# Supplementary material for: Synthesis and structure of 2,4-bis­(2,6-dimethyl-4H-pyran-4-yl­idene)-3-oxo­penta­nedi­nitrile, an unexpected product of a Knoevenagel condensation reaction
Source: Acta Crystallogr E Crystallogr Commun. 2026 Jan 23;82(Pt 2):204–7. doi: 10.1107/S2056989026000587 (PMC12874233; doi:10.1107/S2056989026000587)
Supplement: Supplementary file 1 [file e-82-00204-sup1.cif]

##############################################################################
#                                                                            #
# This CIF contains the data in a paper accepted for publication in          #
# Acta Crystallographica Section E. It conforms to the requirements of       #
# Notes for Authors for Acta Crystallographica Section E, and has been       #
# peer reviewed under the auspices of the IUCr Commission on Journals.       #
#                                                                            #
# Full details of the Crystallographic Information File format               #
# are given in the paper "The Crystallographic Information File (CIF):       #
# a New Standard Archive File for Crystallography" by S. R. Hall, F. H.      #
# Allen and I. D. Brown [Acta Cryst. (1991), A47, 655-685].                  #
#                                                                            #
# The current version of the core CIF dictionary is obtainable from          #
# ftp://ftp.iucr.org/pub/cif_core.dic.                                       #
#                                                                            #
# Software is freely available for graphical display of the structure(s)     #
# in this CIF. For information consult the CIF software page                 #
# http://www.iucr.org/resources/cif/software.                                #
#                                                                            #
# This file may be used for bona fide research purposes within the           #
# scientific community so long as proper attribution is given to the journal # 
# article from which it was obtained.                                        #
#                                                                            #
##############################################################################
data_I
_audit_creation_method     'SHELXL-2019/3'
_chemical_name_systematic
;
2,4-Bis(2,6-dimethyl-4<i>H</i>-pyran-4-ylidene)-3-oxopentanedinitrile
;
_chemical_formula_moiety     'C19 H16 N2 O3'
_chemical_formula_sum     'C19 H16 N2 O3'
_chemical_formula_iupac     'C19 H16 N2 O3'
_chemical_formula_weight     320.34
_chemical_melting_point     ?
_space_group_crystal_system     triclinic
_space_group_name_H-M_alt     'P -1'
_space_group_name_Hall     '-P 1'
loop_
    _space_group_symop_operation_xyz
    'x, y, z'
    '-x, -y, -z'
_cell_length_a     7.7530(7)
_cell_length_b     8.0810(14)
_cell_length_c     14.869(2)
_cell_angle_alpha     74.275(13)
_cell_angle_beta     75.185(12)
_cell_angle_gamma     64.741(13)
_cell_volume     800.4(2)
_cell_formula_units_Z     2
_cell_measurement_reflns_used     140
_cell_measurement_theta_min     3.067
_cell_measurement_theta_max     23.798
_cell_measurement_temperature     294(2)
_exptl_crystal_description     plate
_exptl_crystal_colour     orange
_exptl_crystal_size_max     0.40
_exptl_crystal_size_mid     0.40
_exptl_crystal_size_min     0.10
_exptl_crystal_density_diffrn     1.329
_exptl_crystal_F_000     336
_exptl_absorpt_coefficient_mu     0.091
_exptl_absorpt_correction_type     multi-scan
_exptl_absorpt_process_details
;
(<i>SADABS</i>; Bruker, 2000)
;
_exptl_absorpt_correction_T_min     0.950
_exptl_absorpt_correction_T_max     0.980
_diffrn_ambient_temperature     294(2)
_diffrn_radiation_type     MoK\a
_diffrn_radiation_wavelength     0.71073
_diffrn_radiation_source     'normal-focus sealed tube'
_diffrn_radiation_monochromator     'graphite'
_diffrn_measurement_device_type     'Bruker--Nonius KappaCCD'
_diffrn_measurement_device     'four-circle diffractometer'
_diffrn_measurement_method
;
CCD rotation images, thick slices
;
_diffrn_detector     'CCD plate'
_diffrn_detector_area_resol_mean     9
_diffrn_reflns_number     8620
_diffrn_reflns_av_R_equivalents     0.0369
_diffrn_reflns_av_unetI/netI     0.0470
_diffrn_reflns_theta_min     3.062
_diffrn_reflns_theta_max     27.497
_diffrn_reflns_theta_full     25.242
_diffrn_measured_fraction_theta_max     0.976
_diffrn_measured_fraction_theta_full     0.986
_diffrn_reflns_limit_h_min     -10
_diffrn_reflns_limit_h_max     9
_diffrn_reflns_limit_k_min     -10
_diffrn_reflns_limit_k_max     10
_diffrn_reflns_limit_l_min     -19
_diffrn_reflns_limit_l_max     19
_diffrn_radiation_probe     x-ray
_refine_special_details     ?
_reflns_number_total     3584
_reflns_number_gt     2683
_reflns_threshold_expression     'I > 2\s(I)'
_refine_ls_structure_factor_coef     Fsqd
_refine_ls_matrix_type     full
_refine_ls_R_factor_all     0.0726
_refine_ls_R_factor_gt     0.0507
_refine_ls_wR_factor_gt     0.1258
_refine_ls_wR_factor_ref     0.1398
_refine_ls_goodness_of_fit_ref     1.036
_refine_ls_restrained_S_all     1.036
_refine_ls_number_reflns     3584
_refine_ls_number_parameters     221
_refine_ls_number_restraints     0
_refine_ls_hydrogen_treatment     constr
_refine_ls_weighting_scheme     calc
_refine_ls_weighting_details
              'w=1/[\s^2^(Fo^2^)+(0.0634P)^2^+0.2356P] where P=(Fo^2^+2Fc^2^)/3'
_atom_sites_solution_hydrogens     geom
_atom_sites_solution_primary     direct
_atom_sites_solution_secondary     difmap
_refine_ls_shift/su_max     0.000
_refine_ls_shift/su_mean     0.000
_refine_diff_density_max     0.205
_refine_diff_density_min     -0.228
_refine_ls_extinction_method     none
loop_
    _atom_type_symbol
    _atom_type_description
    _atom_type_scat_dispersion_real
    _atom_type_scat_dispersion_imag
    _atom_type_scat_source
    'C' 'C' 0.0033 0.0016
                         'International Tables Vol C Tables 4.2.6.8 and 6.1.1.4'
    'H' 'H' 0.0000 0.0000
                         'International Tables Vol C Tables 4.2.6.8 and 6.1.1.4'
    'N' 'N' 0.0061 0.0033
                         'International Tables Vol C Tables 4.2.6.8 and 6.1.1.4'
    'O' 'O' 0.0106 0.0060
                         'International Tables Vol C Tables 4.2.6.8 and 6.1.1.4'
_computing_data_collection
;
<i>COLLECT</i> (Nonius, 1999)
;
_computing_cell_refinement
;
<i>DIRAX</i>/<i>LSQ</i> (Duisenberg <i>et al.</i>, 2000)
;
_computing_data_reduction
;
EvalCCD (Duisenberg <i>et al.</i>, 2003)
;
_computing_structure_solution
;
SIR97 (Altomare <i>et al.</i>, 1999)
;
_computing_structure_refinement
;
SHELXL2019 (Sheldrick, 2015)
;
_computing_molecular_graphics
;
ORTEP-3 for Windows (Farrugia, 2012) and
Mercury (Macrae <i>et al.</i>, 2020)
;
loop_
    _atom_site_type_symbol
    _atom_site_label
    _atom_site_fract_x
    _atom_site_fract_y
    _atom_site_fract_z
    _atom_site_U_iso_or_equiv
    _atom_site_adp_type
    _atom_site_calc_flag
    _atom_site_occupancy
    _atom_site_disorder_assembly
    _atom_site_disorder_group
    C C1 0.2922(3) 0.4830(3) 0.37307(11) 0.0388(4) Uani d 1 . .
    C C2 0.3497(2) 0.3930(2) 0.45670(11) 0.0367(4) Uani d 1 . .
    H H2 0.450561 0.276722 0.460459 0.044 Uiso calc 1 . .
    C C3 0.2594(2) 0.4718(2) 0.54069(10) 0.0318(4) Uani d 1 . .
    C C4 0.1080(2) 0.6506(2) 0.52650(11) 0.0344(4) Uani d 1 . .
    H H4 0.041867 0.709707 0.577950 0.041 Uiso calc 1 . .
    C C5 0.0581(2) 0.7362(2) 0.44048(11) 0.0352(4) Uani d 1 . .
    C C6 -0.0906(3) 0.9234(3) 0.41601(14) 0.0490(5) Uani d 1 . .
    H H6A -0.159310 0.971978 0.472773 0.073 Uiso calc 1 . .
    H H6B -0.179447 0.915454 0.384245 0.073 Uiso calc 1 . .
    H H6C -0.029885 1.004411 0.375101 0.073 Uiso calc 1 . .
    C C7 0.3683(3) 0.4138(3) 0.28208(13) 0.0591(6) Uani d 1 . .
    H H7A 0.472739 0.294551 0.290938 0.089 Uiso calc 1 . .
    H H7B 0.414138 0.500210 0.235151 0.089 Uiso calc 1 . .
    H H7C 0.267133 0.402004 0.261421 0.089 Uiso calc 1 . .
    C C8 0.3153(2) 0.3736(2) 0.62836(11) 0.0336(4) Uani d 1 . .
    C C9 0.4731(3) 0.1983(3) 0.63024(11) 0.0400(4) Uani d 1 . .
    C C10 0.2283(3) 0.4439(2) 0.71759(11) 0.0368(4) Uani d 1 . .
    C C11 0.2435(2) 0.3048(2) 0.80721(11) 0.0337(4) Uani d 1 . .
    C C12 0.2411(3) 0.1301(3) 0.80563(11) 0.0394(4) Uani d 1 . .
    C C13 0.2435(2) 0.3373(2) 0.89399(11) 0.0311(3) Uani d 1 . .
    C C14 0.2535(2) 0.1961(2) 0.97809(11) 0.0350(4) Uani d 1 . .
    H H14 0.262779 0.080200 0.973095 0.042 Uiso calc 1 . .
    C C15 0.2500(2) 0.2248(2) 1.06311(11) 0.0346(4) Uani d 1 . .
    C C16 0.2392(2) 0.5267(2) 0.99654(11) 0.0336(4) Uani d 1 . .
    C C17 0.2370(2) 0.5076(2) 0.90996(11) 0.0330(4) Uani d 1 . .
    H H17 0.231191 0.606318 0.859428 0.040 Uiso calc 1 . .
    C C18 0.2362(3) 0.6932(3) 1.02192(13) 0.0455(4) Uani d 1 . .
    H H18A 0.224286 0.790773 0.967157 0.068 Uiso calc 1 . .
    H H18B 0.354003 0.662126 1.044252 0.068 Uiso calc 1 . .
    H H18C 0.128336 0.734558 1.070808 0.068 Uiso calc 1 . .
    C C19 0.2482(3) 0.0926(3) 1.15466(12) 0.0511(5) Uani d 1 . .
    H H19A 0.127048 0.141621 1.194979 0.077 Uiso calc 1 . .
    H H19B 0.351677 0.076023 1.184774 0.077 Uiso calc 1 . .
    H H19C 0.264671 -0.025091 1.143354 0.077 Uiso calc 1 . .
    N N1 0.6038(3) 0.0598(3) 0.62864(12) 0.0595(5) Uani d 1 . .
    N N2 0.2324(3) -0.0090(2) 0.80821(11) 0.0579(5) Uani d 1 . .
    O O1 0.14832(18) 0.65436(17) 0.36313(8) 0.0407(3) Uani d 1 . .
    O O2 0.1467(2) 0.61046(18) 0.71935(9) 0.0600(4) Uani d 1 . .
    O O3 0.24437(17) 0.38884(16) 1.07394(8) 0.0379(3) Uani d 1 . .
loop_
    _atom_site_aniso_label
    _atom_site_aniso_U_11
    _atom_site_aniso_U_22
    _atom_site_aniso_U_33
    _atom_site_aniso_U_12
    _atom_site_aniso_U_13
    _atom_site_aniso_U_23
    C1 0.0468(10) 0.0461(10) 0.0275(8) -0.0229(8) -0.0015(7) -0.0089(7)
    C2 0.0410(9) 0.0405(9) 0.0280(8) -0.0168(7) -0.0013(7) -0.0076(7)
    C3 0.0400(9) 0.0373(9) 0.0255(8) -0.0233(7) -0.0028(6) -0.0056(6)
    C4 0.0483(9) 0.0356(9) 0.0256(8) -0.0218(8) -0.0038(6) -0.0078(6)
    C5 0.0477(9) 0.0360(9) 0.0289(8) -0.0218(7) -0.0062(7) -0.0070(7)
    C6 0.0687(13) 0.0397(11) 0.0392(10) -0.0174(9) -0.0189(9) -0.0045(8)
    C7 0.0714(14) 0.0700(14) 0.0280(9) -0.0185(11) -0.0017(9) -0.0171(9)
    C8 0.0413(9) 0.0355(9) 0.0262(8) -0.0174(7) -0.0048(6) -0.0052(6)
    C9 0.0452(10) 0.0479(11) 0.0250(8) -0.0186(9) -0.0028(7) -0.0050(7)
    C10 0.0489(10) 0.0365(10) 0.0268(8) -0.0158(8) -0.0094(7) -0.0066(7)
    C11 0.0411(9) 0.0338(9) 0.0250(8) -0.0124(7) -0.0047(6) -0.0073(6)
    C12 0.0548(10) 0.0419(10) 0.0214(8) -0.0196(8) -0.0036(7) -0.0063(7)
    C13 0.0303(8) 0.0332(8) 0.0253(7) -0.0077(6) -0.0036(6) -0.0065(6)
    C14 0.0417(9) 0.0319(9) 0.0281(8) -0.0100(7) -0.0053(6) -0.0077(7)
    C15 0.0362(8) 0.0335(9) 0.0294(8) -0.0081(7) -0.0066(6) -0.0059(7)
    C16 0.0334(8) 0.0368(9) 0.0295(8) -0.0117(7) -0.0045(6) -0.0079(7)
    C17 0.0357(8) 0.0347(9) 0.0258(8) -0.0118(7) -0.0039(6) -0.0051(6)
    C18 0.0573(11) 0.0469(11) 0.0400(10) -0.0242(9) -0.0079(8) -0.0128(8)
    C19 0.0711(13) 0.0456(11) 0.0282(9) -0.0160(10) -0.0118(8) -0.0007(8)
    N1 0.0545(10) 0.0586(11) 0.0410(9) -0.0029(9) -0.0031(7) -0.0072(8)
    N2 0.0952(14) 0.0525(11) 0.0367(9) -0.0405(10) -0.0071(8) -0.0083(7)
    O1 0.0550(7) 0.0432(7) 0.0253(6) -0.0199(6) -0.0073(5) -0.0063(5)
    O2 0.1017(12) 0.0355(8) 0.0332(7) -0.0097(7) -0.0227(7) -0.0082(5)
    O3 0.0483(7) 0.0410(7) 0.0248(6) -0.0157(5) -0.0086(5) -0.0068(5)
_geom_special_details
;
 All esds (except the esd in the dihedral angle between two l.s. planes)
 are estimated using the full covariance matrix.  The cell esds are taken
 into account individually in the estimation of esds in distances, angles
 and torsion angles; correlations between esds in cell parameters are only
 used when they are defined by crystal symmetry.  An approximate (isotropic)
 treatment of cell esds is used for estimating esds involving l.s. planes.
;
loop_
    _geom_bond_atom_site_label_1
    _geom_bond_atom_site_label_2
    _geom_bond_site_symmetry_2
    _geom_bond_distance
    _geom_bond_publ_flag
    C1 C2 . 1.338(2) ?
    C1 O1 . 1.356(2) ?
    C1 C7 . 1.487(2) ?
    C2 C3 . 1.435(2) ?
    C2 H2 . 0.9300 ?
    C3 C8 . 1.397(2) ?
    C3 C4 . 1.423(2) ?
    C4 C5 . 1.345(2) ?
    C4 H4 . 0.9300 ?
    C5 O1 . 1.3620(19) ?
    C5 C6 . 1.476(3) ?
    C6 H6A . 0.9600 ?
    C6 H6B . 0.9600 ?
    C6 H6C . 0.9600 ?
    C7 H7A . 0.9600 ?
    C7 H7B . 0.9600 ?
    C7 H7C . 0.9600 ?
    C8 C9 . 1.421(2) ?
    C8 C10 . 1.470(2) ?
    C9 N1 . 1.147(2) ?
    C10 O2 . 1.223(2) ?
    C10 C11 . 1.486(2) ?
    C11 C13 . 1.385(2) ?
    C11 C12 . 1.426(2) ?
    C12 N2 . 1.144(2) ?
    C13 C17 . 1.437(2) ?
    C13 C14 . 1.440(2) ?
    C14 C15 . 1.337(2) ?
    C14 H14 . 0.9300 ?
    C15 O3 . 1.360(2) ?
    C15 C19 . 1.486(2) ?
    C16 C17 . 1.343(2) ?
    C16 O3 . 1.363(2) ?
    C16 C18 . 1.482(2) ?
    C17 H17 . 0.9300 ?
    C18 H18A . 0.9600 ?
    C18 H18B . 0.9600 ?
    C18 H18C . 0.9600 ?
    C19 H19A . 0.9600 ?
    C19 H19B . 0.9600 ?
    C19 H19C . 0.9600 ?
loop_
    _geom_angle_atom_site_label_1
    _geom_angle_atom_site_label_2
    _geom_angle_atom_site_label_3
    _geom_angle_site_symmetry_1
    _geom_angle_site_symmetry_3
    _geom_angle
    _geom_angle_publ_flag
    C2 C1 O1 . . 121.73(15) ?
    C2 C1 C7 . . 126.75(18) ?
    O1 C1 C7 . . 111.51(15) ?
    C1 C2 C3 . . 121.56(16) ?
    C1 C2 H2 . . 119.2 ?
    C3 C2 H2 . . 119.2 ?
    C8 C3 C4 . . 124.46(14) ?
    C8 C3 C2 . . 121.12(15) ?
    C4 C3 C2 . . 114.39(14) ?
    C5 C4 C3 . . 121.60(15) ?
    C5 C4 H4 . . 119.2 ?
    C3 C4 H4 . . 119.2 ?
    C4 C5 O1 . . 121.51(16) ?
    C4 C5 C6 . . 126.76(16) ?
    O1 C5 C6 . . 111.71(14) ?
    C5 C6 H6A . . 109.5 ?
    C5 C6 H6B . . 109.5 ?
    H6A C6 H6B . . 109.5 ?
    C5 C6 H6C . . 109.5 ?
    H6A C6 H6C . . 109.5 ?
    H6B C6 H6C . . 109.5 ?
    C1 C7 H7A . . 109.5 ?
    C1 C7 H7B . . 109.5 ?
    H7A C7 H7B . . 109.5 ?
    C1 C7 H7C . . 109.5 ?
    H7A C7 H7C . . 109.5 ?
    H7B C7 H7C . . 109.5 ?
    C3 C8 C9 . . 117.56(14) ?
    C3 C8 C10 . . 124.29(15) ?
    C9 C8 C10 . . 118.07(14) ?
    N1 C9 C8 . . 177.40(19) ?
    O2 C10 C8 . . 122.05(15) ?
    O2 C10 C11 . . 120.33(15) ?
    C8 C10 C11 . . 117.62(14) ?
    C13 C11 C12 . . 117.26(14) ?
    C13 C11 C10 . . 124.94(15) ?
    C12 C11 C10 . . 117.57(14) ?
    N2 C12 C11 . . 176.67(19) ?
    C11 C13 C17 . . 125.09(14) ?
    C11 C13 C14 . . 121.37(15) ?
    C17 C13 C14 . . 113.53(14) ?
    C15 C14 C13 . . 122.65(15) ?
    C15 C14 H14 . . 118.7 ?
    C13 C14 H14 . . 118.7 ?
    C14 C15 O3 . . 121.20(14) ?
    C14 C15 C19 . . 126.78(16) ?
    O3 C15 C19 . . 112.01(14) ?
    C17 C16 O3 . . 122.46(15) ?
    C17 C16 C18 . . 126.40(16) ?
    O3 C16 C18 . . 111.14(14) ?
    C16 C17 C13 . . 121.18(15) ?
    C16 C17 H17 . . 119.4 ?
    C13 C17 H17 . . 119.4 ?
    C16 C18 H18A . . 109.5 ?
    C16 C18 H18B . . 109.5 ?
    H18A C18 H18B . . 109.5 ?
    C16 C18 H18C . . 109.5 ?
    H18A C18 H18C . . 109.5 ?
    H18B C18 H18C . . 109.5 ?
    C15 C19 H19A . . 109.5 ?
    C15 C19 H19B . . 109.5 ?
    H19A C19 H19B . . 109.5 ?
    C15 C19 H19C . . 109.5 ?
    H19A C19 H19C . . 109.5 ?
    H19B C19 H19C . . 109.5 ?
    C1 O1 C5 . . 119.20(13) ?
    C15 O3 C16 . . 118.93(12) ?
loop_
    _geom_torsion_atom_site_label_1
    _geom_torsion_atom_site_label_2
    _geom_torsion_atom_site_label_3
    _geom_torsion_atom_site_label_4
    _geom_torsion_site_symmetry_1
    _geom_torsion_site_symmetry_2
    _geom_torsion_site_symmetry_3
    _geom_torsion_site_symmetry_4
    _geom_torsion
    _geom_torsion_publ_flag
    O1 C1 C2 C3 . . . . 1.2(3) ?
    C7 C1 C2 C3 . . . . -177.46(17) ?
    C1 C2 C3 C8 . . . . 177.42(15) ?
    C1 C2 C3 C4 . . . . -0.5(2) ?
    C8 C3 C4 C5 . . . . -178.45(15) ?
    C2 C3 C4 C5 . . . . -0.7(2) ?
    C3 C4 C5 O1 . . . . 1.0(2) ?
    C3 C4 C5 C6 . . . . -177.63(16) ?
    C4 C3 C8 C9 . . . . -178.33(15) ?
    C2 C3 C8 C9 . . . . 4.0(2) ?
    C4 C3 C8 C10 . . . . -1.6(2) ?
    C2 C3 C8 C10 . . . . -179.27(15) ?
    C3 C8 C10 O2 . . . . -23.9(3) ?
    C9 C8 C10 O2 . . . . 152.77(18) ?
    C3 C8 C10 C11 . . . . 156.50(15) ?
    C9 C8 C10 C11 . . . . -26.8(2) ?
    O2 C10 C11 C13 . . . . -26.7(3) ?
    C8 C10 C11 C13 . . . . 152.82(16) ?
    O2 C10 C11 C12 . . . . 147.49(18) ?
    C8 C10 C11 C12 . . . . -33.0(2) ?
    C12 C11 C13 C17 . . . . -177.06(15) ?
    C10 C11 C13 C17 . . . . -2.8(3) ?
    C12 C11 C13 C14 . . . . 4.0(2) ?
    C10 C11 C13 C14 . . . . 178.25(15) ?
    C11 C13 C14 C15 . . . . -178.69(15) ?
    C17 C13 C14 C15 . . . . 2.3(2) ?
    C13 C14 C15 O3 . . . . -2.7(2) ?
    C13 C14 C15 C19 . . . . 176.24(16) ?
    O3 C16 C17 C13 . . . . -1.1(2) ?
    C18 C16 C17 C13 . . . . 179.01(15) ?
    C11 C13 C17 C16 . . . . -179.40(15) ?
    C14 C13 C17 C16 . . . . -0.4(2) ?
    C2 C1 O1 C5 . . . . -0.9(2) ?
    C7 C1 O1 C5 . . . . 178.00(15) ?
    C4 C5 O1 C1 . . . . -0.3(2) ?
    C6 C5 O1 C1 . . . . 178.58(15) ?
    C14 C15 O3 C16 . . . . 1.0(2) ?
    C19 C15 O3 C16 . . . . -178.02(14) ?
    C17 C16 O3 C15 . . . . 0.9(2) ?
    C18 C16 O3 C15 . . . . -179.25(14) ?
loop_
    _geom_hbond_atom_site_label_D
    _geom_hbond_atom_site_label_H
    _geom_hbond_atom_site_label_A
    _geom_hbond_site_symmetry_A
    _geom_hbond_distance_DH
    _geom_hbond_distance_HA
    _geom_hbond_distance_DA
    _geom_hbond_angle_DHA
    C4 H4 O2 . 0.93 2.26 2.876(2) 123
    C17 H17 O2 . 0.93 2.33 2.908(2) 120
    C6 H6A N1 1_465 0.96 2.62 3.557(3) 166
    C18 H18A N2 1_565 0.96 2.48 3.425(3) 169
    C19 H19A O2 2_567 0.96 2.55 3.446(3) 155
_shelx_space_group_comment
;
The symmetry employed for this shelxl refinement is uniquely defined
by the following loop, which should always be used as a source of
symmetry information in preference to the above space-group names.
They are only intended as comments.
;
_shelx_estimated_absorpt_T_min     0.964
_shelx_estimated_absorpt_T_max     0.991
_shelx_hkl_file
;
 -10  -5  -7    2.31    1.82   1
 -10  -5  -5    1.44    1.85   1
 -10  -5  -4    1.56    1.35   1
 -10  -4  -6   -1.90    1.85   1
 -10  -4  -5   -0.42    1.79   1
 -10  -4  -4    0.42    1.69   1
 -10  -4  -3   -4.12    2.31   1
  -9  -8  -8    4.16    1.67   1
  -9  -8  -6    1.46    1.57   1
  -9  -8  -5    1.90    1.38   1
  -9  -8  -4    4.80    1.58   1
  -9  -8  -3   12.18    2.16   1
  -9  -7 -11    6.71    1.66   1
  -9  -7 -10    0.41    1.46   1
  -9  -7  -9   15.44    1.97   1
  -9  -7  -8   -1.00    1.42   1
  -9  -7  -7   -1.99    1.69   1
  -9  -7  -6    3.57    1.70   1
  -9  -7  -5    6.20    1.89   1
  -9  -7  -4    1.90    1.82   1
  -9  -7  -3    4.58    1.93   1
  -9  -7  -3    1.08    1.77   1
  -9  -7  -2    1.88    1.53   1
  -9  -7  -1   12.74    2.21   1
  -9  -7   0   -0.72    1.65   1
  -9  -7   0   -1.56    1.88   1
  -9  -6 -12    1.88    1.29   1
  -9  -6 -11    0.66    1.44   1
  -9  -6 -10    3.03    1.57   1
  -9  -6  -8   13.62    1.70   1
  -9  -6  -7    1.69    1.61   1
  -9  -6  -6   -0.76    1.64   1
  -9  -6  -5    5.43    1.86   1
  -9  -6  -4    0.44    1.52   1
  -9  -6  -4    2.37    1.79   1
  -9  -6  -3    3.42    1.33   1
  -9  -6  -1    0.30    1.66   1
  -9  -6  -1   -0.98    1.23   1
  -9  -6   0   -1.69    1.66   1
  -9  -6   0   -3.20    1.86   1
  -9  -6   1    7.18    2.04   1
  -9  -6   2   17.56    2.43   1
  -9  -6   2   14.90    2.16   1
  -9  -5 -12   -0.11    1.20   1
  -9  -5 -11   -1.06    1.42   1
  -9  -5 -10    9.92    1.76   1
  -9  -5  -9   28.62    2.57   1
  -9  -5  -8   20.70    2.18   1
  -9  -5  -5    4.84    1.28   1
  -9  -5  -4   -0.64    1.74   1
  -9  -5  -4    3.20    1.61   1
  -9  -5  -3   27.25    2.71   1
  -9  -5  -3   25.70    2.54   1
  -9  -5  -2    4.71    1.78   1
  -9  -5  -1    9.06    1.81   1
  -9  -5  -1    8.35    1.79   1
  -9  -5   0    1.08    1.64   1
  -9  -5   0    0.81    1.67   1
  -9  -5   2    2.28    1.72   1
  -9  -5   2    0.59    1.57   1
  -9  -5   3   -0.76    1.44   1
  -9  -5   3    1.37    2.01   1
  -9  -4 -12    3.65    1.38   1
  -9  -4 -11   -1.12    1.40   1
  -9  -4 -10   -0.08    1.22   1
  -9  -4  -9   -2.86    1.59   1
  -9  -4  -8    1.93    1.50   1
  -9  -4  -7    0.32    1.47   1
  -9  -4  -6   -2.02    1.56   1
  -9  -4  -4   -2.19    1.92   1
  -9  -4  -4   -3.57    1.74   1
  -9  -4  -3   66.26    4.40   1
  -9  -4  -3   74.13    4.48   1
  -9  -4  -2    1.66    1.55   1
  -9  -4  -2   -0.86    1.88   1
  -9  -4  -1   12.82    2.15   1
  -9  -4  -1   11.36    2.02   1
  -9  -4   0    1.74    1.77   1
  -9  -4   0    0.31    1.61   1
  -9  -4   0   -0.50    1.60   1
  -9  -4   1    2.10    1.62   1
  -9  -4   1    0.44    1.64   1
  -9  -4   1    2.10    1.68   1
  -9  -4   2    1.80    1.74   1
  -9  -4   2   -0.42    1.75   1
  -9  -4   2    0.37    1.79   1
  -9  -4   3   -1.37    1.71   1
  -9  -4   3   -2.46    1.85   1
  -9  -4   3   -1.46    1.86   1
  -9  -3 -12    3.10    1.58   1
  -9  -3 -11    4.62    1.63   1
  -9  -3 -10   10.37    1.87   1
  -9  -3  -9   31.58    2.47   1
  -9  -3  -8   18.75    2.25   1
  -9  -3  -7   16.81    2.21   1
  -9  -3  -6    0.23    1.58   1
  -9  -3  -5    6.00    1.52   1
  -9  -3  -4    3.76    1.59   1
  -9  -3  -4    0.61    1.79   1
  -9  -3  -4    2.62    1.62   1
  -9  -3  -3    5.29    1.89   1
  -9  -3  -3    5.43    2.10   1
  -9  -3  -3    9.80    2.00   1
  -9  -3  -2   13.25    1.82   1
  -9  -3  -2   13.76    2.08   1
  -9  -3  -2   14.82    2.54   1
  -9  -3  -1    3.28    1.74   1
  -9  -3  -1    5.43    1.91   1
  -9  -3   0    2.37    1.88   1
  -9  -3   0    3.53    1.54   1
  -9  -3   0    3.92    1.62   1
  -9  -3   1    0.88    1.30   1
  -9  -3   1   -2.46    1.82   1
  -9  -3   1    0.37    1.66   1
  -9  -3   2    1.49    1.76   1
  -9  -3   2   -0.71    1.75   1
  -9  -3   3   11.97    2.15   1
  -9  -3   3   19.01    2.01   1
  -9  -3   3   15.84    2.47   1
  -9  -2 -10    2.53    2.32   1
  -9  -2  -9    8.76    2.60   1
  -9  -2  -8   54.76    4.74   1
  -9  -2  -7   24.50    3.27   1
  -9  -2  -6   29.48    3.26   1
  -9  -2  -5    2.07    2.07   1
  -9  -2  -4   -1.82    1.89   1
  -9  -2  -4    1.00    1.86   1
  -9  -2  -3   -1.10    1.68   1
  -9  -2  -3    3.39    1.40   1
  -9  -2  -2   -2.56    1.92   1
  -9  -2  -2   -0.98    1.76   1
  -9  -2  -1    0.18    1.66   1
  -9  -2  -1    1.64    2.02   1
  -9  -2   0   -3.24    1.94   1
  -9  -2   1    2.34    1.77   1
  -9  -2   1    4.16    1.96   1
  -9  -2   2    3.20    2.11   1
  -9  -2   2   -0.12    1.89   1
  -9  -2   2   -2.89    1.87   1
  -9  -2   3   20.79    2.28   1
  -9  -2   3   21.34    2.77   1
  -9  -1  -9    0.90    2.17   1
  -9  -1  -8    9.80    2.38   1
  -9  -1  -7    1.51    1.55   1
  -9  -1  -6   18.84    2.86   1
  -9  -1  -5    1.49    1.95   1
  -9  -1  -4    0.50    1.99   1
  -9  -1  -3   -3.69    2.04   1
  -9  -1  -3    2.46    1.48   1
  -9  -1  -2    4.49    1.53   1
  -9  -1  -2    5.06    2.25   1
  -9  -1  -1    6.45    2.18   1
  -9  -1  -1    6.76    2.34   1
  -9  -1   0   17.22    2.82   1
  -9  -1   2    6.35    2.07   1
  -9   0  -5    4.28    1.70   1
  -9   0  -4    0.04    1.96   1
  -9   0  -3    2.69    1.97   1
  -9   0  -3    0.14    1.47   1
  -9   0  -2    4.16    2.20   1
  -9   0  -2    1.42    1.81   1
  -9   0  -1   12.04    2.57   1
  -9   0  -1   11.09    2.33   1
  -8  -8 -12    4.45    1.73   1
  -8  -8 -11   -1.12    1.34   1
  -8  -8 -10    0.85    1.20   1
  -8  -8  -9    1.51    1.25   1
  -8  -8  -2    6.15    1.74   1
  -8  -8  -1    0.19    1.26   1
  -8  -8   0    1.77    1.60   1
  -8  -8   1    2.25    1.23   1
  -8  -7 -14   33.64    2.78   1
  -8  -7 -13   41.47    3.22   1
  -8  -7 -12   -2.31    1.46   1
  -8  -7 -11   -1.42    1.36   1
  -8  -7 -11    3.06    1.37   1
  -8  -7 -10   -0.35    1.24   1
  -8  -7 -10    0.56    1.28   1
  -8  -7  -9    1.74    1.21   1
  -8  -7  -9   -0.98    1.15   1
  -8  -7  -8    1.88    1.45   1
  -8  -7  -7    7.45    1.58   1
  -8  -7  -7    6.81    1.15   1
  -8  -7  -6    8.47    1.46   1
  -8  -7  -6    9.06    1.14   1
  -8  -7  -5   15.92    1.76   1
  -8  -7  -4    3.76    1.24   1
  -8  -7  -3   84.64    4.97   1
  -8  -7  -3   85.38    4.80   1
  -8  -7  -2  115.99    6.46   1
  -8  -7  -2  122.99    6.21   1
  -8  -7  -1   12.74    2.07   1
  -8  -7  -1   13.54    2.21   1
  -8  -7   0   23.23    2.41   1
  -8  -7   0   20.25    2.07   1
  -8  -7   1   24.50    2.57   1
  -8  -7   1   18.75    2.25   1
  -8  -7   2   16.24    2.10   1
  -8  -7   2   16.97    2.22   1
  -8  -7   3   32.95    2.87   1
  -8  -7   3   27.25    2.92   1
  -8  -6 -14    1.06    1.65   1
  -8  -6 -13   17.98    2.04   1
  -8  -6 -13   16.65    1.71   1
  -8  -6 -12   -1.12    1.42   1
  -8  -6 -11    9.49    1.48   1
  -8  -6 -11    8.53    1.52   1
  -8  -6 -10  107.95    5.82   1
  -8  -6 -10  110.04    5.66   1
  -8  -6  -9   38.81    2.74   1
  -8  -6  -9   38.44    2.60   1
  -8  -6  -8   88.92    4.72   1
  -8  -6  -8   86.68    4.84   1
  -8  -6  -7    5.02    1.48   1
  -8  -6  -7    7.40    1.09   1
  -8  -6  -6    5.29    1.20   1
  -8  -6  -5    5.52    1.32   1
  -8  -6  -5    5.62    0.85   1
  -8  -6  -4    1.12    1.12   1
  -8  -6  -4   -1.12    1.59   1
  -8  -6  -3    4.49    1.70   1
  -8  -6  -3    5.86    1.55   1
  -8  -6  -2   24.40    2.27   1
  -8  -6  -2   30.80    2.66   1
  -8  -6  -1   36.24    3.01   1
  -8  -6  -1   43.03    3.15   1
  -8  -6   0   39.06    3.12   1
  -8  -6   0   42.77    3.14   1
  -8  -6   1   18.40    2.32   1
  -8  -6   2   26.01    2.55   1
  -8  -6   2   27.35    2.72   1
  -8  -6   3    9.42    2.03   1
  -8  -6   3    9.80    1.75   1
  -8  -6   4    2.22    1.67   1
  -8  -6   5   -0.62    1.74   1
  -8  -6   5    1.99    1.86   1
  -8  -5 -14    5.29    1.66   1
  -8  -5 -13   -1.56    1.17   1
  -8  -5 -13    0.69    1.38   1
  -8  -5 -12    4.28    1.45   1
  -8  -5 -12    3.80    1.33   1
  -8  -5 -11   11.49    1.70   1
  -8  -5 -11   16.24    1.77   1
  -8  -5 -10   49.42    3.09   1
  -8  -5 -10   49.98    3.11   1
  -8  -5  -9    7.02    1.59   1
  -8  -5  -9    8.29    1.32   1
  -8  -5  -8   30.25    2.31   1
  -8  -5  -7    2.40    1.36   1
  -8  -5  -6   42.12    2.99   1
  -8  -5  -5    4.67    1.51   1
  -8  -5  -4    3.06    1.43   1
  -8  -5  -4    6.92    1.74   1
  -8  -5  -3    5.11    1.58   1
  -8  -5  -3    4.67    1.25   1
  -8  -5  -2    6.81    1.51   1
  -8  -5  -2   10.11    1.78   1
  -8  -5  -1    0.94    1.49   1
  -8  -5  -1    1.06    1.46   1
  -8  -5   0    7.45    1.75   1
  -8  -5   0    5.34    1.76   1
  -8  -5   1    2.04    1.54   1
  -8  -5   1    3.13    1.38   1
  -8  -5   2   11.63    2.05   1
  -8  -5   2   11.09    2.00   1
  -8  -5   3    1.56    1.70   1
  -8  -5   3   -1.12    1.59   1
  -8  -5   4    7.08    1.86   1
  -8  -5   4    7.56    1.54   1
  -8  -5   4    7.02    1.80   1
  -8  -5   5   10.56    1.95   1
  -8  -5   5    8.53    1.75   1
  -8  -5   6   -0.88    1.82   1
  -8  -5   6    0.46    1.67   1
  -8  -4 -13    5.81    1.21   1
  -8  -4 -11    2.13    1.11   1
  -8  -4 -10    1.74    1.29   1
  -8  -4  -9   -1.88    0.99   1
  -8  -4  -8    0.62    1.22   1
  -8  -4  -7    4.58    1.41   1
  -8  -4  -5    4.88    1.50   1
  -8  -4  -5    5.90    1.51   1
  -8  -4  -4   -1.69    1.38   1
  -8  -4  -4   -0.06    1.09   1
  -8  -4  -3    7.40    1.36   1
  -8  -4  -3    6.40    1.21   1
  -8  -4  -2   19.71    2.22   1
  -8  -4  -2   17.64    2.02   1
  -8  -4  -1    1.64    1.33   1
  -8  -4  -1    3.35    1.65   1
  -8  -4   0    2.25    1.35   1
  -8  -4   0    0.32    1.36   1
  -8  -4   1    2.34    1.07   1
  -8  -4   1    2.82    1.61   1
  -8  -4   2   -0.24    1.52   1
  -8  -4   2   -2.25    1.17   1
  -8  -4   2    1.56    1.50   1
  -8  -4   3    5.11    1.72   1
  -8  -4   3    4.33    1.66   1
  -8  -4   4    4.93    1.73   1
  -8  -4   4    8.58    1.82   1
  -8  -4   4    4.00    1.56   1
  -8  -4   5   13.91    2.16   1
  -8  -4   5   13.76    2.08   1
  -8  -4   6    0.52    1.63   1
  -8  -4   6    0.79    1.80   1
  -8  -4   7   -0.72    1.82   1
  -8  -4   7   -0.29    1.86   1
  -8  -3 -13   36.72    2.67   1
  -8  -3 -12    1.19    1.22   1
  -8  -3 -11    3.69    1.34   1
  -8  -3 -10    3.06    1.30   1
  -8  -3  -9   16.16    1.85   1
  -8  -3  -8    1.17    1.27   1
  -8  -3  -7   -0.58    1.32   1
  -8  -3  -5    0.03    1.29   1
  -8  -3  -4   -0.46    1.39   1
  -8  -3  -4    0.06    1.53   1
  -8  -3  -3    1.51    1.45   1
  -8  -3  -3    0.22    1.22   1
  -8  -3  -2   15.05    1.78   1
  -8  -3  -2   14.52    1.90   1
  -8  -3  -1    3.76    1.67   1
  -8  -3  -1    1.39    1.01   1
  -8  -3   0    0.85    1.60   1
  -8  -3   0    0.07    1.40   1
  -8  -3   1    1.35    1.48   1
  -8  -3   1    1.82    1.16   1
  -8  -3   1    0.37    1.42   1
  -8  -3   2   -1.37    1.45   1
  -8  -3   2    0.50    1.01   1
  -8  -3   2    2.25    1.62   1
  -8  -3   3    4.41    1.72   1
  -8  -3   3    4.45    1.65   1
  -8  -3   4    5.76    1.73   1
  -8  -3   4    4.04    1.61   1
  -8  -3   4    2.28    1.51   1
  -8  -3   5    4.33    1.54   1
  -8  -3   5    6.50    1.48   1
  -8  -3   5    5.86    1.79   1
  -8  -3   6    1.59    1.64   1
  -8  -3   6   -0.41    1.48   1
  -8  -3   7    1.59    1.29   1
  -8  -3   7    2.34    1.99   1
  -8  -2  -5    9.12    1.51   1
  -8  -2  -5    7.73    1.61   1
  -8  -2  -4   -1.69    1.22   1
  -8  -2  -4    0.06    1.73   1
  -8  -2  -3    2.04    1.74   1
  -8  -2  -3    1.44    1.18   1
  -8  -2  -2    1.46    1.57   1
  -8  -2  -2   -3.03    1.71   1
  -8  -2  -1    8.18    1.83   1
  -8  -2  -1    7.08    1.81   1
  -8  -2   0    1.64    1.64   1
  -8  -2   0    0.08    1.47   1
  -8  -2   1    5.62    1.75   1
  -8  -2   1    7.90    1.85   1
  -8  -2   2   17.22    2.24   1
  -8  -2   2   20.34    2.26   1
  -8  -2   3    1.82    1.70   1
  -8  -2   3    2.10    1.60   1
  -8  -2   3    1.72    1.60   1
  -8  -2   4    4.16    1.75   1
  -8  -2   4    3.17    1.64   1
  -8  -2   4    6.10    1.73   1
  -8  -2   5    1.28    1.54   1
  -8  -2   5    1.80    1.29   1
  -8  -2   5   -0.28    1.65   1
  -8  -2   6   -0.29    1.52   1
  -8  -2   7    0.83    2.02   1
  -8  -2   7    3.88    1.77   1
  -8  -1 -12    4.71    2.21   1
  -8  -1 -11   26.11    3.17   1
  -8  -1 -10   -0.02    1.93   1
  -8  -1  -9    6.15    2.13   1
  -8  -1  -8    1.96    2.04   1
  -8  -1  -7   17.98    2.63   1
  -8  -1  -6    9.24    2.13   1
  -8  -1  -5    2.34    1.81   1
  -8  -1  -4   11.90    2.14   1
  -8  -1  -4   12.67    2.21   1
  -8  -1  -3    3.10    1.76   1
  -8  -1  -3    3.35    1.76   1
  -8  -1  -2    2.89    1.73   1
  -8  -1  -2    4.54    1.92   1
  -8  -1  -1    7.90    2.02   1
  -8  -1  -1    9.18    1.58   1
  -8  -1   0   -1.49    1.78   1
  -8  -1   0   -1.96    1.74   1
  -8  -1   1   16.08    2.41   1
  -8  -1   2   29.05    2.69   1
  -8  -1   3   12.74    2.21   1
  -8  -1   4   28.09    2.76   1
  -8  -1   5   42.25    3.51   1
  -8  -1   5   42.25    3.38   1
  -8  -1   6    2.46    1.82   1
  -8  -1   6    2.07    1.64   1
  -8  -1   7   -0.94    1.80   1
  -8  -1   7   -0.56    2.12   1
  -8   0 -11    5.81    2.17   1
  -8   0 -10   22.47    2.75   1
  -8   0  -9    1.64    1.66   1
  -8   0  -8   -0.83    1.80   1
  -8   0  -7    4.75    2.05   1
  -8   0  -6    6.60    2.11   1
  -8   0  -5    2.50    1.64   1
  -8   0  -4    1.80    1.88   1
  -8   0  -3    2.62    1.75   1
  -8   0  -3    5.86    1.98   1
  -8   0  -2   25.91    2.65   1
  -8   0  -2   28.84    2.68   1
  -8   0  -1    2.46    1.70   1
  -8   0   0   96.63    5.11   1
  -8   0   0   77.79    5.82   1
  -8   0   1   90.63    5.14   1
  -8   0   1   80.64    6.11   1
  -8   0   2   -2.02    1.45   1
  -8   0   3    0.88    1.73   1
  -8   0   3    3.20    1.90   1
  -8   0   4    6.10    1.98   1
  -8   0   4    5.76    2.06   1
  -8   0   5   17.72    2.36   1
  -8   0   5   12.53    2.34   1
  -8   0   6    4.49    1.82   1
  -8   0   6    8.94    1.85   1
  -8   1  -9    8.41    2.38   1
  -8   1  -8   -4.00    2.04   1
  -8   1  -6    1.14    1.78   1
  -8   1  -5    6.92    2.16   1
  -8   1  -4    5.86    1.60   1
  -8   1  -3    4.97    1.83   1
  -8   1  -3    6.55    2.10   1
  -8   1  -2    1.44    1.66   1
  -8   1  -2    6.71    1.92   1
  -8   1  -1    2.04    1.77   1
  -8   1  -1    0.16    1.84   1
  -8   1   0   23.04    2.98   1
  -8   1   0   30.47    2.87   1
  -8   1   1   -2.13    1.87   1
  -8   1   1    1.32    1.91   1
  -8   1   2   -0.67    1.90   1
  -8   1   2   -4.04    1.97   1
  -8   1   3    1.30    1.92   1
  -8   1   3    1.42    1.83   1
  -8   2  -4   -3.61    2.05   1
  -8   2  -3   -1.99    2.00   1
  -8   2  -2    0.37    1.96   1
  -8   2  -2    2.37    1.69   1
  -8   2  -1    4.71    1.78   1
  -8   2   0    1.69    2.03   1
  -8   2   0   -0.09    1.77   1
  -8   2   1    4.04    2.13   1
  -8   2   1    1.66    1.99   1
  -7  -9 -12    3.88    1.89   1
  -7  -9 -11    5.81    1.74   1
  -7  -9 -10    7.45    1.42   1
  -7  -9  -9   16.40    1.94   1
  -7  -9  -8    0.07    1.38   1
  -7  -9  -7   -0.46    1.32   1
  -7  -9  -6    2.79    1.30   1
  -7  -9  -5    1.12    1.19   1
  -7  -9  -4   -0.44    1.11   1
  -7  -8 -14    0.10    1.81   1
  -7  -8 -12    8.24    1.84   1
  -7  -8 -11    2.43    1.53   1
  -7  -8 -10    2.86    1.49   1
  -7  -8  -9   33.41    2.66   1
  -7  -8  -8   44.36    2.93   1
  -7  -8  -7   11.63    1.50   1
  -7  -8  -6    2.46    1.07   1
  -7  -8  -4   12.11    1.39   1
  -7  -8  -3   15.37    1.41   1
  -7  -8  -2    2.69    0.92   1
  -7  -8  -1   -0.98    1.27   1
  -7  -8   0    0.03    1.10   1
  -7  -8   1    0.45    1.17   1
  -7  -8   2    2.46    1.51   1
  -7  -8   3   10.11    1.59   1
  -7  -7 -15   10.43    2.13   1
  -7  -7 -14   28.41    2.77   1
  -7  -7 -13   31.58    2.81   1
  -7  -7 -12    1.93    1.53   1
  -7  -7 -11    6.35    1.56   1
  -7  -7 -10   33.18    2.53   1
  -7  -7  -9   22.28    1.89   1
  -7  -7  -8   -1.35    1.04   1
  -7  -7  -7    2.13    0.99   1
  -7  -7  -7    3.13    1.38   1
  -7  -7  -6   45.83    2.71   1
  -7  -7  -6   45.97    2.98   1
  -7  -7  -5    2.96    1.31   1
  -7  -7  -5    0.32    0.75   1
  -7  -7  -4    2.25    0.81   1
  -7  -7  -4    0.86    1.08   1
  -7  -7  -3    0.94    0.74   1
  -7  -7  -3    0.62    0.98   1
  -7  -7  -3    1.37    1.15   1
  -7  -7  -2   -1.66    1.19   1
  -7  -7  -2   -0.36    0.65   1
  -7  -7  -2    2.25    1.56   1
  -7  -7  -1   12.39    1.48   1
  -7  -7  -1   16.40    2.03   1
  -7  -7  -1   12.89    1.01   1
  -7  -7   0   30.47    2.54   1
  -7  -7   0   26.94    2.39   1
  -7  -7   1    1.10    1.49   1
  -7  -7   2    1.51    1.48   1
  -7  -7   3   17.98    2.04   1
  -7  -7   4   -1.00    1.08   1
  -7  -7   5   21.62    2.33   1
  -7  -7   6    4.80    1.71   1
  -7  -6 -16   -0.74    1.57   1
  -7  -6 -15    6.45    1.83   1
  -7  -6 -14   43.56    3.30   1
  -7  -6 -13    2.28    1.54   1
  -7  -6 -12   46.65    2.73   1
  -7  -6 -12   46.51    3.14   1
  -7  -6 -11    8.76    1.30   1
  -7  -6 -11   11.70    1.30   1
  -7  -6 -11   13.40    1.76   1
  -7  -6 -10    0.62    0.90   1
  -7  -6 -10   -0.32    1.06   1
  -7  -6 -10    1.85    1.22   1
  -7  -6  -9    4.12    1.10   1
  -7  -6  -9    2.53    1.08   1
  -7  -6  -8   28.73    2.14   1
  -7  -6  -8   31.70    2.25   1
  -7  -6  -8   32.04    2.15   1
  -7  -6  -7   11.02    1.26   1
  -7  -6  -7    9.55    1.54   1
  -7  -6  -7   12.96    1.37   1
  -7  -6  -6    4.49    1.10   1
  -7  -6  -6    3.57    0.91   1
  -7  -6  -5    1.93    0.72   1
  -7  -6  -5    0.77    1.30   1
  -7  -6  -4    0.48    1.37   1
  -7  -6  -3   28.84    2.15   1
  -7  -6  -3   25.20    2.21   1
  -7  -6  -3   25.30    1.51   1
  -7  -6  -2    0.23    0.99   1
  -7  -6  -2    1.37    1.05   1
  -7  -6  -2    0.86    0.47   1
  -7  -6  -1    4.71    1.61   1
  -7  -6   0   -2.76    1.59   1
  -7  -6   0   -1.90    1.32   1
  -7  -6   1   14.67    2.07   1
  -7  -6   1   17.98    2.12   1
  -7  -6   2   90.25    5.32   1
  -7  -6   2   95.65    5.09   1
  -7  -6   3   52.85    3.63   1
  -7  -6   3   54.76    3.55   1
  -7  -6   4    6.50    1.78   1
  -7  -6   5   -0.02    1.40   1
  -7  -6   5    1.46    1.16   1
  -7  -6   6    9.36    1.90   1
  -7  -6   6    8.94    1.85   1
  -7  -6   7    2.59    1.64   1
  -7  -5 -16    0.36    1.72   1
  -7  -5 -14    5.71    1.34   1
  -7  -5 -14    5.29    1.01   1
  -7  -5 -13   -1.77    1.44   1
  -7  -5 -12    0.07    1.04   1
  -7  -5 -12   -1.17    1.04   1
  -7  -5 -11    7.08    1.17   1
  -7  -5 -11    5.66    1.14   1
  -7  -5 -10   70.56    3.70   1
  -7  -5 -10   63.52    3.67   1
  -7  -5 -10   72.42    3.91   1
  -7  -5  -9   64.64    3.54   1
  -7  -5  -9   62.73    3.64   1
  -7  -5  -9   69.39    3.67   1
  -7  -5  -8   78.50    4.25   1
  -7  -5  -8   84.09    4.40   1
  -7  -5  -8   86.12    4.45   1
  -7  -5  -7    7.78    1.45   1
  -7  -5  -7    8.70    1.36   1
  -7  -5  -7    8.82    1.13   1
  -7  -5  -6    0.59    0.69   1
  -7  -5  -6   -1.02    1.21   1
  -7  -5  -6    0.62    1.01   1
  -7  -5  -5    0.74    1.22   1
  -7  -5  -5    0.96    0.63   1
  -7  -5  -4   32.72    2.52   1
  -7  -5  -4   30.47    2.32   1
  -7  -5  -4   28.41    1.71   1
  -7  -5  -3    8.18    1.72   1
  -7  -5  -3    6.15    1.54   1
  -7  -5  -3    5.81    0.58   1
  -7  -5  -2   76.91    4.21   1
  -7  -5  -2   67.08    4.26   1
  -7  -5  -1    0.25    1.27   1
  -7  -5  -1   -0.04    0.98   1
  -7  -5   0   -1.96    1.54   1
  -7  -5   0    1.59    1.36   1
  -7  -5   1   24.50    2.08   1
  -7  -5   1   20.61    1.91   1
  -7  -5   2    0.76    1.37   1
  -7  -5   2    0.07    1.47   1
  -7  -5   3   10.30    1.67   1
  -7  -5   3   10.63    1.89   1
  -7  -5   4    9.00    1.80   1
  -7  -5   4    6.15    1.59   1
  -7  -5   5    6.15    1.64   1
  -7  -5   5    4.93    1.33   1
  -7  -5   5    5.76    1.68   1
  -7  -5   6    6.20    1.54   1
  -7  -5   6    4.28    1.74   1
  -7  -5   7   12.46    2.05   1
  -7  -5   7   12.96    1.94   1
  -7  -5   8    8.35    1.85   1
  -7  -4 -14   53.73    3.52   1
  -7  -4 -14   44.36    3.86   1
  -7  -4 -13    3.28    1.45   1
  -7  -4 -13    1.64    0.95   1
  -7  -4 -12   -0.12    1.14   1
  -7  -4 -12    0.40    0.97   1
  -7  -4 -11   -0.21    0.96   1
  -7  -4 -11   -0.17    0.90   1
  -7  -4 -10   -1.64    1.02   1
  -7  -4 -10    0.05    0.93   1
  -7  -4  -9   18.84    1.74   1
  -7  -4  -9   18.58    1.64   1
  -7  -4  -8   -2.31    1.09   1
  -7  -4  -8    0.03    0.87   1
  -7  -4  -7    3.31    1.16   1
  -7  -4  -6    0.94    1.11   1
  -7  -4  -5   11.56    1.56   1
  -7  -4  -4   21.62    2.05   1
  -7  -4  -4   21.34    2.03   1
  -7  -4  -3   98.60    5.16   1
  -7  -4  -3   94.48    5.25   1
  -7  -4  -2   20.43    2.08   1
  -7  -4  -2   18.40    1.89   1
  -7  -4  -1    6.25    1.45   1
  -7  -4  -1    4.45    1.48   1
  -7  -4   0    4.28    1.32   1
  -7  -4   0    2.86    1.42   1
  -7  -4   1   -0.29    1.31   1
  -7  -4   1    0.20    0.94   1
  -7  -4   2    1.59    1.29   1
  -7  -4   2   -3.35    1.46   1
  -7  -4   3    2.22    1.43   1
  -7  -4   3   -1.19    1.29   1
  -7  -4   4   26.73    2.27   1
  -7  -4   4   21.62    2.23   1
  -7  -4   4   22.00    2.25   1
  -7  -4   5   12.53    1.70   1
  -7  -4   5   19.18    2.10   1
  -7  -4   5   14.82    1.92   1
  -7  -4   6    4.58    1.20   1
  -7  -4   6    6.40    1.67   1
  -7  -4   6    3.20    1.54   1
  -7  -4   7    1.72    1.55   1
  -7  -4   7   -1.00    1.70   1
  -7  -4   8   -2.16    1.71   1
  -7  -4   8   -3.10    1.69   1
  -7  -4   9    0.38    1.40   1
  -7  -4   9    2.22    1.73   1
  -7  -3 -13   -0.23    0.92   1
  -7  -3 -12   26.94    1.97   1
  -7  -3 -11    1.99    0.99   1
  -7  -3 -10    0.21    0.93   1
  -7  -3  -9   -0.45    0.92   1
  -7  -3  -8   -1.96    1.15   1
  -7  -3  -7   23.81    1.95   1
  -7  -3  -6    0.66    1.07   1
  -7  -3  -5    1.74    1.43   1
  -7  -3  -5   -0.18    1.16   1
  -7  -3  -4   -0.77    1.11   1
  -7  -3  -4    0.45    1.39   1
  -7  -3  -3   46.65    3.14   1
  -7  -3  -3   45.70    3.11   1
  -7  -3  -2   38.69    2.86   1
  -7  -3  -2   44.76    2.94   1
  -7  -3  -1    2.34    1.32   1
  -7  -3  -1    3.61    1.22   1
  -7  -3   0    3.17    1.28   1
  -7  -3   0    2.86    1.35   1
  -7  -3   1   -0.45    1.23   1
  -7  -3   1    0.32    1.22   1
  -7  -3   2    4.67    1.34   1
  -7  -3   2    6.71    1.50   1
  -7  -3   2    4.97    1.47   1
  -7  -3   3   11.22    1.67   1
  -7  -3   3    8.41    1.68   1
  -7  -3   3   10.24    1.60   1
  -7  -3   4    2.86    1.12   1
  -7  -3   4    4.37    1.34   1
  -7  -3   4    3.84    1.25   1
  -7  -3   5   32.38    2.85   1
  -7  -3   5   36.60    2.78   1
  -7  -3   5   40.70    2.81   1
  -7  -3   6   -1.12    1.10   1
  -7  -3   6    0.37    1.60   1
  -7  -3   6    2.28    1.45   1
  -7  -3   7    0.16    1.57   1
  -7  -3   7    3.65    1.60   1
  -7  -3   8    0.79    1.46   1
  -7  -3   8   -0.07    1.21   1
  -7  -3   9    6.71    1.66   1
  -7  -2 -14   11.29    1.41   1
  -7  -2  -5   24.80    2.19   1
  -7  -2  -4    2.13    1.52   1
  -7  -2  -3   49.56    3.24   1
  -7  -2  -2   65.77    3.89   1
  -7  -2  -1   41.09    3.33   1
  -7  -2  -1   40.58    2.80   1
  -7  -2   0    1.44    1.44   1
  -7  -2   0    0.44    1.31   1
  -7  -2   1    2.76    1.39   1
  -7  -2   1    3.39    1.10   1
  -7  -2   2    0.40    1.32   1
  -7  -2   2   -0.94    1.38   1
  -7  -2   2    1.35    1.18   1
  -7  -2   3   12.82    1.86   1
  -7  -2   3   12.67    1.85   1
  -7  -2   3   13.91    1.72   1
  -7  -2   4    4.20    1.35   1
  -7  -2   4    4.16    1.55   1
  -7  -2   4    5.66    1.43   1
  -7  -2   5   43.69    3.04   1
  -7  -2   5   44.09    3.05   1
  -7  -2   5   36.97    3.04   1
  -7  -2   6   15.05    1.94   1
  -7  -2   6   17.64    2.02   1
  -7  -2   6   18.75    2.34   1
  -7  -2   7    1.59    1.49   1
  -7  -2   7    5.15    1.82   1
  -7  -2   8    4.00    1.20   1
  -7  -2   9    1.72    1.55   1
  -7  -1 -15    3.20    2.00   1
  -7  -1 -14   13.10    2.39   1
  -7  -1 -13   -0.38    1.67   1
  -7  -1 -12    4.12    1.99   1
  -7  -1 -11    3.13    1.88   1
  -7  -1 -10   -0.11    1.59   1
  -7  -1  -9   52.13    4.19   1
  -7  -1  -8  182.52   10.27   1
  -7  -1  -7   12.53    2.19   1
  -7  -1  -6   72.59    4.77   1
  -7  -1  -5   51.70    3.88   1
  -7  -1  -4   20.43    2.08   1
  -7  -1  -4   18.66    2.33   1
  -7  -1  -3    0.46    1.29   1
  -7  -1  -2    2.82    1.61   1
  -7  -1  -2   -3.13    1.70   1
  -7  -1  -1  134.56    6.50   1
  -7  -1  -1  130.64    7.77   1
  -7  -1   0   26.21    2.56   1
  -7  -1   0   22.85    2.29   1
  -7  -1   1   63.84    3.84   1
  -7  -1   1   63.52    4.46   1
  -7  -1   2    9.06    1.69   1
  -7  -1   2    7.73    1.39   1
  -7  -1   3   32.15    2.61   1
  -7  -1   3   25.91    2.65   1
  -7  -1   4   14.06    1.80   1
  -7  -1   4    9.86    1.82   1
  -7  -1   5    8.58    1.76   1
  -7  -1   5    9.99    1.77   1
  -7  -1   6    2.46    1.51   1
  -7  -1   6    1.49    1.63   1
  -7  -1   7    4.16    1.35   1
  -7  -1   7   10.05    2.03   1
  -7  -1   7    5.34    1.29   1
  -7  -1   8    2.31    1.31   1
  -7  -1   8    5.66    1.48   1
  -7  -1   9    6.00    1.57   1
  -7   0 -14    5.43    2.19   1
  -7   0 -13   14.44    2.05   1
  -7   0 -12   49.14    4.21   1
  -7   0 -11   43.03    3.94   1
  -7   0 -10   31.92    3.28   1
  -7   0  -9    0.27    1.70   1
  -7   0  -8   50.41    4.12   1
  -7   0  -7   56.10    4.19   1
  -7   0  -6   67.24    4.76   1
  -7   0  -5   11.97    2.01   1
  -7   0  -4    9.30    1.83   1
  -7   0  -4   10.11    1.72   1
  -7   0  -3   13.32    2.04   1
  -7   0  -3    9.73    1.68   1
  -7   0  -2   13.25    1.89   1
  -7   0  -2   15.13    1.95   1
  -7   0  -1   15.29    1.88   1
  -7   0  -1   14.90    1.93   1
  -7   0   1   -0.81    1.37   1
  -7   0   1    1.37    1.57   1
  -7   0   2    1.96    1.57   1
  -7   0   2    0.90    1.56   1
  -7   0   3    3.20    1.72   1
  -7   0   3    0.85    1.77   1
  -7   0   4   56.85    4.98   1
  -7   0   4   75.34    4.17   1
  -7   0   5   14.75    2.00   1
  -7   0   6    9.18    1.76   1
  -7   0   6   13.40    2.05   1
  -7   0   7   -0.86    1.30   1
  -7   0   7    1.54    1.84   1
  -7   0   8    0.56    1.37   1
  -7   0   8    3.17    1.82   1
  -7   0   8    0.04    1.13   1
  -7   0   9   13.76    2.15   1
  -7   1 -12   -0.18    1.93   1
  -7   1 -11    5.76    2.11   1
  -7   1 -10    0.92    1.82   1
  -7   1  -9    2.13    1.84   1
  -7   1  -8    8.64    2.06   1
  -7   1  -7    5.11    1.90   1
  -7   1  -6    6.55    1.89   1
  -7   1  -4   -1.54    1.61   1
  -7   1  -3   12.39    1.76   1
  -7   1  -3   13.47    1.91   1
  -7   1  -2    2.43    1.15   1
  -7   1  -2    2.99    1.70   1
  -7   1  -1   -1.64    1.51   1
  -7   1  -1    0.28    0.82   1
  -7   1  -1    0.36    1.58   1
  -7   1   0    6.81    1.93   1
  -7   1   0    8.70    1.83   1
  -7   1   1   26.94    2.49   1
  -7   1   1   19.89    2.59   1
  -7   1   2   -0.90    1.69   1
  -7   1   2   -1.19    1.20   1
  -7   1   3    0.71    1.63   1
  -7   1   3    0.79    1.57   1
  -7   1   4    9.18    1.94   1
  -7   1   4   10.05    1.90   1
  -7   1   5    4.58    1.84   1
  -7   1   5    2.43    1.78   1
  -7   1   6   11.83    2.20   1
  -7   1   6   11.97    2.08   1
  -7   1   7    4.84    1.41   1
  -7   1   8   15.05    2.10   1
  -7   2 -10   -2.92    1.54   1
  -7   2  -9    2.76    1.46   1
  -7   2  -8    1.82    1.35   1
  -7   2  -7    2.40    1.39   1
  -7   2  -6    5.11    1.99   1
  -7   2  -5   11.83    2.41   1
  -7   2  -4   36.36    3.14   1
  -7   2  -3   -3.06    1.82   1
  -7   2  -2    6.50    1.63   1
  -7   2  -2    8.94    1.67   1
  -7   2  -1    0.12    1.60   1
  -7   2  -1    0.35    1.51   1
  -7   2   1    1.21    1.54   1
  -7   2   2    1.80    1.58   1
  -7   2   2   -3.06    1.82   1
  -7   2   3   -2.82    1.44   1
  -7   2   3   -0.38    1.70   1
  -7   2   4   -0.05    1.63   1
  -7   2   4   -0.67    1.74   1
  -7   2   5    0.07    1.24   1
  -7   2   5    1.64    1.51   1
  -7   2   6    7.29    2.05   1
  -7   2   7    4.54    1.66   1
  -7   2   7    5.24    2.15   1
  -7   3  -5    0.71    1.34   1
  -7   3  -4    6.81    2.04   1
  -7   3  -2    2.31    1.79   1
  -7   3  -1   -1.04    1.35   1
  -7   3  -1   -2.37    1.85   1
  -7   3   0   -0.83    1.46   1
  -7   3   0    0.79    1.89   1
  -7   3   1    1.77    1.86   1
  -7   3   1    0.17    1.57   1
  -7   3   2   -3.50    1.68   1
  -7   3   2    1.19    1.77   1
  -7   3   3   11.90    2.07   1
  -7   3   3   11.56    1.77   1
  -7   3   4    7.13    2.08   1
  -7   3   4    7.13    2.03   1
  -6 -10  -9    1.69    1.74   1
  -6 -10  -8    8.29    1.96   1
  -6 -10  -7   27.98    2.64   1
  -6 -10  -6    7.90    1.85   1
  -6 -10  -5   -1.21    1.58   1
  -6 -10  -4    2.82    1.55   1
  -6 -10  -3    0.32    1.38   1
  -6 -10  -2    6.20    1.74   1
  -6  -9 -12   74.82    4.84   1
  -6  -9 -11   11.56    2.04   1
  -6  -9 -10   -1.17    1.62   1
  -6  -9  -9    2.25    1.53   1
  -6  -9  -8    6.05    1.62   1
  -6  -9  -7   -0.86    1.41   1
  -6  -9  -6    0.83    1.13   1
  -6  -9  -5    5.15    1.54   1
  -6  -9  -4    0.94    1.22   1
  -6  -9  -3    6.66    1.50   1
  -6  -9  -2    0.04    1.18   1
  -6  -9  -1   10.30    1.61   1
  -6  -9   0    2.69    1.31   1
  -6  -8 -15   15.60    1.98   1
  -6  -8 -14   -0.03    1.65   1
  -6  -8 -13   -0.83    1.64   1
  -6  -8 -12    6.35    1.81   1
  -6  -8 -11   -0.04    1.04   1
  -6  -8 -10    8.88    1.67   1
  -6  -8  -9    3.92    1.43   1
  -6  -8  -8    7.95    1.41   1
  -6  -8  -7    0.90    1.22   1
  -6  -8  -6   28.84    2.15   1
  -6  -8  -5    1.08    1.08   1
  -6  -8  -4    3.72    1.16   1
  -6  -8  -2    5.48    1.17   1
  -6  -8  -1   10.43    1.36   1
  -6  -8   0   -1.44    1.06   1
  -6  -8   0    0.44    0.92   1
  -6  -8   1   -0.15    1.00   1
  -6  -8   1   -0.44    0.94   1
  -6  -8   2    4.97    1.12   1
  -6  -8   2    4.04    1.13   1
  -6  -8   3   -0.36    1.04   1
  -6  -8   4    0.96    1.25   1
  -6  -7 -16   36.84    3.28   1
  -6  -7 -15    1.42    1.86   1
  -6  -7 -14   39.56    3.14   1
  -6  -7 -13   25.20    2.31   1
  -6  -7 -12   11.90    1.73   1
  -6  -7 -11   -0.32    1.31   1
  -6  -7 -10    2.72    1.35   1
  -6  -7  -9    0.40    1.16   1
  -6  -7  -8   -1.59    1.13   1
  -6  -7  -7    8.76    1.30   1
  -6  -7  -6   25.81    1.93   1
  -6  -7  -5   26.11    1.94   1
  -6  -7  -4   17.64    1.51   1
  -6  -7  -3   12.25    1.26   1
  -6  -7  -2    9.73    1.12   1
  -6  -7  -2   12.67    1.50   1
  -6  -7  -1   13.99    1.27   1
  -6  -7  -1   11.70    1.50   1
  -6  -7   0   10.56    1.04   1
  -6  -7   0    8.47    1.46   1
  -6  -7   1   17.72    1.85   1
  -6  -7   1   18.23    1.45   1
  -6  -7   2  105.68    5.35   1
  -6  -7   2  107.12    5.38   1
  -6  -7   3   15.52    1.42   1
  -6  -7   3   14.90    1.78   1
  -6  -7   4   23.43    2.03   1
  -6  -7   5    3.96    1.35   1
  -6  -7   6   -0.17    1.36   1
  -6  -7   7   -0.10    1.45   1
  -6  -6 -17   34.34    3.16   1
  -6  -6 -16   23.14    2.60   1
  -6  -6 -15   37.09    3.17   1
  -6  -6 -14   61.00    4.06   1
  -6  -6 -13   88.74    5.09   1
  -6  -6 -12   31.14    2.01   1
  -6  -6 -12   37.95    2.71   1
  -6  -6 -11   38.94    2.37   1
  -6  -6 -11   45.83    2.98   1
  -6  -6 -10  165.64    7.72   1
  -6  -6 -10  176.89    8.51   1
  -6  -6  -9  165.89    7.73   1
  -6  -6  -9  170.04    8.35   1
  -6  -6  -9  172.66    8.15   1
  -6  -6  -8   26.21    1.74   1
  -6  -6  -8   24.80    1.89   1
  -6  -6  -8   27.14    1.98   1
  -6  -6  -7    4.58    1.28   1
  -6  -6  -7    5.62    1.09   1
  -6  -6  -6   14.82    1.69   1
  -6  -6  -6   16.40    1.46   1
  -6  -6  -5    8.24    1.55   1
  -6  -6  -5   10.82    1.12   1
  -6  -6  -4  107.74    5.61   1
  -6  -6  -4  111.09    5.27   1
  -6  -6  -3  115.78    5.38   1
  -6  -6  -3  111.51    5.49   1
  -6  -6  -3  110.88    5.69   1
  -6  -6  -2   72.42    3.74   1
  -6  -6  -2   72.76    3.92   1
  -6  -6  -2   72.59    4.09   1
  -6  -6  -1   50.13    3.26   1
  -6  -6  -1   57.46    3.18   1
  -6  -6  -1   50.55    2.70   1
  -6  -6   0   19.80    1.34   1
  -6  -6   0   18.23    1.71   1
  -6  -6   0   19.18    1.75   1
  -6  -6   1  142.56    7.16   1
  -6  -6   1  134.79    6.50   1
  -6  -6   1  142.32    6.68   1
  -6  -6   2   25.60    2.23   1
  -6  -6   2   25.70    1.52   1
  -6  -6   2   28.73    2.14   1
  -6  -6   3    2.04    1.29   1
  -6  -6   3    3.06    1.68   1
  -6  -6   4   15.92    1.84   1
  -6  -6   4   15.68    1.11   1
  -6  -6   5    6.76    1.51   1
  -6  -6   6   25.50    2.12   1
  -6  -6   7    4.20    1.31   1
  -6  -6   8    6.76    1.72   1
  -6  -6   9    8.29    1.90   1
  -6  -5 -17    3.35    1.72   1
  -6  -5 -15   13.91    2.01   1
  -6  -5 -14   48.44    3.48   1
  -6  -5 -13   72.59    4.26   1
  -6  -5 -13   63.68    3.67   1
  -6  -5 -12   16.97    1.32   1
  -6  -5 -12   14.21    1.36   1
  -6  -5 -12   16.40    1.78   1
  -6  -5 -11   91.78    4.79   1
  -6  -5 -11   79.57    4.28   1
  -6  -5 -11   87.80    4.31   1
  -6  -5 -10  125.66    6.05   1
  -6  -5 -10  128.82    6.36   1
  -6  -5 -10  118.37    5.88   1
  -6  -5  -9   -0.15    0.86   1
  -6  -5  -9    0.28    1.09   1
  -6  -5  -8   27.88    1.90   1
  -6  -5  -8   31.92    2.15   1
  -6  -5  -8   31.25    2.12   1
  -6  -5  -7   36.84    2.31   1
  -6  -5  -7   38.81    2.37   1
  -6  -5  -7   37.70    2.33   1
  -6  -5  -6   10.96    1.52   1
  -6  -5  -6   14.36    1.21   1
  -6  -5  -6   13.69    1.18   1
  -6  -5  -5   48.30    2.92   1
  -6  -5  -5   46.92    2.60   1
  -6  -5  -5   46.92    2.74   1
  -6  -5  -4   11.02    0.93   1
  -6  -5  -4    8.64    1.59   1
  -6  -5  -4    8.76    1.60   1
  -6  -5  -4   10.69    1.24   1
  -6  -5  -3  128.14    6.11   1
  -6  -5  -3  128.37    5.89   1
  -6  -5  -3  117.07    5.84   1
  -6  -5  -3  118.59    5.66   1
  -6  -5  -2  381.03   17.18   1
  -6  -5  -2  392.83   16.25   1
  -6  -5  -2  370.56   17.32   1
  -6  -5  -1  211.99    9.32   1
  -6  -5  -1  214.33    9.96   1
  -6  -5  -1  196.56    9.53   1
  -6  -5   0  239.01   10.82   1
  -6  -5   0  241.18   11.49   1
  -6  -5   1    7.45    1.26   1
  -6  -5   1    5.62    1.23   1
  -6  -5   2   49.14    3.22   1
  -6  -5   2   43.69    2.78   1
  -6  -5   3    2.96    1.48   1
  -6  -5   3    1.25    1.21   1
  -6  -5   4    1.10    1.24   1
  -6  -5   4    4.16    1.43   1
  -6  -5   5    7.84    1.34   1
  -6  -5   5    8.01    1.47   1
  -6  -5   6    6.66    1.60   1
  -6  -5   6    6.40    1.26   1
  -6  -5   7    1.14    1.48   1
  -6  -5   7    3.31    1.13   1
  -6  -4 -17   14.21    2.34   1
  -6  -4 -16    6.86    1.89   1
  -6  -4 -15   26.42    2.47   1
  -6  -4 -14    6.50    1.73   1
  -6  -4 -13   20.25    1.44   1
  -6  -4 -12    5.06    0.90   1
  -6  -4 -12    3.65    1.26   1
  -6  -4 -11   11.56    1.22   1
  -6  -4 -11   13.62    1.62   1
  -6  -4 -10   29.38    1.95   1
  -6  -4 -10   32.26    2.16   1
  -6  -4  -9    9.00    1.20   1
  -6  -4  -9   10.89    1.32   1
  -6  -4  -8   15.76    1.51   1
  -6  -4  -8   17.72    1.52   1
  -6  -4  -8   17.56    1.51   1
  -6  -4  -7   64.32    3.53   1
  -6  -4  -7   68.23    3.63   1
  -6  -4  -7   69.72    3.67   1
  -6  -4  -6  106.50    5.16   1
  -6  -4  -6  101.40    5.24   1
  -6  -4  -6  104.86    5.32   1
  -6  -4  -5   13.03    1.37   1
  -6  -4  -5   11.97    1.04   1
  -6  -4  -5   11.42    1.22   1
  -6  -4  -4    6.10    1.14   1
  -6  -4  -4    5.29    1.47   1
  -6  -4  -4    3.84    0.67   1
  -6  -4  -4    4.28    0.83   1
  -6  -4  -3   65.93    3.74   1
  -6  -4  -3   66.75    3.27   1
  -6  -4  -3   71.23    3.88   1
  -6  -4  -3   67.24    3.61   1
  -6  -4  -2  101.40    5.03   1
  -6  -4  -2  102.82    5.27   1
  -6  -4  -2  104.86    5.12   1
  -6  -4  -1   43.30    2.76   1
  -6  -4  -1   42.77    2.75   1
  -6  -4  -1   47.75    2.76   1
  -6  -4   0   57.91    3.35   1
  -6  -4   0   58.06    3.20   1
  -6  -4   0   62.41    3.63   1
  -6  -4   1    6.40    1.42   1
  -6  -4   1    3.84    1.25   1
  -6  -4   2    2.50    0.98   1
  -6  -4   2    3.92    1.23   1
  -6  -4   3   -0.06    0.75   1
  -6  -4   3   -1.23    1.29   1
  -6  -4   4    0.38    1.31   1
  -6  -4   4    1.56    1.20   1
  -6  -4   5   19.36    2.02   1
  -6  -4   5   16.56    1.71   1
  -6  -4   5   19.89    1.87   1
  -6  -4   6    2.59    1.06   1
  -6  -4   6    1.69    1.43   1
  -6  -4   6    1.80    0.91   1
  -6  -4   7    0.45    0.68   1
  -6  -4   7   -1.74    1.32   1
  -6  -4   8    9.61    1.67   1
  -6  -4   9   45.29    3.23   1
  -6  -4  10   34.93    2.72   1
  -6  -3 -14   11.70    1.16   1
  -6  -3 -13   38.69    2.74   1
  -6  -3 -13   48.86    3.22   1
  -6  -3 -12    4.75    1.35   1
  -6  -3 -12    6.15    0.94   1
  -6  -3 -11    4.67    0.86   1
  -6  -3 -11    5.34    1.25   1
  -6  -3 -10    6.20    1.20   1
  -6  -3 -10    7.08    0.96   1
  -6  -3  -9    1.77    0.90   1
  -6  -3  -9    1.56    0.83   1
  -6  -3  -8   20.52    1.63   1
  -6  -3  -8   20.43    1.63   1
  -6  -3  -7    4.84    1.01   1
  -6  -3  -7    5.34    0.92   1
  -6  -3  -6  106.09    5.15   1
  -6  -3  -5    5.11    1.13   1
  -6  -3  -5    4.67    1.12   1
  -6  -3  -4    6.66    1.08   1
  -6  -3  -4    4.16    1.10   1
  -6  -3  -3   45.43    2.70   1
  -6  -3  -3   43.56    2.77   1
  -6  -3  -3   39.69    2.52   1
  -6  -3  -2  104.45    5.11   1
  -6  -3  -2  100.40    5.21   1
  -6  -3  -2   93.70    4.84   1
  -6  -3  -1    1.23    1.18   1
  -6  -3  -1    3.39    1.07   1
  -6  -3  -1    1.44    0.72   1
  -6  -3   0    0.66    1.15   1
  -6  -3   0    1.10    0.84   1
  -6  -3   0    0.04    0.76   1
  -6  -3   1    9.61    1.43   1
  -6  -3   1    7.24    1.29   1
  -6  -3   1    6.81    1.10   1
  -6  -3   2    5.52    1.22   1
  -6  -3   2    7.40    1.14   1
  -6  -3   2    6.45    1.07   1
  -6  -3   3   35.64    2.51   1
  -6  -3   3   34.81    2.36   1
  -6  -3   4    1.54    0.92   1
  -6  -3   4    3.13    1.06   1
  -6  -3   4    0.71    1.31   1
  -6  -3   5   73.10    4.10   1
  -6  -3   5   72.76    4.09   1
  -6  -3   5   62.88    4.76   1
  -6  -3   7    3.57    1.40   1
  -6  -3   8    6.30    1.25   1
  -6  -3   9    0.50    1.35   1
  -6  -3  10   11.29    1.75   1
  -6  -3  11    6.76    1.66   1
  -6  -2 -14    3.10    0.84   1
  -6  -2  -4    4.71    1.39   1
  -6  -2  -3    3.88    1.06   1
  -6  -2  -3    4.54    1.11   1
  -6  -2  -2    7.29    1.40   1
  -6  -2  -2    7.34    1.19   1
  -6  -2  -1    2.76    0.96   1
  -6  -2  -1    4.71    1.00   1
  -6  -2   0   15.44    1.73   1
  -6  -2   0   15.92    1.44   1
  -6  -2   1    6.97    1.43   1
  -6  -2   1    8.12    1.03   1
  -6  -2   1    7.78    1.39   1
  -6  -2   2    2.40    1.02   1
  -6  -2   2    2.66    1.17   1
  -6  -2   2    3.46    1.15   1
  -6  -2   2    2.16    0.85   1
  -6  -2   3   -1.44    0.89   1
  -6  -2   3   -0.96    0.96   1
  -6  -2   3    0.83    1.13   1
  -6  -2   4   19.27    1.84   1
  -6  -2   4   18.58    1.90   1
  -6  -2   4   17.14    1.82   1
  -6  -2   5   17.56    1.76   1
  -6  -2   5   19.54    1.77   1
  -6  -2   5   18.92    1.91   1
  -6  -2   6   17.89    1.78   1
  -6  -2   6   15.92    1.68   1
  -6  -2   7    1.17    1.04   1
  -6  -2   7    1.14    1.22   1
  -6  -2   8   11.56    1.63   1
  -6  -2   8    8.41    1.16   1
  -6  -2   9    5.95    1.51   1
  -6  -2  11   -0.08    1.43   1
  -6  -1 -16    6.66    2.01   1
  -6  -1 -15    1.25    1.25   1
  -6  -1  -4   18.58    1.64   1
  -6  -1  -3   12.32    1.75   1
  -6  -1  -3   12.53    1.63   1
  -6  -1  -2   93.70    4.65   1
  -6  -1  -2   94.87    5.45   1
  -6  -1  -1    5.06    1.39   1
  -6  -1  -1    7.67    1.33   1
  -6  -1  -1    5.06    1.22   1
  -6  -1   0    3.53    1.35   1
  -6  -1   0    4.04    1.21   1
  -6  -1   0    4.84    1.10   1
  -6  -1   1   70.56    4.54   1
  -6  -1   1   71.57    3.89   1
  -6  -1   1   67.08    3.77   1
  -6  -1   2   53.58    3.37   1
  -6  -1   2   56.40    3.30   1
  -6  -1   2   59.14    3.85   1
  -6  -1   3    2.50    0.95   1
  -6  -1   4    0.24    0.88   1
  -6  -1   4    0.85    1.27   1
  -6  -1   5    8.82    1.37   1
  -6  -1   5    9.30    1.40   1
  -6  -1   6    2.79    1.14   1
  -6  -1   6    0.44    1.23   1
  -6  -1   7   -1.25    1.05   1
  -6  -1   7   -1.04    0.90   1
  -6  -1   8    7.18    1.29   1
  -6  -1   8   10.18    1.66   1
  -6  -1   9    9.24    1.40   1
  -6  -1  10   25.81    2.34   1
  -6  -1  11   32.60    2.63   1
  -6  -1  12   56.25    3.60   1
  -6   0 -15   13.99    2.32   1
  -6   0 -13   -0.77    1.72   1
  -6   0 -12   11.49    1.76   1
  -6   0 -11    8.53    1.99   1
  -6   0 -10   22.85    2.49   1
  -6   0  -9   50.27    3.83   1
  -6   0  -8   34.11    3.04   1
  -6   0  -7   13.54    2.13   1
  -6   0  -6   22.94    2.39   1
  -6   0  -5   35.40    2.97   1
  -6   0  -4    5.34    1.11   1
  -6   0  -4    4.88    1.50   1
  -6   0  -3    2.99    1.42   1
  -6   0  -3   -1.42    1.26   1
  -6   0  -2    7.24    1.72   1
  -6   0  -2   12.32    1.90   1
  -6   0  -1  179.29    8.30   1
  -6   0  -1  194.32   10.04   1
  -6   0   0  341.88   16.27   1
  -6   0   0  372.88   15.45   1
  -6   0   0  338.19   17.29   1
  -6   0   1  130.42    6.62   1
  -6   0   1  132.48    6.45   1
  -6   0   1  138.77    7.77   1
  -6   0   2  144.00    6.72   1
  -6   0   2  142.80    8.13   1
  -6   0   2  151.04    6.88   1
  -6   0   3   36.24    2.77   1
  -6   0   3   38.07    1.97   1
  -6   0   3   35.28    2.97   1
  -6   0   4   23.04    2.30   1
  -6   0   4   24.90    1.40   1
  -6   0   4   22.18    1.98   1
  -6   0   5    8.24    1.61   1
  -6   0   5    6.05    1.57   1
  -6   0   5    8.53    0.70   1
  -6   0   6    1.32    1.24   1
  -6   0   7    1.80    1.29   1
  -6   0   8   17.72    1.85   1
  -6   0   9    4.28    1.32   1
  -6   0   9   -0.56    1.10   1
  -6   0  10   26.42    2.36   1
  -6   1 -14    8.41    2.09   1
  -6   1 -13   25.81    2.84   1
  -6   1 -12   57.46    4.40   1
  -6   1 -11   71.91    5.43   1
  -6   1 -10   99.60    6.39   1
  -6   1  -9    0.76    1.51   1
  -6   1  -8    0.37    1.45   1
  -6   1  -7   37.58    3.07   1
  -6   1  -6   65.45    4.53   1
  -6   1  -5    9.55    1.98   1
  -6   1  -4    1.88    1.12   1
  -6   1  -3   50.55    3.13   1
  -6   1  -3   49.42    2.95   1
  -6   1  -3   52.13    3.75   1
  -6   1  -2   27.98    2.64   1
  -6   1  -2   28.30    2.13   1
  -6   1  -2   27.25    1.88   1
  -6   1  -1   38.32    2.35   1
  -6   1  -1   42.90    2.75   1
  -6   1  -1   37.33    3.06   1
  -6   1   0    2.62    0.78   1
  -6   1   0    1.06    1.38   1
  -6   1   0    1.17    1.14   1
  -6   1   1   28.62    2.67   1
  -6   1   1   28.09    1.80   1
  -6   1   1   27.88    2.32   1
  -6   1   2    0.13    1.24   1
  -6   1   2    1.42    0.69   1
  -6   1   2   -0.10    1.38   1
  -6   1   3    1.06    1.42   1
  -6   1   3    2.99    1.52   1
  -6   1   3    2.56    0.77   1
  -6   1   4  115.99    5.60   1
  -6   1   4  113.64    5.76   1
  -6   1   4  108.78    7.09   1
  -6   1   5  162.56    9.94   1
  -6   1   5  179.56    8.58   1
  -6   1   5  185.23    8.44   1
  -6   1   6    8.12    1.88   1
  -6   1   6    7.84    2.07   1
  -6   1   7   23.62    2.43   1
  -6   1   8    2.89    1.39   1
  -6   1   9    9.49    1.60   1
  -6   1  10    1.02    1.39   1
  -6   1  11    4.88    1.37   1
  -6   2 -12   -0.76    1.71   1
  -6   2 -11   20.61    2.63   1
  -6   2 -10    2.13    1.55   1
  -6   2  -9    1.25    1.19   1
  -6   2  -8   16.56    1.95   1
  -6   2  -7    3.28    1.23   1
  -6   2  -6   49.70    3.95   1
  -6   2  -5    3.57    1.74   1
  -6   2  -4    9.24    1.28   1
  -6   2  -4    9.92    1.51   1
  -6   2  -3    3.69    1.11   1
  -6   2  -3    3.20    1.61   1
  -6   2  -3    6.55    1.43   1
  -6   2  -2    3.20    1.22   1
  -6   2  -2    4.67    1.12   1
  -6   2  -1   34.46    3.05   1
  -6   2  -1   35.76    2.63   1
  -6   2  -1   33.52    2.32   1
  -6   2   0   30.58    2.10   1
  -6   2   0   28.84    2.79   1
  -6   2   0   31.81    2.37   1
  -6   2   1   12.67    1.35   1
  -6   2   1   12.67    1.99   1
  -6   2   1   12.74    1.78   1
  -6   2   2   15.21    1.56   1
  -6   2   2   20.16    2.33   1
  -6   2   2   19.54    2.03   1
  -6   2   3   24.50    2.18   1
  -6   2   3   19.10    1.66   1
  -6   2   3   20.34    2.35   1
  -6   2   4   -0.77    1.48   1
  -6   2   4    1.06    1.42   1
  -6   2   5    8.12    1.42   1
  -6   2   5   13.25    2.11   1
  -6   2   6   30.69    2.55   1
  -6   2   6   26.52    2.68   1
  -6   2   7   -2.50    1.61   1
  -6   2   7   -0.85    1.64   1
  -6   2   8    7.45    1.86   1
  -6   2   9   -3.24    1.58   1
  -6   3  -9    1.42    1.55   1
  -6   3  -8    1.10    1.64   1
  -6   3  -7    7.40    1.85   1
  -6   3  -5    6.15    1.74   1
  -6   3  -4   12.39    2.04   1
  -6   3  -3    2.53    1.18   1
  -6   3  -2    1.44    1.61   1
  -6   3  -2    4.37    1.34   1
  -6   3  -1    1.25    1.25   1
  -6   3   0   17.22    1.99   1
  -6   3   0   18.23    2.31   1
  -6   3   1   -0.48    1.19   1
  -6   3   1    0.12    1.60   1
  -6   3   2    7.84    2.02   1
  -6   3   2   12.89    1.79   1
  -6   3   3   13.18    1.89   1
  -6   3   3    8.01    2.04   1
  -6   3   4   19.01    2.53   1
  -6   3   4   26.01    2.35   1
  -6   3   5    0.61    1.45   1
  -6   3   5    0.35    1.32   1
  -6   3   6   -0.24    1.62   1
  -6   3   6    0.14    1.66   1
  -6   3   7   10.89    1.91   1
  -6   3   7   11.63    2.18   1
  -6   3   8    1.46    1.79   1
  -6   4  -7   17.81    2.62   1
  -6   4  -6   11.49    2.24   1
  -6   4  -5   -1.90    1.74   1
  -6   4  -4   -1.06    1.50   1
  -6   4  -3    1.10    1.72   1
  -6   4  -2   -3.13    1.84   1
  -6   4  -1   11.63    2.18   1
  -6   4   0    6.45    1.93   1
  -6   4   0   10.30    1.67   1
  -6   4   1    1.32    1.45   1
  -6   4   2    4.37    1.84   1
  -6   4   2    4.75    1.61   1
  -6   4   3   23.81    2.83   1
  -6   4   3   26.21    2.36   1
  -6   4   4   15.76    1.99   1
  -6   4   6    2.82    1.75   1
  -6   4   6   -2.31    1.98   1
  -5 -10 -10    1.99    1.95   1
  -5 -10  -9    9.49    2.28   1
  -5 -10  -8    6.97    2.06   1
  -5 -10  -7    5.86    1.98   1
  -5 -10  -6    4.62    1.63   1
  -5 -10  -5    1.88    1.73   1
  -5 -10  -4    1.00    1.72   1
  -5 -10  -3   -0.88    1.43   1
  -5 -10  -2   -0.67    1.59   1
  -5  -9 -13   17.64    2.44   1
  -5  -9 -12   27.04    3.02   1
  -5  -9 -11   14.59    2.29   1
  -5  -9 -10   -1.64    1.61   1
  -5  -9  -9    1.54    1.61   1
  -5  -9  -8    0.05    1.41   1
  -5  -9  -7   -1.08    1.50   1
  -5  -9  -6    0.79    1.42   1
  -5  -9  -5   16.40    1.94   1
  -5  -9  -4    3.61    1.48   1
  -5  -9  -3    1.49    1.05   1
  -5  -9  -2   19.71    2.04   1
  -5  -9  -1   34.81    2.71   1
  -5  -9   0    7.84    1.74   1
  -5  -9   1    0.77    1.25   1
  -5  -9   2   -0.23    1.47   1
  -5  -9   3    2.89    1.60   1
  -5  -9   4    3.31    1.64   1
  -5  -8 -15    9.24    2.19   1
  -5  -8 -14    6.81    1.88   1
  -5  -8 -13   15.21    2.18   1
  -5  -8 -12    0.81    1.60   1
  -5  -8 -11   -0.30    1.10   1
  -5  -8 -10    3.88    1.54   1
  -5  -8  -9    2.07    1.30   1
  -5  -8  -8   25.30    2.31   1
  -5  -8  -7    4.71    1.48   1
  -5  -8  -6   -0.71    0.92   1
  -5  -8  -5    5.29    1.38   1
  -5  -8  -4   22.94    2.01   1
  -5  -8  -3   26.42    2.16   1
  -5  -8  -2   32.60    2.28   1
  -5  -8  -1   32.15    2.38   1
  -5  -8   0   29.59    2.18   1
  -5  -8   1   -0.41    1.11   1
  -5  -8   1    0.13    0.89   1
  -5  -8   2    1.21    0.84   1
  -5  -8   2    1.10    1.07   1
  -5  -8   3    3.72    1.00   1
  -5  -8   4   -0.48    1.17   1
  -5  -8   5   -1.44    1.34   1
  -5  -7 -17    9.67    2.30   1
  -5  -7 -16    1.37    1.36   1
  -5  -7 -15   11.70    1.98   1
  -5  -7 -13   20.98    2.20   1
  -5  -7 -11    0.79    1.42   1
  -5  -7 -10    7.45    1.64   1
  -5  -7  -9  173.19    8.42   1
  -5  -7  -8    9.18    1.58   1
  -5  -7  -7    0.13    0.82   1
  -5  -7  -5    4.45    1.10   1
  -5  -7  -4    0.52    0.96   1
  -5  -7  -3    4.33    1.04   1
  -5  -7  -2   -0.24    0.88   1
  -5  -7  -1  107.33    5.39   1
  -5  -7  -1   98.21    4.95   1
  -5  -7   0   12.18    1.33   1
  -5  -7   0   12.67    1.35   1
  -5  -7   1    1.21    1.01   1
  -5  -7   1    0.88    1.00   1
  -5  -7   2    6.15    1.19   1
  -5  -7   2    5.06    1.12   1
  -5  -7   3   38.69    2.49   1
  -5  -7   3   35.76    2.39   1
  -5  -7   3   38.07    2.59   1
  -5  -7   4    6.10    1.19   1
  -5  -7   4    5.15    1.18   1
  -5  -7   5    7.45    1.20   1
  -5  -7   5    6.10    1.19   1
  -5  -7   6   -0.90    1.03   1
  -5  -7   7   10.18    1.40   1
  -5  -7   8    3.72    1.27   1
  -5  -6 -17    5.43    1.96   1
  -5  -6 -16    2.50    1.64   1
  -5  -6 -15    4.16    1.71   1
  -5  -6 -14   28.30    2.66   1
  -5  -6 -13   18.23    1.88   1
  -5  -6 -12    1.17    0.54   1
  -5  -6 -12   -0.58    1.35   1
  -5  -6 -11   32.38    2.39   1
  -5  -6 -11   26.52    1.65   1
  -5  -6 -10    3.92    1.03   1
  -5  -6  -9    4.41    1.39   1
  -5  -6  -8  321.13   15.41   1
  -5  -6  -7   28.41    2.13   1
  -5  -6  -6    1.88    0.93   1
  -5  -6  -5   40.07    2.41   1
  -5  -6  -4    4.71    0.91   1
  -5  -6  -3   48.30    2.64   1
  -5  -6  -2    0.56    0.92   1
  -5  -6  -2   -0.03    0.67   1
  -5  -6  -1    0.36    0.62   1
  -5  -6  -1   -0.72    0.94   1
  -5  -6   0   22.37    1.51   1
  -5  -6   0   22.47    1.80   1
  -5  -6   1   43.30    2.63   1
  -5  -6   1   42.51    2.48   1
  -5  -6   2  173.19    7.63   1
  -5  -6   2  168.74    7.79   1
  -5  -6   3  266.67   11.76   1
  -5  -6   3  285.95   12.85   1
  -5  -6   4    3.92    0.91   1
  -5  -6   4    3.72    1.81   1
  -5  -6   5   -0.09    0.62   1
  -5  -6   5    0.21    1.01   1
  -5  -6   5    1.80    0.83   1
  -5  -6   5    0.92    0.83   1
  -5  -6   6    4.45    1.27   1
  -5  -6   6    6.35    1.06   1
  -5  -6   7   -0.10    0.86   1
  -5  -6   7    0.92    1.13   1
  -5  -5 -18    8.47    2.15   1
  -5  -5 -17    5.15    1.91   1
  -5  -5 -16    7.67    1.94   1
  -5  -5 -15    4.58    1.80   1
  -5  -5 -14  137.12    7.26   1
  -5  -5 -13   72.25    3.57   1
  -5  -5 -13   76.91    4.56   1
  -5  -5 -12   29.16    2.38   1
  -5  -5 -12   27.88    1.80   1
  -5  -5 -11   49.14    3.22   1
  -5  -5 -11   50.98    2.71   1
  -5  -5 -10   72.42    4.08   1
  -5  -5 -10   70.56    3.53   1
  -5  -5  -9  301.72   13.90   1
  -5  -5  -9  325.08   14.78   1
  -5  -5  -9  307.30   13.67   1
  -5  -5  -8   57.30    3.03   1
  -5  -5  -8   57.30    3.33   1
  -5  -5  -8   56.55    3.16   1
  -5  -5  -7   -0.59    0.69   1
  -5  -5  -7    0.44    0.71   1
  -5  -5  -6   18.15    1.53   1
  -5  -5  -6   18.75    1.47   1
  -5  -5  -6   20.98    1.37   1
  -5  -5  -5   54.17    3.09   1
  -5  -5  -5   55.35    3.12   1
  -5  -5  -5   58.52    2.91   1
  -5  -5  -4   12.53    1.06   1
  -5  -5  -4   11.63    1.36   1
  -5  -5  -3   55.65    2.98   1
  -5  -5  -3   50.13    2.69   1
  -5  -5  -3   46.38    3.00   1
  -5  -5  -2  133.40    6.01   1
  -5  -5  -2  127.46    6.32   1
  -5  -5  -2  124.55    6.25   1
  -5  -5  -1    0.18    0.49   1
  -5  -5  -1    0.94    1.03   1
  -5  -5  -1    1.37    0.94   1
  -5  -5   0   45.70    2.70   1
  -5  -5   0   42.90    2.23   1
  -5  -5   0   43.16    2.50   1
  -5  -5   1    0.56    1.34   1
  -5  -5   1    2.53    1.05   1
  -5  -5   1    0.41    0.42   1
  -5  -5   2   57.76    3.34   1
  -5  -5   2   53.29    2.77   1
  -5  -5   2   53.14    2.92   1
  -5  -5   3    0.64    1.02   1
  -5  -5   3    0.79    0.57   1
  -5  -5   3    0.17    1.07   1
  -5  -5   4    3.80    1.44   1
  -5  -5   4    3.10    0.60   1
  -5  -5   4    3.17    0.85   1
  -5  -5   4    3.88    0.63   1
  -5  -5   5   57.61    2.88   1
  -5  -5   5   55.50    2.83   1
  -5  -5   5   52.85    3.34   1
  -5  -5   5   53.73    3.23   1
  -5  -5   6   14.75    1.15   1
  -5  -5   6   14.59    1.15   1
  -5  -5   7   -0.20    0.76   1
  -5  -5   8   57.76    3.19   1
  -5  -4 -18    3.13    1.88   1
  -5  -4 -17    3.42    1.66   1
  -5  -4 -16    4.12    1.42   1
  -5  -4 -15   33.52    2.66   1
  -5  -4 -14   17.22    1.99   1
  -5  -4 -13   40.07    2.91   1
  -5  -4 -12    9.73    0.94   1
  -5  -4 -11   18.23    1.79   1
  -5  -4 -11   15.52    1.18   1
  -5  -4 -10   99.00    4.97   1
  -5  -4 -10   91.78    4.60   1
  -5  -4  -9    1.96    0.78   1
  -5  -4  -9    0.26    0.95   1
  -5  -4  -8   16.81    1.31   1
  -5  -4  -8   13.84    1.41   1
  -5  -4  -8   13.47    1.25   1
  -5  -4  -7    3.92    0.87   1
  -5  -4  -7    3.80    0.74   1
  -5  -4  -7    4.49    0.93   1
  -5  -4  -6    1.12    0.87   1
  -5  -4  -6   -0.19    0.48   1
  -5  -4  -6    0.69    0.68   1
  -5  -4  -5    0.41    0.55   1
  -5  -4  -5    0.61    0.78   1
  -5  -4  -5    0.85    0.63   1
  -5  -4  -4  265.69   12.06   1
  -5  -4  -4  281.90   11.75   1
  -5  -4  -4  268.30   12.45   1
  -5  -4  -4  261.47   12.29   1
  -5  -4  -3   45.97    2.71   1
  -5  -4  -3   44.36    2.40   1
  -5  -4  -3   47.47    2.76   1
  -5  -4  -3   46.24    2.58   1
  -5  -4  -2  180.10    7.78   1
  -5  -4  -2  169.26    8.07   1
  -5  -4  -2  173.45    7.90   1
  -5  -4  -2  162.82    7.66   1
  -5  -4  -1    9.86    0.69   1
  -5  -4  -1   10.11    1.40   1
  -5  -4  -1    9.00    1.02   1
  -5  -4  -1    9.42    1.47   1
  -5  -4   0   19.36    1.58   1
  -5  -4   0   18.23    1.45   1
  -5  -4   1    2.99    1.25   1
  -5  -4   1    3.96    1.07   1
  -5  -4   2    0.90    1.16   1
  -5  -4   2    0.01    0.85   1
  -5  -4   3    8.58    1.29   1
  -5  -4   3    8.07    1.14   1
  -5  -4   4    4.28    1.08   1
  -5  -4   4    5.57    1.23   1
  -5  -4   5    0.27    0.32   1
  -5  -4   5   -0.12    0.94   1
  -5  -4   5    0.62    0.40   1
  -5  -4   6    1.99    0.51   1
  -5  -4   6    3.96    1.11   1
  -5  -4   6    1.90    0.77   1
  -5  -4   6    2.53    0.54   1
  -5  -4   7    0.05    0.50   1
  -5  -4   7    1.08    0.54   1
  -5  -4   7    2.62    1.33   1
  -5  -4   7    1.19    0.61   1
  -5  -4   8    1.85    0.65   1
  -5  -4   8    2.13    1.34   1
  -5  -4   9   14.29    1.21   1
  -5  -4   9   13.69    1.70   1
  -5  -3 -18   10.05    2.03   1
  -5  -3 -17   -1.23    1.55   1
  -5  -3 -16   -1.08    1.58   1
  -5  -3 -15   59.44    4.01   1
  -5  -3 -14   66.42    4.07   1
  -5  -3 -13   21.16    1.47   1
  -5  -3 -12   10.89    0.99   1
  -5  -3 -12   15.13    1.71   1
  -5  -3 -11    0.55    0.56   1
  -5  -3 -11    1.90    1.16   1
  -5  -3 -10    5.34    0.74   1
  -5  -3  -9    4.97    1.07   1
  -5  -3  -9    5.81    0.77   1
  -5  -3  -8    3.84    0.78   1
  -5  -3  -8    3.61    0.72   1
  -5  -3  -7  133.63    6.47   1
  -5  -3  -7  144.24    6.73   1
  -5  -3  -6   99.00    4.97   1
  -5  -3  -6  103.02    5.07   1
  -5  -3  -5   17.14    1.24   1
  -5  -3  -5   18.06    1.45   1
  -5  -3  -5   18.49    1.46   1
  -5  -3  -4   65.61    3.40   1
  -5  -3  -4   65.45    3.24   1
  -5  -3  -4   63.52    3.51   1
  -5  -3  -4   68.39    3.47   1
  -5  -3  -3    1.37    0.96   1
  -5  -3  -3    2.28    0.82   1
  -5  -3  -3    3.42    1.11   1
  -5  -3  -3    1.49    0.44   1
  -5  -3  -2    2.92    0.75   1
  -5  -3  -2    2.22    0.39   1
  -5  -3  -2    3.92    1.11   1
  -5  -3  -1   25.10    1.80   1
  -5  -3  -1   23.91    1.86   1
  -5  -3  -1   24.70    1.89   1
  -5  -3   0   10.43    1.23   1
  -5  -3   0    9.73    1.06   1
  -5  -3   0   10.24    1.28   1
  -5  -3   1   -0.06    0.90   1
  -5  -3   1    0.81    0.74   1
  -5  -3   2    3.28    1.09   1
  -5  -3   2    3.10    0.81   1
  -5  -3   3   62.41    3.48   1
  -5  -3   3   61.47    3.29   1
  -5  -3   4   -0.31    1.13   1
  -5  -3   5  231.04   14.29   1
  -5  -3   5  221.41   10.42   1
  -5  -3   6    0.19    0.66   1
  -5  -3   6    3.42    1.29   1
  -5  -3   7    1.80    0.40   1
  -5  -3   7    1.37    0.40   1
  -5  -3   7    2.86    1.28   1
  -5  -3   8   29.05    1.72   1
  -5  -3   8   35.52    2.38   1
  -5  -3   8   30.47    1.77   1
  -5  -3   9    0.02    0.52   1
  -5  -3  10    3.42    1.07   1
  -5  -3  11    4.37    1.34   1
  -5  -2 -13   32.95    2.41   1
  -5  -2 -12   -0.44    0.57   1
  -5  -2 -10    0.34    0.71   1
  -5  -2  -9   56.40    3.15   1
  -5  -2  -4    4.97    1.25   1
  -5  -2  -3   44.76    2.54   1
  -5  -2  -3   40.70    2.42   1
  -5  -2  -2   56.85    3.02   1
  -5  -2  -2   56.40    3.00   1
  -5  -2  -1   14.98    1.39   1
  -5  -2  -1   16.08    1.44   1
  -5  -2   0   27.88    1.80   1
  -5  -2   0   29.70    2.07   1
  -5  -2   1    1.72    0.71   1
  -5  -2   1    1.32    0.83   1
  -5  -2   1    1.88    1.01   1
  -5  -2   2   24.80    1.79   1
  -5  -2   2   25.00    1.90   1
  -5  -2   2   27.14    1.88   1
  -5  -2   3    6.76    1.14   1
  -5  -2   3    7.34    1.03   1
  -5  -2   3    6.50    1.22   1
  -5  -2   3    4.88    1.06   1
  -5  -2   4   17.64    1.76   1
  -5  -2   4   16.08    1.52   1
  -5  -2   5  259.53   14.50   1
  -5  -2   5  256.96   11.86   1
  -5  -2   6    3.28    0.94   1
  -5  -2   6    4.20    0.94   1
  -5  -2   7   43.43    3.03   1
  -5  -2   7   46.79    2.87   1
  -5  -2   8    2.22    0.51   1
  -5  -2   8    1.66    1.06   1
  -5  -2   8    2.19    0.71   1
  -5  -2   8    2.62    0.49   1
  -5  -2   9    1.37    0.61   1
  -5  -2   9    1.88    0.55   1
  -5  -2   9    2.53    1.24   1
  -5  -2  10   20.34    1.98   1
  -5  -2  10   23.52    1.46   1
  -5  -2  11   25.20    2.21   1
  -5  -2  12    4.33    1.33   1
  -5  -1  -3  103.84    5.09   1
  -5  -1  -2   54.17    3.09   1
  -5  -1  -1  392.44   17.83   1
  -5  -1  -1  427.25   17.36   1
  -5  -1   0  192.38    9.43   1
  -5  -1   0  177.96    7.74   1
  -5  -1   0  169.00    8.06   1
  -5  -1   1  176.36    7.97   1
  -5  -1   1  172.13    8.13   1
  -5  -1   1  189.89    9.65   1
  -5  -1   2    3.39    0.99   1
  -5  -1   2    2.02    1.02   1
  -5  -1   3   11.49    1.36   1
  -5  -1   3    9.18    1.21   1
  -5  -1   3   12.53    1.42   1
  -5  -1   4    0.24    0.92   1
  -5  -1   4    1.28    0.88   1
  -5  -1   5   20.34    1.80   1
  -5  -1   5   21.16    1.66   1
  -5  -1   6   17.06    1.57   1
  -5  -1   6   18.75    1.73   1
  -5  -1   7   -0.15    0.35   1
  -5  -1   7   -0.34    0.43   1
  -5  -1   7   -1.21    1.06   1
  -5  -1   7    0.12    0.77   1
  -5  -1   8    3.65    0.57   1
  -5  -1   8    3.65    0.53   1
  -5  -1   8    3.42    0.85   1
  -5  -1   8    3.24    1.04   1
  -5  -1   9   17.81    1.27   1
  -5  -1   9   17.72    1.68   1
  -5  -1   9   16.48    1.22   1
  -5  -1  10   32.49    1.94   1
  -5  -1  10   31.25    2.35   1
  -5  -1  11    5.90    1.41   1
  -5  -1  12    1.37    1.26   1
  -5   0 -16    0.79    1.46   1
  -5   0 -15   -0.30    1.35   1
  -5   0 -14    1.44    1.42   1
  -5   0 -13    0.71    1.38   1
  -5   0 -12  173.19   13.16   1
  -5   0 -11  187.14   10.94   1
  -5   0 -10   14.67    1.99   1
  -5   0  -9    0.41    1.37   1
  -5   0  -8   99.40    5.78   1
  -5   0  -7   11.56    1.70   1
  -5   0  -6    4.45    1.39   1
  -5   0  -5   53.88    3.38   1
  -5   0  -4   12.82    1.50   1
  -5   0  -4   13.03    1.66   1
  -5   0  -3   -0.98    1.17   1
  -5   0  -3    2.50    1.11   1
  -5   0  -2   62.41    3.32   1
  -5   0  -2   58.83    3.22   1
  -5   0  -2   66.91    4.09   1
  -5   0  -1  477.86   21.86   1
  -5   0  -1  518.02   25.04   1
  -5   0  -1  485.76   20.28   1
  -5   0   1    1.54    0.42   1
  -5   0   1    1.74    0.98   1
  -5   0   1    3.03    1.08   1
  -5   0   1    1.23    1.07   1
  -5   0   2    5.29    1.24   1
  -5   0   2    6.30    1.10   1
  -5   0   2    6.35    0.60   1
  -5   0   2    6.55    1.13   1
  -5   0   3    1.35    0.39   1
  -5   0   3    1.28    0.99   1
  -5   0   3    1.69    0.86   1
  -5   0   3    1.61    1.07   1
  -5   0   4   79.39    4.81   1
  -5   0   4   79.57    3.75   1
  -5   0   4   77.97    4.06   1
  -5   0   5    0.83    0.46   1
  -5   0   5    1.64    1.05   1
  -5   0   5   -0.13    0.98   1
  -5   0   6    0.71    0.94   1
  -5   0   6    1.72    1.05   1
  -5   0   7   -0.19    0.91   1
  -5   0   7    0.44    0.50   1
  -5   0   8    6.97    0.79   1
  -5   0   8    6.81    1.15   1
  -5   0   9    0.44    0.90   1
  -5   0   9    0.79    1.00   1
  -5   0  10   19.89    1.78   1
  -5   0  10   21.53    1.76   1
  -5   0  11   61.15    3.60   1
  -5   0  12   38.19    2.72   1
  -5   1 -15   -1.85    1.52   1
  -5   1 -14   -2.59    1.51   1
  -5   1 -13    2.92    1.30   1
  -5   1 -12   33.41    3.01   1
  -5   1 -11    9.73    1.50   1
  -5   1 -10    1.64    1.38   1
  -5   1  -9   94.67    5.84   1
  -5   1  -8   41.60    3.22   1
  -5   1  -7  309.41   15.13   1
  -5   1  -6  208.22   10.97   1
  -5   1  -5   -0.18    1.26   1
  -5   1  -4   59.29    3.39   1
  -5   1  -4   64.48    4.01   1
  -5   1  -3    0.64    1.07   1
  -5   1  -3    1.06    1.24   1
  -5   1  -3   -0.01    0.69   1
  -5   1  -2   29.05    2.05   1
  -5   1  -2   27.67    1.79   1
  -5   1  -2   27.46    2.31   1
  -5   1  -1    0.76    0.94   1
  -5   1  -1   -2.46    1.44   1
  -5   1  -1   -0.96    0.73   1
  -5   1   0  249.01   13.26   1
  -5   1   0  255.36   10.87   1
  -5   1   0  250.91   11.40   1
  -5   1   1    7.08    1.44   1
  -5   1   1    6.25    0.90   1
  -5   1   2    0.53    1.21   1
  -5   1   2    1.72    1.13   1
  -5   1   2    0.26    0.56   1
  -5   1   2   -0.08    1.04   1
  -5   1   3    3.42    1.22   1
  -5   1   3    3.80    1.01   1
  -5   1   3    3.50    1.31   1
  -5   1   3    2.40    0.71   1
  -5   1   4   81.36    5.05   1
  -5   1   4   90.25    4.37   1
  -5   1   4   84.27    4.41   1
  -5   1   4   84.46    4.23   1
  -5   1   5   35.05    2.37   1
  -5   1   5   28.41    2.45   1
  -5   1   5   28.30    1.81   1
  -5   1   6   51.98    3.46   1
  -5   1   6   51.98    3.03   1
  -5   1   6   48.44    2.78   1
  -5   1   7  102.21    5.26   1
  -5   1   7  108.78    5.22   1
  -5   1   7  101.40    5.84   1
  -5   1   8    0.79    1.16   1
  -5   1   8   -0.34    0.82   1
  -5   1   9    9.18    1.45   1
  -5   1  10    0.88    1.13   1
  -5   1  11   26.52    2.27   1
  -5   1  11   23.81    3.03   1
  -5   1  12    8.88    1.49   1
  -5   2 -14   -0.11    1.49   1
  -5   2 -13   10.24    1.86   1
  -5   2 -12    1.23    1.38   1
  -5   2  -9    5.95    1.61   1
  -5   2  -8    4.75    1.48   1
  -5   2  -7   49.70    3.53   1
  -5   2  -6    6.66    1.75   1
  -5   2  -5  277.89   13.67   1
  -5   2  -5  298.25   15.20   1
  -5   2  -4    4.24    1.40   1
  -5   2  -4    5.66    1.24   1
  -5   2  -3   16.56    1.55   1
  -5   2  -3   15.76    1.59   1
  -5   2  -3   14.06    1.88   1
  -5   2  -2   11.83    1.31   1
  -5   2  -2   10.18    1.66   1
  -5   2  -2   11.22    1.41   1
  -5   2  -1   -0.50    1.04   1
  -5   2  -1    0.25    1.03   1
  -5   2  -1    1.02    0.85   1
  -5   2   0    7.67    1.33   1
  -5   2   0    8.07    1.31   1
  -5   2   0    8.53    1.05   1
  -5   2   1   -0.01    0.86   1
  -5   2   1   -0.88    1.03   1
  -5   2   1   -1.44    0.82   1
  -5   2   2    4.41    1.39   1
  -5   2   2    3.31    0.95   1
  -5   2   3    1.64    0.84   1
  -5   2   3    2.25    1.38   1
  -5   2   3   -0.85    1.21   1
  -5   2   3   -0.01    1.18   1
  -5   2   4   19.89    1.61   1
  -5   2   4   16.89    1.89   1
  -5   2   4   19.01    1.92   1
  -5   2   4   17.89    1.95   1
  -5   2   5   23.62    1.85   1
  -5   2   5   22.56    2.57   1
  -5   2   5   23.91    1.86   1
  -5   2   6  136.42    7.94   1
  -5   2   6  138.53    6.83   1
  -5   2   6  138.53    7.06   1
  -5   2   7    0.98    0.97   1
  -5   2   7    0.59    1.17   1
  -5   2   7   -0.38    0.95   1
  -5   2   8    4.93    1.33   1
  -5   2   8    2.34    1.04   1
  -5   2   8    2.50    1.26   1
  -5   2   9    3.20    1.11   1
  -5   2  10    0.36    1.22   1
  -5   2  11    5.90    1.46   1
  -5   3 -12    0.50    1.52   1
  -5   3 -11    6.60    1.54   1
  -5   3 -10    0.74    1.41   1
  -5   3  -9   18.84    2.26   1
  -5   3  -8    4.71    1.56   1
  -5   3  -7    0.49    1.34   1
  -5   3  -6    4.00    1.44   1
  -5   3  -5   14.75    2.00   1
  -5   3  -4   39.19    3.00   1
  -5   3  -3    0.16    1.29   1
  -5   3  -2    0.46    0.90   1
  -5   3  -2    0.18    1.11   1
  -5   3  -1    3.17    0.96   1
  -5   3  -1    3.10    1.20   1
  -5   3  -1    4.67    1.51   1
  -5   3   0    3.92    1.15   1
  -5   3   0    3.03    1.15   1
  -5   3   1    0.38    0.83   1
  -5   3   1   -1.49    1.46   1
  -5   3   2   20.70    1.82   1
  -5   3   2   21.44    1.85   1
  -5   3   2   20.07    2.33   1
  -5   3   3    0.77    1.04   1
  -5   3   3   -0.92    1.44   1
  -5   3   3    0.32    1.06   1
  -5   3   4    1.54    1.46   1
  -5   3   4   -1.35    1.23   1
  -5   3   4    1.44    1.06   1
  -5   3   4    1.35    1.30   1
  -5   3   5   18.66    1.64   1
  -5   3   5   15.37    1.80   1
  -5   3   5   16.00    1.84   1
  -5   3   5   14.98    1.78   1
  -5   3   6   -1.80    1.34   1
  -5   3   6    1.00    1.46   1
  -5   3   6    1.06    1.11   1
  -5   3   6    2.25    1.35   1
  -5   3   7    3.65    1.30   1
  -5   3   7    0.94    1.34   1
  -5   3   8   -0.96    1.51   1
  -5   3   9    5.66    1.76   1
  -5   3  10    5.57    1.70   1
  -5   4 -10    6.15    1.64   1
  -5   4  -9    1.35    1.55   1
  -5   4  -8   21.07    2.39   1
  -5   4  -7    3.92    1.66   1
  -5   4  -6    0.05    1.40   1
  -5   4  -5   -0.12    1.43   1
  -5   4  -4    0.76    1.46   1
  -5   4  -3   24.21    2.36   1
  -5   4  -2    1.96    1.54   1
  -5   4  -1   -0.14    1.02   1
  -5   4   0   -0.66    1.41   1
  -5   4   1    1.30    1.07   1
  -5   4   1   -0.06    1.44   1
  -5   4   2   16.56    2.04   1
  -5   4   2   13.32    1.61   1
  -5   4   3    0.23    1.12   1
  -5   4   3    0.79    1.34   1
  -5   4   4   12.04    2.01   1
  -5   4   4   11.83    1.65   1
  -5   4   5    0.38    1.35   1
  -5   4   5    3.65    1.68   1
  -5   4   6    5.66    1.81   1
  -5   4   6    5.38    1.44   1
  -5   4   7    0.92    1.59   1
  -5   4   7    1.46    1.33   1
  -5   4   9   17.56    2.43   1
  -5   4  10   13.40    2.27   1
  -5   5  -7   16.81    2.38   1
  -5   5  -6   14.98    2.24   1
  -5   5  -5   -1.77    1.62   1
  -5   5  -4    4.37    1.34   1
  -5   5  -3    2.02    1.65   1
  -5   5  -2    0.52    1.68   1
  -5   5  -1   26.21    2.46   1
  -5   5   0   13.10    2.17   1
  -5   5   1   -0.92    1.09   1
  -5   5   1   -0.52    1.44   1
  -5   5   2    0.52    1.45   1
  -5   5   2    0.83    1.06   1
  -5   5   3   -1.10    1.20   1
  -5   5   3    0.62    1.67   1
  -5   5   4   19.89    2.59   1
  -5   5   4   23.52    2.13   1
  -5   5   5   13.25    1.82   1
  -5   5   6    5.90    1.60   1
  -5   5   7    1.99    1.55   1
  -5   5   7    5.34    2.03   1
  -5   6   0    3.61    2.05   1
  -5   6   1    1.02    1.72   1
  -4 -10 -10   24.60    2.98   1
  -4 -10  -9   32.72    3.32   1
  -4 -10  -8   19.89    2.59   1
  -4 -10  -7   58.37    4.28   1
  -4 -10  -6   10.96    1.92   1
  -4 -10  -5   12.82    2.29   1
  -4 -10  -4    2.13    1.69   1
  -4 -10  -3    2.82    1.88   1
  -4 -10  -2   23.62    2.72   1
  -4 -10  -1    1.32    1.59   1
  -4 -10   0   40.58    3.44   1
  -4  -9 -14   11.56    2.58   1
  -4  -9 -13   33.64    3.25   1
  -4  -9 -12   39.31    3.51   1
  -4  -9 -11   30.91    2.89   1
  -4  -9 -10   -0.41    1.78   1
  -4  -9  -9    0.12    1.84   1
  -4  -9  -8   86.68    5.21   1
  -4  -9  -7   80.46    5.02   1
  -4  -9  -6  108.78    6.05   1
  -4  -9  -5    4.33    1.83   1
  -4  -9  -4    0.30    1.04   1
  -4  -9  -3    1.96    1.54   1
  -4  -9  -2    9.42    1.72   1
  -4  -9  -1    2.13    1.49   1
  -4  -9   0    6.20    1.64   1
  -4  -9   1    2.62    1.62   1
  -4  -9   2   -3.13    1.63   1
  -4  -9   3   16.97    2.14   1
  -4  -9   4   43.03    3.41   1
  -4  -8 -16   24.01    2.55   1
  -4  -8 -15    6.05    2.02   1
  -4  -8 -14   11.56    2.11   1
  -4  -8 -13   10.50    2.20   1
  -4  -8 -12   24.30    2.46   1
  -4  -8 -11    0.85    1.67   1
  -4  -8 -10    8.64    1.65   1
  -4  -8  -9    7.34    1.73   1
  -4  -8  -8   -1.28    1.45   1
  -4  -8  -7   78.32    4.43   1
  -4  -8  -6   -1.00    1.00   1
  -4  -8  -5    2.53    1.40   1
  -4  -8  -4   10.76    1.57   1
  -4  -8  -3   19.89    1.96   1
  -4  -8  -2   -1.44    1.22   1
  -4  -8  -1    1.32    1.15   1
  -4  -8   0    0.72    1.21   1
  -4  -8   1    4.88    1.41   1
  -4  -8   2    3.20    0.64   1
  -4  -8   2    3.06    1.26   1
  -4  -8   3   -0.24    1.35   1
  -4  -8   4   58.52    3.67   1
  -4  -8   5   33.29    2.65   1
  -4  -8   6   41.73    3.10   1
  -4  -7 -17   11.76    2.33   1
  -4  -7 -16   -0.53    1.26   1
  -4  -7 -15   17.81    2.36   1
  -4  -7 -14    7.51    1.86   1
  -4  -7 -13    2.13    1.72   1
  -4  -7 -12   89.11    5.29   1
  -4  -7 -11    1.23    1.47   1
  -4  -7 -10   29.59    2.39   1
  -4  -7  -9   12.32    1.68   1
  -4  -7  -8    3.88    1.30   1
  -4  -7  -7    0.85    1.20   1
  -4  -7  -6   26.42    2.16   1
  -4  -7  -5   33.99    2.45   1
  -4  -7  -4   71.40    3.89   1
  -4  -7  -3    1.37    1.10   1
  -4  -7  -2    2.46    1.16   1
  -4  -7  -1   95.65    5.09   1
  -4  -7   0    1.72    0.68   1
  -4  -7   0    1.69    0.91   1
  -4  -7   0    1.28    1.11   1
  -4  -7   1   30.47    2.21   1
  -4  -7   1   31.58    2.25   1
  -4  -7   1   28.62    1.71   1
  -4  -7   2  187.96    8.50   1
  -4  -7   2  204.49    9.72   1
  -4  -7   2  192.38   10.26   1
  -4  -7   3   37.45    2.20   1
  -4  -7   3   38.07    2.59   1
  -4  -7   3   39.94    2.65   1
  -4  -7   4    2.82    0.94   1
  -4  -7   4    3.53    1.24   1
  -4  -7   4    2.43    0.84   1
  -4  -7   5    0.04    0.99   1
  -4  -7   5    1.04    0.82   1
  -4  -7   6    9.24    1.52   1
  -4  -7   6   11.09    1.27   1
  -4  -7   7    0.48    1.21   1
  -4  -7   7    0.34    0.94   1
  -4  -7   8    0.76    1.31   1
  -4  -7   8    0.26    1.16   1
  -4  -7   9   12.96    1.94   1
  -4  -6 -18    6.10    1.73   1
  -4  -6 -17   44.62    3.61   1
  -4  -6 -16   10.37    1.93   1
  -4  -6 -15    6.40    1.67   1
  -4  -6 -14   -2.43    1.62   1
  -4  -6 -13    2.40    1.43   1
  -4  -6 -12    2.69    1.34   1
  -4  -6 -11   27.98    2.43   1
  -4  -6 -10  209.38   10.13   1
  -4  -6  -9  371.72   16.58   1
  -4  -6  -8   19.80    1.78   1
  -4  -6  -7    3.84    0.98   1
  -4  -6  -6  164.87    8.22   1
  -4  -6  -5   36.12    2.28   1
  -4  -6  -4    4.37    1.04   1
  -4  -6  -3    7.45    0.93   1
  -4  -6  -2   19.98    1.61   1
  -4  -6  -1    1.44    0.82   1
  -4  -6   0   15.05    1.24   1
  -4  -6   0   15.44    1.41   1
  -4  -6   1  121.66    5.51   1
  -4  -6   1  125.89    6.06   1
  -4  -6   2   90.63    4.57   1
  -4  -6   2   83.91    4.21   1
  -4  -6   3    2.46    0.97   1
  -4  -6   4    1.64    0.74   1
  -4  -6   4    0.48    0.90   1
  -4  -6   5    0.61    0.90   1
  -4  -6   5    0.29    0.65   1
  -4  -6   5    1.06    0.89   1
  -4  -6   6   52.42    3.19   1
  -4  -6   6   56.40    3.00   1
  -4  -6   6   50.98    3.43   1
  -4  -6   7   -1.17    1.14   1
  -4  -6   7   -1.30    1.05   1
  -4  -6   8   -0.86    1.10   1
  -4  -6   9    5.86    1.40   1
  -4  -6  10    7.34    1.52   1
  -4  -5 -18    2.86    1.96   1
  -4  -5 -17    0.20    1.72   1
  -4  -5 -16   40.32    3.30   1
  -4  -5 -15   18.84    2.08   1
  -4  -5 -14   94.09   13.39   1
  -4  -5 -14  133.40    6.70   1
  -4  -5 -13   50.69    3.42   1
  -4  -5 -13   45.83    2.98   1
  -4  -5 -12   -0.38    0.41   1
  -4  -5 -12   -0.67    1.12   1
  -4  -5 -11  111.51    5.07   1
  -4  -5 -10  102.62    5.27   1
  -4  -5 -10   98.80    4.57   1
  -4  -5  -9    4.62    0.65   1
  -4  -5  -9    5.57    1.27   1
  -4  -5  -8   11.42    0.88   1
  -4  -5  -8   11.29    1.41   1
  -4  -5  -7  186.05    9.28   1
  -4  -5  -7  203.06    8.55   1
  -4  -5  -6   24.50    1.78   1
  -4  -5  -5   11.83    1.17   1
  -4  -5  -4    3.65    0.76   1
  -4  -5  -3   56.85    3.02   1
  -4  -5  -2   31.70    1.91   1
  -4  -5  -2   28.84    1.93   1
  -4  -5  -2   32.49    1.94   1
  -4  -5  -1   32.95    2.07   1
  -4  -5  -1   37.33    2.08   1
  -4  -5   0   22.56    1.52   1
  -4  -5   0   21.90    1.50   1
  -4  -5   1    5.11    0.90   1
  -4  -5   1    6.15    0.79   1
  -4  -5   2   27.14    1.77   1
  -4  -5   2   28.41    1.71   1
  -4  -5   3   87.05    4.29   1
  -4  -5   3   88.36    4.14   1
  -4  -5   4   77.97    3.89   1
  -4  -5   4   80.10    4.12   1
  -4  -5   5   15.44    1.34   1
  -4  -5   5   17.06    1.40   1
  -4  -5   5   14.36    1.14   1
  -4  -5   6   13.99    1.27   1
  -4  -5   6   14.06    1.35   1
  -4  -5   7    1.99    0.93   1
  -4  -5   7    2.56    0.86   1
  -4  -5   8    0.34    0.97   1
  -4  -5   8    1.28    0.88   1
  -4  -5   9   21.53    1.76   1
  -4  -5  10    7.13    1.28   1
  -4  -5  11   -1.21    1.17   1
  -4  -4 -19   -1.21    2.00   1
  -4  -4 -18   27.25    2.82   1
  -4  -4 -17   -0.20    1.60   1
  -4  -4 -16    1.42    1.62   1
  -4  -4 -15    4.08    1.70   1
  -4  -4 -14  103.43    5.90   1
  -4  -4 -13  214.04   10.53   1
  -4  -4 -12  178.22    8.81   1
  -4  -4 -11  137.83    6.81   1
  -4  -4 -10   63.84    3.68   1
  -4  -4  -9   39.94    2.15   1
  -4  -4  -9   39.69    2.52   1
  -4  -4  -8   19.01    1.22   1
  -4  -4  -8   19.18    1.31   1
  -4  -4  -8   17.31    1.50   1
  -4  -4  -7  110.88    5.05   1
  -4  -4  -7  104.45    5.11   1
  -4  -4  -7  114.49    5.56   1
  -4  -4  -6    3.03    0.59   1
  -4  -4  -6    4.28    0.87   1
  -4  -4  -6    4.28    0.87   1
  -4  -4  -5   57.46    2.88   1
  -4  -4  -5   59.60    3.09   1
  -4  -4  -5   57.76    3.04   1
  -4  -4  -4  347.08   15.65   1
  -4  -4  -4  353.06   16.16   1
  -4  -4  -4  345.96   15.25   1
  -4  -4  -3   69.39    3.33   1
  -4  -4  -3   66.10    3.25   1
  -4  -4  -3   68.56    3.48   1
  -4  -4  -3   68.56    3.48   1
  -4  -4  -2 1372.70   60.02   1
  -4  -4  -2 1365.30   62.82   1
  -4  -4  -2 1334.44   56.26   1
  -4  -4  -1  649.74   25.49   1
  -4  -4  -1  614.05   27.75   1
  -4  -4  -1  596.82   27.85   1
  -4  -4   0  321.48   13.99   1
  -4  -4   0  314.00   13.11   1
  -4  -4   0  299.64   14.19   1
  -4  -4   1   17.39    1.42   1
  -4  -4   1   17.56    1.68   1
  -4  -4   1   18.92    1.22   1
  -4  -4   2  172.92    7.36   1
  -4  -4   2  165.89    7.73   1
  -4  -4   2  168.48    8.05   1
  -4  -4   3   28.52    5.23   1
  -4  -4   3   26.63    1.55   1
  -4  -4   3   28.94    2.15   1
  -4  -4   4   41.47    2.70   1
  -4  -4   4   44.89    2.28   1
  -4  -4   4   36.97    2.19   1
  -4  -4   5   56.70    2.86   1
  -4  -4   5   55.80    3.29   1
  -4  -4   5   54.61    2.81   1
  -4  -4   6   36.00    2.04   1
  -4  -4   6   35.52    2.03   1
  -4  -4   6   37.82    2.46   1
  -4  -4   7   -0.62    0.71   1
  -4  -4   7    0.17    0.61   1
  -4  -4   8    5.34    0.88   1
  -4  -4   8    6.76    0.99   1
  -4  -4   9   87.98    4.50   1
  -4  -4   9   81.36    4.51   1
  -4  -4  10   41.22    2.70   1
  -4  -4  11   41.86    2.72   1
  -4  -4  12    0.52    1.09   1
  -4  -3 -19    8.64    2.35   1
  -4  -3 -18    1.61    1.63   1
  -4  -3 -17   18.15    2.13   1
  -4  -3 -16    9.49    1.54   1
  -4  -3 -15    6.71    1.71   1
  -4  -3 -14   64.96    4.19   1
  -4  -3 -13  244.61   11.89   1
  -4  -3 -11   69.06    3.99   1
  -4  -3 -11   63.84    3.20   1
  -4  -3 -10    7.90    1.35   1
  -4  -3 -10    8.29    0.75   1
  -4  -3  -9   41.86    2.59   1
  -4  -3  -9   44.09    2.26   1
  -4  -3  -8  142.32    6.68   1
  -4  -3  -8  147.38    7.04   1
  -4  -3  -7    6.86    0.79   1
  -4  -3  -7    7.24    0.97   1
  -4  -3  -6   66.10    3.41   1
  -4  -3  -6   65.45    3.56   1
  -4  -3  -5    2.50    0.66   1
  -4  -3  -5    2.69    0.56   1
  -4  -3  -5    2.76    0.73   1
  -4  -3  -4  148.11    7.06   1
  -4  -3  -4  151.29    6.64   1
  -4  -3  -4  142.56    6.93   1
  -4  -3  -3  374.04   17.02   1
  -4  -3  -3  370.56   16.94   1
  -4  -3  -3  370.95   15.79   1
  -4  -3  -3  365.19   17.20   1
  -4  -3  -2  994.77   42.26   1
  -4  -3  -2  947.41   45.55   1
  -4  -3  -2  954.19   43.86   1
  -4  -3  -2 1035.55   40.55   1
  -4  -3  -1 1209.65   55.65   1
  -4  -3  -1 1307.55   51.35   1
  -4  -3  -1 1327.14   53.92   1
  -4  -3  -1 1178.55   57.67   1
  -4  -3   0 1230.61   54.02   1
  -4  -3   0 1236.93   50.64   1
  -4  -3   0 1229.90   56.11   1
  -4  -3   1  375.97   15.51   1
  -4  -3   1  370.18   16.55   1
  -4  -3   2   -0.85    0.68   1
  -4  -3   2   -0.96    1.04   1
  -4  -3   3   67.24    3.28   1
  -4  -3   3   66.91    3.76   1
  -4  -3   3   75.34    3.30   1
  -4  -3   4    1.44    1.06   1
  -4  -3   4    2.96    0.38   1
  -4  -3   4    3.06    0.42   1
  -4  -3   5   73.10    3.42   1
  -4  -3   5   70.06    3.52   1
  -4  -3   5   74.13    3.79   1
  -4  -3   6    7.24    1.24   1
  -4  -3   6    5.43    0.65   1
  -4  -3   6    6.20    0.70   1
  -4  -3   6    6.05    0.69   1
  -4  -3   7    1.74    0.55   1
  -4  -3   7    1.82    0.62   1
  -4  -3   7    2.46    1.19   1
  -4  -3   8   19.10    1.66   1
  -4  -3   8   18.66    1.38   1
  -4  -3   8   19.18    1.31   1
  -4  -3   9   15.29    1.64   1
  -4  -3   9   14.82    1.23   1
  -4  -3   9   13.32    1.24   1
  -4  -3  10  174.50    8.19   1
  -4  -3  10  161.04    9.39   1
  -4  -3  11  183.60    8.94   1
  -4  -3  12   31.14    2.23   1
  -4  -2 -16    0.81    1.53   1
  -4  -2 -15   13.25    1.67   1
  -4  -2 -14   23.72    2.34   1
  -4  -2 -13   31.92    2.60   1
  -4  -2 -12   24.30    2.07   1
  -4  -2 -12   18.92    1.39   1
  -4  -2 -11    4.71    1.26   1
  -4  -2 -11    2.92    0.48   1
  -4  -2 -10   19.54    1.68   1
  -4  -2 -10   19.71    1.15   1
  -4  -2  -9    9.18    1.21   1
  -4  -2  -8    0.59    0.85   1
  -4  -2  -7   49.00    2.66   1
  -4  -2  -6  929.03   41.45   1
  -4  -2  -5   80.64    3.95   1
  -4  -2  -4    7.29    0.70   1
  -4  -2  -3   82.63    4.00   1
  -4  -2  -3   86.12    4.08   1
  -4  -2  -2   16.65    1.31   1
  -4  -2  -2   15.13    1.32   1
  -4  -2  -1  317.20   13.89   1
  -4  -2  -1  325.80   13.72   1
  -4  -2   0   73.44    3.60   1
  -4  -2   0   73.10    3.59   1
  -4  -2   0   72.42    3.74   1
  -4  -2   1    8.24    1.03   1
  -4  -2   1   11.63    1.02   1
  -4  -2   1    9.61    1.12   1
  -4  -2   2    4.04    0.92   1
  -4  -2   2    4.24    0.82   1
  -4  -2   2    4.84    0.75   1
  -4  -2   3   35.52    2.15   1
  -4  -2   4   14.98    1.39   1
  -4  -2   4   14.06    1.20   1
  -4  -2   5   12.74    1.14   1
  -4  -2   5   10.43    0.71   1
  -4  -2   5   11.70    0.75   1
  -4  -2   5   11.49    1.36   1
  -4  -2   6   81.00    4.50   1
  -4  -2   6   82.26    3.99   1
  -4  -2   6   81.72    3.98   1
  -4  -2   6   86.49    4.28   1
  -4  -2   7   -0.09    0.49   1
  -4  -2   7    0.22    0.44   1
  -4  -2   7    0.02    0.97   1
  -4  -2   7    0.29    0.41   1
  -4  -2   8   62.73    3.17   1
  -4  -2   8   64.00    3.20   1
  -4  -2   8   62.73    3.48   1
  -4  -2   9   19.18    1.40   1
  -4  -2   9   19.89    1.43   1
  -4  -2   9   20.07    1.70   1
  -4  -2  10   26.52    1.85   1
  -4  -2  10   28.52    2.14   1
  -4  -2  10   27.67    1.89   1
  -4  -2  11  203.35    9.13   1
  -4  -2  11  182.52   11.62   1
  -4  -2  11  185.50    8.99   1
  -4  -2  12    3.24    1.12   1
  -4  -2  12    2.22    1.04   1
  -4  -2  13   47.47    3.03   1
  -4  -1  -4    4.93    0.84   1
  -4  -1  -3  668.22   26.88   1
  -4  -1  -2  287.98   11.88   1
  -4  -1  -1   10.24    1.22   1
  -4  -1   0   78.85    3.91   1
  -4  -1   0   77.97    3.71   1
  -4  -1   1  302.06   13.21   1
  -4  -1   1  300.68   12.83   1
  -4  -1   2   75.00    3.98   1
  -4  -1   2   82.81    4.55   1
  -4  -1   3   72.08    3.74   1
  -4  -1   3   81.18    4.51   1
  -4  -1   4  138.77    6.60   1
  -4  -1   4  147.87    7.78   1
  -4  -1   5   38.32    2.35   1
  -4  -1   5   37.09    1.95   1
  -4  -1   5   40.07    2.41   1
  -4  -1   6  188.51    8.51   1
  -4  -1   6  188.24   10.15   1
  -4  -1   6  187.69    8.77   1
  -4  -1   7    0.71    0.64   1
  -4  -1   7   -1.30    0.91   1
  -4  -1   7    0.59    0.54   1
  -4  -1   8   79.74    6.79   1
  -4  -1   8   91.78    4.79   1
  -4  -1   8   95.84    4.50   1
  -4  -1   9    8.94    1.26   1
  -4  -1   9    6.81    0.78   1
  -4  -1   9    8.70    0.94   1
  -4  -1  10   27.25    1.77   1
  -4  -1  10   27.77    1.79   1
  -4  -1  10   23.81    1.95   1
  -4  -1  11  199.66    9.61   1
  -4  -1  11  210.54    9.58   1
  -4  -1  11  197.40   10.40   1
  -4  -1  12  105.06    5.54   1
  -4  -1  12  108.99    5.64   1
  -4  -1  13   44.36    2.80   1
  -4  -1  13   50.55    2.99   1
  -4   0 -15   19.10    2.01   1
  -4   0 -14    0.48    1.20   1
  -4   0 -13   29.81    2.51   1
  -4   0  -3    3.88    1.14   1
  -4   0  -3    3.53    0.90   1
  -4   0  -2   45.70    2.97   1
  -4   0  -2   40.96    2.30   1
  -4   0  -2   40.32    2.29   1
  -4   0  -1 1057.55   44.88   1
  -4   0  -1 1088.34   49.49   1
  -4   0  -1 1164.86   55.29   1
  -4   0   0  884.47   38.66   1
  -4   0   0  902.40   43.26   1
  -4   0   0  859.66   35.18   1
  -4   0   1 1589.62   64.59   1
  -4   0   1 1695.79   81.54   1
  -4   0   1 1588.02   72.53   1
  -4   0   2  187.14    8.21   1
  -4   0   2  186.87    8.48   1
  -4   0   2  202.78    9.97   1
  -4   0   2  190.16    8.55   1
  -4   0   3   50.69    2.85   1
  -4   0   3   53.73    3.23   1
  -4   0   3   51.70    2.59   1
  -4   0   4   -0.21    0.77   1
  -4   0   4    2.28    0.88   1
  -4   0   4    1.37    0.42   1
  -4   0   5   90.44    4.37   1
  -4   0   5   96.04    4.51   1
  -4   0   5   89.87    5.12   1
  -4   0   6   25.00    1.70   1
  -4   0   6   22.09    1.41   1
  -4   0   7    3.31    0.62   1
  -4   0   7    3.57    0.79   1
  -4   0   8   24.40    1.88   1
  -4   0   8   30.14    1.76   1
  -4   0   9    1.85    0.73   1
  -4   0   9    2.02    0.88   1
  -4   0   9    1.19    0.70   1
  -4   0  10   27.56    2.84   1
  -4   0  10   34.57    2.12   1
  -4   0  10   31.58    2.14   1
  -4   0  11   27.46    1.99   1
  -4   0  11   26.11    1.94   1
  -4   0  12   31.25    2.24   1
  -4   0  13    0.88    1.00   1
  -4   1 -13   57.76    3.80   1
  -4   1 -12  172.13   11.55   1
  -4   1 -11  232.26   12.50   1
  -4   1 -10   49.00    3.36   1
  -4   1  -9  127.01    6.99   1
  -4   1  -7   75.17    4.34   1
  -4   1  -6  117.29    6.71   1
  -4   1  -5    7.40    1.09   1
  -4   1  -5    5.29    0.97   1
  -4   1  -4  119.68    6.56   1
  -4   1  -4  111.51    5.70   1
  -4   1  -3   75.17    3.64   1
  -4   1  -3   78.50    4.61   1
  -4   1  -3   73.96    3.96   1
  -4   1  -2  278.56   13.69   1
  -4   1  -2  302.76   12.53   1
  -4   1  -2  297.91   15.53   1
  -4   1  -1   63.68    3.19   1
  -4   1  -1   64.16    4.01   1
  -4   1  -1   63.04    3.18   1
  -4   1   0   25.50    1.72   1
  -4   1   0   25.00    2.10   1
  -4   1   0   22.56    1.52   1
  -4   1   1    8.94    1.20   1
  -4   1   1    9.30    0.85   1
  -4   1   1   11.29    1.34   1
  -4   1   2   70.22    3.52   1
  -4   1   2   80.10    4.30   1
  -4   1   2   67.90    3.63   1
  -4   1   3   52.27    2.89   1
  -4   1   3   58.68    3.52   1
  -4   1   3   54.76    2.96   1
  -4   1   4   33.18    2.42   1
  -4   1   4   32.49    1.94   1
  -4   1   4   35.05    2.13   1
  -4   1   5   35.52    2.03   1
  -4   1   5   34.22    2.46   1
  -4   1   5   36.97    2.19   1
  -4   1   6   45.29    2.56   1
  -4   1   6   44.76    2.94   1
  -4   1   6   46.51    2.59   1
  -4   1   7   70.06    3.52   1
  -4   1   7   69.22    3.99   1
  -4   1   8   -0.18    0.71   1
  -4   1   8    0.03    0.84   1
  -4   1   9    4.58    1.03   1
  -4   1   9    4.93    0.93   1
  -4   1  10    0.85    0.88   1
  -4   1  10    2.13    0.96   1
  -4   1  11   46.38    3.00   1
  -4   1  11   53.88    3.08   1
  -4   1  12    4.93    1.20   1
  -4   1  13    1.02    1.01   1
  -4   2 -13    4.08    1.25   1
  -4   2 -12   31.92    2.60   1
  -4   2 -11    1.30    1.14   1
  -4   2 -10   11.42    1.55   1
  -4   2  -9   20.52    1.90   1
  -4   2  -8    1.28    1.13   1
  -4   2  -7   30.58    2.43   1
  -4   2  -6  246.18   11.92   1
  -4   2  -6  249.96   12.65   1
  -4   2  -5   -0.28    1.18   1
  -4   2  -5   -0.30    1.02   1
  -4   2  -4   22.56    1.71   1
  -4   2  -4   22.00    1.97   1
  -4   2  -3   49.14    3.08   1
  -4   2  -3   55.50    3.43   1
  -4   2  -2    4.84    0.92   1
  -4   2  -2    2.96    0.83   1
  -4   2  -2    4.08    0.93   1
  -4   2  -1   27.04    1.77   1
  -4   2  -1   30.14    2.20   1
  -4   2  -1   25.10    1.80   1
  -4   2   0   27.04    1.77   1
  -4   2   0   26.73    1.76   1
  -4   2   0   29.70    2.29   1
  -4   2   1    9.30    1.10   1
  -4   2   1   10.43    1.16   1
  -4   2   1    8.82    1.19   1
  -4   2   2   28.52    2.24   1
  -4   2   2   26.83    1.86   1
  -4   2   2   28.73    1.82   1
  -4   2   3   67.24    3.94   1
  -4   2   3   61.78    3.30   1
  -4   2   3   62.57    3.32   1
  -4   2   4  109.83    5.45   1
  -4   2   4  118.16    6.30   1
  -4   2   4  106.50    5.37   1
  -4   2   5  106.92    5.38   1
  -4   2   5  114.70    6.21   1
  -4   2   5  109.83    5.24   1
  -4   2   6  145.44    6.75   1
  -4   2   6  144.72    7.94   1
  -4   2   6  144.96    7.22   1
  -4   2   7    2.86    0.85   1
  -4   2   7    2.82    1.08   1
  -4   2   8   15.68    1.58   1
  -4   2   8   15.29    1.41   1
  -4   2   9    3.72    0.96   1
  -4   2   9    4.24    1.19   1
  -4   2  10    4.49    1.10   1
  -4   2  10    6.35    1.26   1
  -4   2  11    0.29    1.10   1
  -4   2  13    8.88    1.49   1
  -4   3 -13    3.84    1.33   1
  -4   3 -12    0.94    0.99   1
  -4   3 -11    9.80    1.57   1
  -4   3 -10    0.67    0.93   1
  -4   3  -9   41.60    3.10   1
  -4   3  -8   20.70    2.09   1
  -4   3  -7   17.56    1.84   1
  -4   3  -6   83.17    5.29   1
  -4   3  -5   68.89    4.32   1
  -4   3  -4   14.06    1.65   1
  -4   3  -4   14.75    1.61   1
  -4   3  -3   33.76    2.44   1
  -4   3  -3   35.52    2.74   1
  -4   3  -2   47.33    2.48   1
  -4   3  -2   44.22    3.06   1
  -4   3  -2   41.09    2.69   1
  -4   3  -1    6.81    1.04   1
  -4   3  -1    6.92    1.37   1
  -4   3  -1    7.02    1.22   1
  -4   3   0    4.37    1.09   1
  -4   3   0    6.60    1.03   1
  -4   3   0    7.62    1.38   1
  -4   3   1   22.18    1.98   1
  -4   3   1   20.52    1.72   1
  -4   3   1   19.10    1.49   1
  -4   3   2   -0.67    1.39   1
  -4   3   2    0.04    0.91   1
  -4   3   2   -2.13    0.99   1
  -4   3   3  219.34   11.26   1
  -4   3   3  219.93   10.08   1
  -4   3   3  207.94    9.23   1
  -4   3   4   36.24    2.53   1
  -4   3   4   40.70    2.42   1
  -4   3   5  164.61    8.21   1
  -4   3   5  157.75    7.79   1
  -4   3   5  173.71    9.23   1
  -4   3   6  302.76   14.62   1
  -4   3   6  291.73   14.35   1
  -4   3   6  310.11   16.20   1
  -4   3   7   27.67    2.52   1
  -4   3   7   31.58    2.14   1
  -4   3   7   32.26    2.61   1
  -4   3   8    5.86    1.11   1
  -4   3   8    6.30    1.51   1
  -4   3   8    6.40    1.11   1
  -4   3   9    8.70    1.36   1
  -4   3   9    8.24    1.61   1
  -4   3  10    6.00    1.52   1
  -4   4 -12    5.81    1.59   1
  -4   4 -11   21.62    2.23   1
  -4   4 -10    1.46    1.28   1
  -4   4  -8   51.12    4.00   1
  -4   4  -7    1.37    1.26   1
  -4   4  -6   14.59    1.83   1
  -4   4  -5    6.20    1.44   1
  -4   4  -4   -0.74    1.01   1
  -4   4  -3    4.67    1.43   1
  -4   4  -2   12.04    1.80   1
  -4   4  -1   11.16    1.80   1
  -4   4  -1   11.09    1.20   1
  -4   4   0   77.79    5.12   1
  -4   4   0   85.38    4.07   1
  -4   4   1   30.03    2.63   1
  -4   4   1   30.03    1.97   1
  -4   4   1   30.25    2.42   1
  -4   4   2   50.69    3.70   1
  -4   4   2   50.41    3.27   1
  -4   4   2   55.65    2.98   1
  -4   4   3  132.71    7.37   1
  -4   4   3  131.10    5.95   1
  -4   4   3  120.56    6.59   1
  -4   4   4    1.96    1.32   1
  -4   4   4    1.64    1.08   1
  -4   4   4    4.04    1.53   1
  -4   4   5    3.65    1.07   1
  -4   4   5    1.19    1.13   1
  -4   4   5    0.71    1.33   1
  -4   4   6   23.04    2.21   1
  -4   4   6   20.43    1.81   1
  -4   4   8    7.08    1.38   1
  -4   4   9   21.53    2.41   1
  -4   5 -10    1.42    1.36   1
  -4   5  -9    3.88    1.58   1
  -4   5  -6    0.13    1.32   1
  -4   5  -5   -1.12    1.34   1
  -4   5  -4    3.76    1.55   1
  -4   5  -3   39.69    3.15   1
  -4   5  -2   37.21    2.93   1
  -4   5  -1    6.86    1.62   1
  -4   5   0   13.18    1.67   1
  -4   5   1    1.28    1.38   1
  -4   5   2    0.21    0.92   1
  -4   5   3    1.06    0.93   1
  -4   5   3    5.48    1.31   1
  -4   5   4    5.71    1.10   1
  -4   5   4    2.89    1.16   1
  -4   5   5    8.12    1.42   1
  -4   5   5    5.81    1.30   1
  -4   5   6   22.18    2.17   1
  -4   5   6   17.56    1.76   1
  -4   5   7    9.92    1.95   1
  -4   5   7    9.55    1.48   1
  -4   5   8    6.30    1.96   1
  -4   6  -6   -0.59    1.60   1
  -4   6  -4    2.72    1.58   1
  -4   6  -3   -0.81    1.57   1
  -4   6  -2   -1.02    1.31   1
  -4   6   0   31.81    2.93   1
  -4   6   1    4.67    1.64   1
  -4   6   2    0.30    1.55   1
  -4   6   3    0.90    1.63   1
  -4   6   5    0.27    1.24   1
  -4   6   6    1.66    1.26   1
  -3 -10  -9    4.54    1.83   1
  -3 -10  -8    2.37    2.06   1
  -3 -10  -7    8.76    1.84   1
  -3 -10  -6    1.56    1.95   1
  -3 -10  -5    1.66    1.37   1
  -3 -10  -4    2.50    1.99   1
  -3 -10  -3    1.37    1.90   1
  -3 -10  -2    0.66    1.83   1
  -3 -10  -1    3.76    2.13   1
  -3 -10   0    1.85    2.07   1
  -3  -9 -12   12.82    2.08   1
  -3  -9 -11   13.18    2.32   1
  -3  -9 -10    3.76    1.75   1
  -3  -9  -9    4.20    1.93   1
  -3  -9  -8    7.13    2.03   1
  -3  -9  -7   16.97    2.06   1
  -3  -9  -6   32.26    2.95   1
  -3  -9  -5   -2.53    1.72   1
  -3  -9  -4   -0.41    1.59   1
  -3  -9  -3    8.41    1.91   1
  -3  -9  -2    1.32    1.22   1
  -3  -9   0    1.77    1.46   1
  -3  -9   1    4.45    1.81   1
  -3  -9   2    7.62    1.99   1
  -3  -9   3   14.75    2.23   1
  -3  -9   4    4.58    1.88   1
  -3  -9   5   16.16    2.41   1
  -3  -8 -15   -0.71    1.41   1
  -3  -8 -14   11.63    2.32   1
  -3  -8 -13   15.84    2.07   1
  -3  -8 -12    9.55    2.04   1
  -3  -8 -11    2.50    1.74   1
  -3  -8 -10   13.62    1.92   1
  -3  -8  -9   18.06    2.21   1
  -3  -8  -8    8.76    1.95   1
  -3  -8  -7   24.80    2.39   1
  -3  -8  -6   -2.40    1.55   1
  -3  -8  -5    4.80    1.23   1
  -3  -8  -4   21.25    2.12   1
  -3  -8  -3    7.67    1.61   1
  -3  -8  -2    1.93    1.39   1
  -3  -8  -1    0.59    1.31   1
  -3  -8   0    4.75    1.18   1
  -3  -8   1   17.81    2.11   1
  -3  -8   2    3.03    1.39   1
  -3  -8   2    3.28    1.27   1
  -3  -8   3   29.59    2.50   1
  -3  -8   3   24.90    2.20   1
  -3  -8   4   62.25    4.10   1
  -3  -8   5   44.49    3.20   1
  -3  -8   6   10.89    1.78   1
  -3  -8   7    7.90    1.80   1
  -3  -7 -17   -0.72    1.72   1
  -3  -7 -16   11.70    2.33   1
  -3  -7 -15   10.50    1.88   1
  -3  -7 -14    3.57    1.81   1
  -3  -7 -13   32.60    3.08   1
  -3  -7 -12   45.56    3.24   1
  -3  -7 -11    2.69    1.64   1
  -3  -7 -10   71.74    4.40   1
  -3  -7  -9   64.32    4.01   1
  -3  -7  -8    0.30    1.24   1
  -3  -7  -6   10.11    1.59   1
  -3  -7  -5    9.18    1.45   1
  -3  -7  -4   17.39    1.83   1
  -3  -7  -4   13.62    1.62   1
  -3  -7  -3    0.55    1.07   1
  -3  -7  -3    0.98    1.19   1
  -3  -7  -2   17.98    2.04   1
  -3  -7  -2   19.01    1.83   1
  -3  -7  -1  396.01   17.91   1
  -3  -7  -1  371.33   20.81   1
  -3  -7   0    0.03    3.02   1
  -3  -7   0   -2.10    1.16   1
  -3  -7   1   -1.10    1.36   1
  -3  -7   2   16.89    1.81   1
  -3  -7   2   15.13    1.56   1
  -3  -7   2   12.89    0.93   1
  -3  -7   3   11.56    1.63   1
  -3  -7   3   12.32    1.33   1
  -3  -7   3    9.18    0.85   1
  -3  -7   4   11.97    1.38   1
  -3  -7   4    9.99    1.52   1
  -3  -7   4    9.12    0.91   1
  -3  -7   5   24.50    1.88   1
  -3  -7   5   22.94    2.11   1
  -3  -7   5   18.92    1.39   1
  -3  -7   6    7.13    0.91   1
  -3  -7   6    7.29    1.57   1
  -3  -7   7    2.53    1.46   1
  -3  -7   7    2.43    0.87   1
  -3  -7   8   21.34    2.22   1
  -3  -7   9   -0.48    1.35   1
  -3  -7  10   31.02    2.90   1
  -3  -6 -18    0.23    2.01   1
  -3  -6 -17    1.88    1.37   1
  -3  -6 -16    5.48    1.78   1
  -3  -6 -15   -0.66    1.52   1
  -3  -6 -14   12.46    1.98   1
  -3  -6 -13   -0.76    1.08   1
  -3  -6 -12   53.88    3.67   1
  -3  -6 -11    0.07    1.29   1
  -3  -6 -10    4.00    1.48   1
  -3  -6  -9   22.94    2.01   1
  -3  -6  -8  238.70   11.43   1
  -3  -6  -7    2.92    2.29   1
  -3  -6  -6   48.16    3.05   1
  -3  -6  -5   17.47    1.67   1
  -3  -6  -4   53.88    3.23   1
  -3  -6  -3   38.19    2.47   1
  -3  -6  -2    9.92    1.26   1
  -3  -6  -1  123.65    7.12   1
  -3  -6  -1  136.66    6.55   1
  -3  -6   0   17.89    1.10   1
  -3  -6   0   18.15    1.62   1
  -3  -6   0   17.98    1.70   1
  -3  -6   1  247.12   11.95   1
  -3  -6   1  246.18   12.87   1
  -3  -6   1  241.18   10.56   1
  -3  -6   2  347.08   14.53   1
  -3  -6   2  357.59   16.64   1
  -3  -6   2  344.47   18.19   1
  -3  -6   3  309.06   13.71   1
  -3  -6   3  315.42   15.27   1
  -3  -6   3  337.09   17.63   1
  -3  -6   4   -1.00    0.66   1
  -3  -6   4   -2.02    1.79   1
  -3  -6   4    0.30    0.70   1
  -3  -6   5   14.36    1.52   1
  -3  -6   5   10.82    1.12   1
  -3  -6   6    2.19    1.07   1
  -3  -6   6    0.08    0.63   1
  -3  -6   7    0.07    0.92   1
  -3  -6   7    2.62    1.13   1
  -3  -6   8    0.83    1.18   1
  -3  -6   9   35.40    2.74   1
  -3  -6  10    6.71    1.50   1
  -3  -6  11   41.47    3.22   1
  -3  -5 -18   23.81    2.54   1
  -3  -5 -17    1.00    1.66   1
  -3  -5 -16    2.82    1.71   1
  -3  -5 -15   42.38    3.12   1
  -3  -5 -14    0.58    1.35   1
  -3  -5 -13    0.50    0.91   1
  -3  -5 -12    6.60    1.49   1
  -3  -5 -11   89.11    5.10   1
  -3  -5 -10  340.03   16.23   1
  -3  -5  -9   55.06    4.45   1
  -3  -5  -8  644.14   29.44   1
  -3  -5  -7    6.15    4.56   1
  -3  -5  -6    2.07    0.92   1
  -3  -5  -5    2.25    0.66   1
  -3  -5  -4   37.33    2.20   1
  -3  -5  -3  172.13    8.13   1
  -3  -5  -2  129.05    6.36   1
  -3  -5  -1   11.42    0.95   1
  -3  -5  -1   11.49    1.15   1
  -3  -5   0   23.14    1.35   1
  -3  -5   0   24.90    1.70   1
  -3  -5   1   65.77    3.24   1
  -3  -5   1   72.42    3.57   1
  -3  -5   2    0.76    0.73   1
  -3  -5   2    0.35    0.54   1
  -3  -5   3   49.84    2.97   1
  -3  -5   3   51.55    2.87   1
  -3  -5   3   51.12    2.57   1
  -3  -5   4   -1.06    0.58   1
  -3  -5   4    1.49    0.81   1
  -3  -5   5   16.56    1.30   1
  -3  -5   5   19.62    1.59   1
  -3  -5   6    7.45    0.76   1
  -3  -5   6    6.71    1.09   1
  -3  -5   7   22.56    1.90   1
  -3  -5   7   21.81    1.77   1
  -3  -5   8   69.22    4.16   1
  -3  -5   8   66.42    3.75   1
  -3  -5   9   25.70    2.23   1
  -3  -5   9   28.84    2.15   1
  -3  -5  10   10.56    1.56   1
  -3  -5  11    9.55    1.48   1
  -3  -5  12   11.83    1.79   1
  -3  -5  13   21.62    2.33   1
  -3  -4 -19   58.37    4.28   1
  -3  -4 -18   -0.11    1.26   1
  -3  -4 -15   89.30    5.29   1
  -3  -4 -14    1.93    1.06   1
  -3  -4 -13   59.29    3.70   1
  -3  -4 -12    6.45    1.37   1
  -3  -4 -11  146.65    7.51   1
  -3  -4 -10    1.04    0.80   1
  -3  -4  -9   60.84    3.43   1
  -3  -4  -9   64.16    2.88   1
  -3  -4  -8  160.02    7.84   1
  -3  -4  -8  151.29    7.13   1
  -3  -4  -7  202.21    8.82   1
  -3  -4  -7  190.72    9.67   1
  -3  -4  -6  221.12    9.52   1
  -3  -4  -6  223.80   10.17   1
  -3  -4  -5  264.71   12.04   1
  -3  -4  -5  261.79   11.65   1
  -3  -4  -4  123.43    6.00   1
  -3  -4  -3  172.40    8.14   1
  -3  -4  -2  491.95   22.62   1
  -3  -4  -2  504.00   23.35   1
  -3  -4  -2  503.10   21.08   1
  -3  -4  -1  123.88    6.01   1
  -3  -4  -1  130.42    6.17   1
  -3  -4  -1  128.14    5.66   1
  -3  -4   0   20.43    1.45   1
  -3  -4   0   23.04    1.44   1
  -3  -4   0   21.90    1.40   1
  -3  -4   1   28.84    1.61   1
  -3  -4   1   30.03    1.75   1
  -3  -4   2    0.15    0.55   1
  -3  -4   3    1.25    0.58   1
  -3  -4   4  177.42    8.52   1
  -3  -4   5   69.06    4.32   1
  -3  -4   5   81.00    3.96   1
  -3  -4   5   76.21    3.84   1
  -3  -4   6    3.96    0.80   1
  -3  -4   6    4.24    0.91   1
  -3  -4   6    3.42    0.48   1
  -3  -4   7    1.42    0.69   1
  -3  -4   7    2.99    0.80   1
  -3  -4   8   11.09    1.40   1
  -3  -4   8    9.92    1.20   1
  -3  -4   9    9.30    1.22   1
  -3  -4   9   12.25    1.47   1
  -3  -4  10    1.93    1.17   1
  -3  -4  10    3.84    1.10   1
  -3  -4  11    5.06    1.44   1
  -3  -4  12   -0.17    1.21   1
  -3  -4  13   14.52    1.83   1
  -3  -4  14    5.43    1.63   1
  -3  -3 -19   -0.52    1.81   1
  -3  -3 -18   10.43    1.87   1
  -3  -3 -17    8.12    1.60   1
  -3  -3 -16    8.82    1.49   1
  -3  -3 -15   71.06    4.38   1
  -3  -3 -14    4.49    1.44   1
  -3  -3 -13  309.41   15.13   1
  -3  -3 -12   46.92    3.01   1
  -3  -3 -11   69.56    4.00   1
  -3  -3 -10    7.90    1.07   1
  -3  -3  -9   12.32    1.33   1
  -3  -3  -8  157.00    7.27   1
  -3  -3  -8  163.84    7.68   1
  -3  -3  -7    2.25    0.54   1
  -3  -3  -7    4.28    0.95   1
  -3  -3  -6    9.99    1.07   1
  -3  -3  -6   11.36    0.88   1
  -3  -3  -5  162.05    6.87   1
  -3  -3  -5  148.60    7.07   1
  -3  -3  -5  156.75    7.26   1
  -3  -3  -4   71.06    3.20   1
  -3  -3  -4   71.23    3.38   1
  -3  -3  -4   67.90    3.30   1
  -3  -3  -3   19.45    1.15   1
  -3  -3  -3   17.89    1.27   1
  -3  -3  -3   17.89    1.18   1
  -3  -3  -2   -0.01    0.36   1
  -3  -3  -2   -1.25    0.74   1
  -3  -3  -2    1.21    0.53   1
  -3  -3  -2    0.86    0.69   1
  -3  -3  -1    9.49    1.11   1
  -3  -3  -1   13.84    0.82   1
  -3  -3  -1   12.53    1.06   1
  -3  -3   0   10.63    0.72   1
  -3  -3   0    9.49    0.92   1
  -3  -3   0    9.30    0.92   1
  -3  -3   1   43.69    2.51   1
  -3  -3   1   43.96    2.25   1
  -3  -3   1   47.06    2.33   1
  -3  -3   2  108.78    5.22   1
  -3  -3   2  120.34    5.49   1
  -3  -3   3    0.66    0.92   1
  -3  -3   3   -0.46    0.44   1
  -3  -3   4  300.33   14.21   1
  -3  -3   4  291.38   12.97   1
  -3  -3   4  293.09   13.01   1
  -3  -3   5  272.25   12.21   1
  -3  -3   5  269.94   12.16   1
  -3  -3   5  272.25   13.20   1
  -3  -3   6    8.88    0.83   1
  -3  -3   6    8.53    1.23   1
  -3  -3   6    7.24    0.91   1
  -3  -3   7   61.31    3.29   1
  -3  -3   7   57.00    3.17   1
  -3  -3   7   60.68    3.12   1
  -3  -3   8    4.80    0.92   1
  -3  -3   8    3.61    0.80   1
  -3  -3   9   64.64    3.54   1
  -3  -3   9   64.16    3.52   1
  -3  -3  10    1.69    0.91   1
  -3  -3  10    2.92    1.03   1
  -3  -3  11    0.98    0.93   1
  -3  -3  12   -0.59    1.14   1
  -3  -3  12    2.07    1.04   1
  -3  -3  13    1.39    1.18   1
  -3  -3  14    4.84    1.54   1
  -3  -3  15   45.02    3.36   1
  -3  -2 -18    6.55    2.00   1
  -3  -2 -17   11.22    2.14   1
  -3  -2 -16    3.24    1.73   1
  -3  -2 -15   26.63    2.48   1
  -3  -2 -14   -0.06    0.87   1
  -3  -2 -13    8.53    1.46   1
  -3  -2 -12    1.04    1.29   1
  -3  -2 -11   43.82    2.78   1
  -3  -2 -10   49.00    2.94   1
  -3  -2 -10   41.73    2.33   1
  -3  -2  -9    1.39    0.97   1
  -3  -2  -8  213.74    9.65   1
  -3  -2  -8  191.55    9.13   1
  -3  -2  -7   -0.10    0.47   1
  -3  -2  -7    0.38    0.53   1
  -3  -2  -6  631.01   27.63   1
  -3  -2  -6  598.29   26.91   1
  -3  -2  -5  124.32    6.02   1
  -3  -2  -5  133.86    6.25   1
  -3  -2  -4  198.53    9.02   1
  -3  -2  -4  190.16    9.10   1
  -3  -2  -3  297.22   13.79   1
  -3  -2  -3  291.38   12.63   1
  -3  -2  -3  295.84   13.42   1
  -3  -2  -2   47.20    2.34   1
  -3  -2  -2   47.89    2.49   1
  -3  -2  -2   52.27    2.46   1
  -3  -2  -2   51.70    2.44   1
  -3  -2  -1    0.98    0.24   1
  -3  -2  -1    0.64    0.51   1
  -3  -2   0   15.76    1.11   1
  -3  -2   0   14.98    1.08   1
  -3  -2   0   15.92    1.20   1
  -3  -2   1  106.30    5.16   1
  -3  -2   1  115.13    5.15   1
  -3  -2   1  110.67    4.84   1
  -3  -2   2    5.52    0.80   1
  -3  -2   3   72.08    3.23   1
  -3  -2   3   68.72    3.48   1
  -3  -2   3   69.39    3.33   1
  -3  -2   4   56.25    3.00   1
  -3  -2   4   59.44    2.78   1
  -3  -2   4   56.70    2.71   1
  -3  -2   5  452.41   19.99   1
  -3  -2   5  436.39   24.65   1
  -3  -2   5  469.16   19.93   1
  -3  -2   6  229.52   10.00   1
  -3  -2   6  224.40   10.49   1
  -3  -2   6  227.41   10.25   1
  -3  -2   6  204.78   14.02   1
  -3  -2   7    0.48    0.55   1
  -3  -2   7    0.18    0.54   1
  -3  -2   7   -0.49    0.92   1
  -3  -2   8   39.19    2.25   1
  -3  -2   8   40.58    2.29   1
  -3  -2   8   41.73    2.33   1
  -3  -2   9    6.66    0.93   1
  -3  -2   9    6.60    1.03   1
  -3  -2   9    7.73    1.17   1
  -3  -2  10  142.32    6.92   1
  -3  -2  10  140.90    6.65   1
  -3  -2  10  147.14    7.28   1
  -3  -2  11    6.71    1.19   1
  -3  -2  11    7.78    1.28   1
  -3  -2  12   52.27    3.04   1
  -3  -2  12   47.47    3.03   1
  -3  -2  13    5.95    1.32   1
  -3  -2  14   -1.02    1.27   1
  -3  -2  15    1.49    1.46   1
  -3  -1 -13   -1.61    1.30   1
  -3  -1 -12    3.50    1.23   1
  -3  -1 -11   16.16    1.69   1
  -3  -1 -10   42.38    2.73   1
  -3  -1  -9   76.21    4.02   1
  -3  -1  -8    0.15    0.83   1
  -3  -1  -7  146.89    7.76   1
  -3  -1  -6 1393.53   69.43   1
  -3  -1  -5   -0.49    0.78   1
  -3  -1  -4    8.35    0.81   1
  -3  -1  -3    2.96    0.83   1
  -3  -1  -2   23.52    1.46   1
  -3  -1  -1  311.17   13.05   1
  -3  -1   0 1346.89   57.25   1
  -3  -1   0 1317.69   54.45   1
  -3  -1   1  322.92   14.02   1
  -3  -1   1  330.15   13.45   1
  -3  -1   2    7.84    0.84   1
  -3  -1   3   18.49    0.95   1
  -3  -1   3   16.56    1.22   1
  -3  -1   3   19.98    1.34   1
  -3  -1   4    0.19    0.25   1
  -3  -1   4   -0.19    0.63   1
  -3  -1   4   -0.44    0.46   1
  -3  -1   5  290.70   13.30   1
  -3  -1   5  298.25   14.16   1
  -3  -1   5  308.00   15.44   1
  -3  -1   6  402.00   18.04   1
  -3  -1   6  427.25   19.02   1
  -3  -1   6  401.20   21.23   1
  -3  -1   7   12.53    1.20   1
  -3  -1   7   10.89    0.86   1
  -3  -1   7   12.46    0.99   1
  -3  -1   8   92.93    4.43   1
  -3  -1   8   89.49    4.35   1
  -3  -1   9    1.77    0.77   1
  -3  -1   9    0.35    0.74   1
  -3  -1  10    3.57    0.91   1
  -3  -1  10    2.16    0.91   1
  -3  -1  11   43.30    2.76   1
  -3  -1  11   47.20    2.89   1
  -3  -1  11   47.75    2.63   1
  -3  -1  12    5.52    1.13   1
  -3  -1  12    7.24    1.29   1
  -3  -1  12    7.13    1.07   1
  -3  -1  13   16.89    1.73   1
  -3  -1  13   19.98    1.79   1
  -3  -1  14    0.44    1.20   1
  -3  -1  15   -0.11    1.39   1
  -3  -1  16    1.37    1.45   1
  -3   0 -16    0.15    0.93   1
  -3   0 -15   26.73    2.17   1
  -3   0 -14   32.04    2.26   1
  -3   0  -3   18.32    1.20   1
  -3   0  -2   66.10    3.09   1
  -3   0  -2   66.59    3.26   1
  -3   0  -1  965.34   45.98   1
  -3   0  -1  880.90   41.55   1
  -3   0  -1  893.41   37.06   1
  -3   0   1  134.33    6.03   1
  -3   0   1  147.62    7.29   1
  -3   0   1  142.32    6.44   1
  -3   0   2   72.59    3.75   1
  -3   0   2   67.57    3.29   1
  -3   0   2   62.73    3.01   1
  -3   0   3  145.44    6.27   1
  -3   0   3  136.89    6.32   1
  -3   0   3  141.13    7.37   1
  -3   0   4  205.06    8.88   1
  -3   0   4  207.65   10.38   1
  -3   0   4  206.21    9.19   1
  -3   0   5    2.10    0.64   1
  -3   0   5    1.61    0.66   1
  -3   0   5    1.59    0.45   1
  -3   0   6   29.59    1.63   1
  -3   0   6   27.67    1.79   1
  -3   0   7   48.86    2.66   1
  -3   0   7   51.27    2.86   1
  -3   0   8   77.09    3.69   1
  -3   0   8   63.52    3.83   1
  -3   0   8   67.24    3.61   1
  -3   0   9    1.93    0.75   1
  -3   0   9    3.24    0.79   1
  -3   0  10    9.99    1.07   1
  -3   0  10   10.43    1.23   1
  -3   0  11  104.86    5.12   1
  -3   0  11  107.95    5.40   1
  -3   0  12  165.38    9.26   1
  -3   0  12  177.96    9.07   1
  -3   0  13    5.71    1.34   1
  -3   0  13    6.00    1.03   1
  -3   0  16   10.89    1.78   1
  -3   1 -15    0.09    0.82   1
  -3   1 -14   15.68    1.58   1
  -3   1 -13    5.06    1.12   1
  -3   1 -12   54.17    3.39   1
  -3   1 -11   58.06    3.81   1
  -3   1 -10   18.40    1.54   1
  -3   1  -8   83.36    4.38   1
  -3   1  -7   35.76    2.39   1
  -3   1  -6   95.26    5.08   1
  -3   1  -5   33.06    2.07   1
  -3   1  -5   32.04    2.15   1
  -3   1  -4   15.92    1.20   1
  -3   1  -4   17.98    1.61   1
  -3   1  -3  471.76   22.59   1
  -3   1  -3  454.97   20.48   1
  -3   1  -2  160.28    7.85   1
  -3   1  -2  140.19    6.87   1
  -3   1  -2  138.77    6.36   1
  -3   1  -1   45.29    2.42   1
  -3   1  -1   49.28    2.95   1
  -3   1  -1   45.43    2.43   1
  -3   1   0 1122.25   45.56   1
  -3   1   0 1172.38   55.47   1
  -3   1   0 1085.04   51.39   1
  -3   1   1   39.31    2.38   1
  -3   1   1   36.48    2.05   1
  -3   1   1   41.60    2.06   1
  -3   1   2    6.05    0.93   1
  -3   1   2    5.02    0.63   1
  -3   1   3   16.16    1.21   1
  -3   1   3   17.14    1.32   1
  -3   1   3   18.58    1.12   1
  -3   1   4   33.06    2.07   1
  -3   1   4   31.70    1.80   1
  -3   1   4   29.05    1.72   1
  -3   1   5   -0.18    0.60   1
  -3   1   5    0.24    0.68   1
  -3   1   5    0.88    0.49   1
  -3   1   6  218.74   10.06   1
  -3   1   6  232.56   11.28   1
  -3   1   6  239.01    9.89   1
  -3   1   7  169.52    8.33   1
  -3   1   7  159.26    7.57   1
  -3   1   8   76.21    3.84   1
  -3   1   8   77.26    4.22   1
  -3   1   9    0.02    0.70   1
  -3   1   9   -0.46    0.67   1
  -3   1  10    1.85    0.76   1
  -3   1  11   19.89    1.69   1
  -3   1  11   20.34    1.53   1
  -3   1  12    4.75    0.87   1
  -3   1  12    3.80    1.13   1
  -3   1  13   -0.81    1.33   1
  -3   1  13   -1.12    0.76   1
  -3   2 -14   -0.01    0.83   1
  -3   2 -13    1.17    0.93   1
  -3   2 -12   11.83    1.38   1
  -3   2 -11   15.44    1.49   1
  -3   2 -10   24.30    1.97   1
  -3   2  -9   30.91    2.22   1
  -3   2  -8   75.00    4.33   1
  -3   2  -7  209.96   10.43   1
  -3   2  -6   79.74    4.64   1
  -3   2  -6   83.54    4.39   1
  -3   2  -5  138.77    6.60   1
  -3   2  -5  131.10    7.10   1
  -3   2  -4  309.41   15.48   1
  -3   2  -4  308.00   14.04   1
  -3   2  -3   -0.88    0.58   1
  -3   2  -3    0.50    0.87   1
  -3   2  -2    0.21    0.88   1
  -3   2  -2   -1.35    0.77   1
  -3   2  -2   -0.90    0.70   1
  -3   2  -1  300.68   15.61   1
  -3   2  -1  302.41   13.91   1
  -3   2  -1  296.53   12.40   1
  -3   2   0  203.63    9.70   1
  -3   2   0  218.15    8.86   1
  -3   2   0  214.92   10.85   1
  -3   2   1  138.77    7.30   1
  -3   2   1  131.56    6.42   1
  -3   2   1  132.94    6.00   1
  -3   2   2   -0.09    0.60   1
  -3   2   2    0.07    0.76   1
  -3   2   2    0.02    0.60   1
  -3   2   3   19.18    1.40   1
  -3   2   3   16.97    1.57   1
  -3   2   4   23.52    1.55   1
  -3   2   4   25.20    1.71   1
  -3   2   4   22.66    1.81   1
  -3   2   5    9.67    1.18   1
  -3   2   5   10.37    1.03   1
  -3   2   5    8.07    1.02   1
  -3   2   6   86.86    4.66   1
  -3   2   6   83.36    4.02   1
  -3   2   6   81.90    4.16   1
  -3   2   7   65.93    3.09   1
  -3   2   7   61.15    3.28   1
  -3   2   7   62.09    3.62   1
  -3   2   8    1.66    0.80   1
  -3   2   8    0.37    0.93   1
  -3   2   9   -0.79    0.93   1
  -3   2   9   -1.02    0.89   1
  -3   2  10   33.52    2.20   1
  -3   2  11   32.60    2.28   1
  -3   2  12   15.05    1.71   1
  -3   3 -13    8.07    1.31   1
  -3   3 -12    6.71    1.19   1
  -3   3 -11   12.60    1.42   1
  -3   3 -10   27.14    2.08   1
  -3   3  -9   34.46    2.47   1
  -3   3  -8   14.67    1.61   1
  -3   3  -7  173.71    9.23   1
  -3   3  -6  173.98    8.71   1
  -3   3  -5  450.71   22.50   1
  -3   3  -5  446.05   20.70   1
  -3   3  -4   13.76    1.48   1
  -3   3  -4   11.83    1.31   1
  -3   3  -3    0.50    0.89   1
  -3   3  -3   -0.25    0.80   1
  -3   3  -2   95.26    5.47   1
  -3   3  -2  101.40    5.03   1
  -3   3  -1    6.25    0.75   1
  -3   3  -1    6.45    1.07   1
  -3   3  -1    5.71    1.15   1
  -3   3   0   63.84    3.04   1
  -3   3   0   67.24    3.94   1
  -3   3   0   63.84    3.52   1
  -3   3   1   52.71    3.05   1
  -3   3   1   51.98    3.32   1
  -3   3   1   51.98    2.60   1
  -3   3   2   17.72    1.26   1
  -3   3   2   17.56    1.68   1
  -3   3   2   19.01    1.57   1
  -3   3   3    5.52    0.94   1
  -3   3   3    4.33    0.83   1
  -3   3   4    9.36    1.59   1
  -3   3   4   11.42    1.28   1
  -3   3   5  129.73    6.83   1
  -3   3   5  127.69    5.88   1
  -3   3   5  129.96    6.16   1
  -3   3   6   45.02    2.95   1
  -3   3   6   41.73    2.71   1
  -3   3   6   43.82    2.52   1
  -3   3   7    8.58    1.29   1
  -3   3   7   10.63    1.50   1
  -3   3   7   10.76    1.12   1
  -3   3   8   41.22    2.70   1
  -3   3   8   45.02    2.95   1
  -3   3   8   44.36    2.40   1
  -3   3   9   30.69    2.33   1
  -3   3   9   25.00    2.10   1
  -3   3  10    2.13    1.08   1
  -3   4 -12    1.00    1.00   1
  -3   4 -11    3.39    1.18   1
  -3   4 -10    6.60    1.34   1
  -3   4  -9    4.71    1.09   1
  -3   4  -8    5.71    1.29   1
  -3   4  -7    1.61    1.07   1
  -3   4  -6    4.84    1.28   1
  -3   4  -5   57.91    3.65   1
  -3   4  -4   77.09    4.74   1
  -3   4  -3   10.24    1.34   1
  -3   4  -3   10.30    1.35   1
  -3   4  -2    0.98    0.95   1
  -3   4  -2    1.99    1.13   1
  -3   4  -1    4.54    1.19   1
  -3   4  -1    2.02    1.08   1
  -3   4   0    0.27    1.02   1
  -3   4   0    0.77    0.62   1
  -3   4   0    2.99    1.11   1
  -3   4   1   17.39    1.75   1
  -3   4   1   17.31    1.25   1
  -3   4   1   17.06    1.73   1
  -3   4   2    2.22    0.86   1
  -3   4   2    1.28    1.22   1
  -3   4   3   88.74    5.28   1
  -3   4   3   91.58    4.21   1
  -3   4   3   91.78    4.79   1
  -3   4   4   12.11    1.67   1
  -3   4   4   11.63    1.71   1
  -3   4   5   29.38    2.38   1
  -3   4   5   33.64    2.44   1
  -3   4   6  105.06    5.94   1
  -3   4   6  102.01    5.45   1
  -3   4   6   98.21    4.95   1
  -3   4   7   38.56    2.86   1
  -3   4   7   35.05    2.60   1
  -3   4   7   35.28    2.26   1
  -3   4   8   17.64    2.02   1
  -3   4   8   16.48    1.38   1
  -3   4   8   18.66    1.90   1
  -3   4   9   12.82    1.50   1
  -3   5 -11   -2.50    1.33   1
  -3   5 -10   -1.12    1.19   1
  -3   5  -8   14.29    1.74   1
  -3   5  -7    8.53    1.52   1
  -3   5  -6    1.80    1.23   1
  -3   5  -5   20.79    2.01   1
  -3   5  -4   15.52    1.81   1
  -3   5  -3    5.71    1.53   1
  -3   5  -2   47.61    3.45   1
  -3   5  -1   48.44    3.34   1
  -3   5   0    3.69    1.38   1
  -3   5   1    1.69    0.68   1
  -3   5   1    1.35    1.37   1
  -3   5   2    0.66    1.36   1
  -3   5   2    0.92    0.67   1
  -3   5   3   22.94    1.53   1
  -3   5   3   17.39    1.83   1
  -3   5   4    7.02    1.27   1
  -3   5   4    6.30    1.00   1
  -3   5   5    8.47    1.34   1
  -3   5   5    9.99    1.20   1
  -3   5   6   10.05    1.71   1
  -3   5   7    6.86    1.62   1
  -3   5   8   35.52    2.86   1
  -3   6  -9    4.20    1.48   1
  -3   6  -8   20.07    2.15   1
  -3   6  -7   17.72    2.02   1
  -3   6  -6    3.31    1.53   1
  -3   6  -5    3.69    1.42   1
  -3   6  -4    6.92    1.63   1
  -3   6  -3   49.28    3.79   1
  -3   6  -2  159.26    9.84   1
  -3   6  -1   81.18    5.41   1
  -3   6   0   21.81    2.24   1
  -3   6   1   -0.49    0.92   1
  -3   6   2    0.36    0.56   1
  -3   6   2    1.44    1.42   1
  -3   6   3   16.81    2.13   1
  -3   6   3   21.62    1.40   1
  -3   6   4    5.15    0.95   1
  -3   6   4    6.25    1.55   1
  -3   6   5   -0.98    0.83   1
  -3   6   5   -0.18    1.04   1
  -3   6   6    6.15    1.39   1
  -3   6   7    2.28    1.18   1
  -3   7  -5    5.24    1.79   1
  -3   7  -4   16.97    2.22   1
  -3   7  -2    1.77    1.62   1
  -3   7   0    0.08    1.32   1
  -3   7   1    8.76    1.89   1
  -3   7   3    0.13    1.63   1
  -3   7   4   21.81    2.43   1
  -3   7   5    9.67    1.74   1
  -2 -10  -7   -0.04    1.61   1
  -2 -10  -6    0.07    1.91   1
  -2 -10  -5   -1.77    1.49   1
  -2 -10  -4    5.02    2.28   1
  -2 -10  -3   -0.19    1.91   1
  -2 -10  -2   17.72    2.61   1
  -2 -10  -1    9.12    2.42   1
  -2  -9 -12   10.50    1.94   1
  -2  -9 -11   10.18    2.36   1
  -2  -9 -10   12.96    2.38   1
  -2  -9  -9    2.62    1.59   1
  -2  -9  -8   14.82    2.31   1
  -2  -9  -7    1.04    1.71   1
  -2  -9  -6    3.13    1.66   1
  -2  -9  -5    7.90    2.02   1
  -2  -9  -4    4.58    1.67   1
  -2  -9   0    1.10    1.36   1
  -2  -9   1    3.76    1.98   1
  -2  -9   2   -2.82    1.95   1
  -2  -9   3    1.54    1.93   1
  -2  -9   4    9.80    2.25   1
  -2  -8 -14   -1.49    2.07   1
  -2  -8 -13   19.36    2.64   1
  -2  -8 -12    4.45    1.43   1
  -2  -8 -11    1.44    1.63   1
  -2  -8 -10   -0.01    1.61   1
  -2  -8  -9   14.06    2.25   1
  -2  -8  -8   62.09    4.10   1
  -2  -8  -7  301.72   14.59   1
  -2  -8  -6   83.72    4.94   1
  -2  -8  -5   13.18    2.18   1
  -2  -8  -4   76.21    4.71   1
  -2  -8  -3    0.74    1.57   1
  -2  -8  -2   -0.19    1.00   1
  -2  -8  -1    3.10    1.55   1
  -2  -8   0   10.43    1.87   1
  -2  -8   1    4.04    1.41   1
  -2  -8   2    5.38    1.67   1
  -2  -8   3    1.46    1.60   1
  -2  -8   4   42.51    3.26   1
  -2  -8   5   24.21    2.26   1
  -2  -8   6   20.52    2.17   1
  -2  -8   7   46.51    3.55   1
  -2  -8   8   -3.35    1.94   1
  -2  -7 -16    6.71    2.02   1
  -2  -7 -15   45.56    3.78   1
  -2  -7 -14    2.72    1.65   1
  -2  -7 -13    7.62    1.93   1
  -2  -7 -12   51.84    3.89   1
  -2  -7 -11    1.23    1.64   1
  -2  -7 -10   42.38    3.12   1
  -2  -7  -9   23.04    2.30   1
  -2  -7  -8   23.81    2.54   1
  -2  -7  -7  161.29    8.38   1
  -2  -7  -6   62.73    4.59   1
  -2  -7  -5  241.80   11.51   1
  -2  -7  -4   25.10    2.40   1
  -2  -7  -3   19.71    1.69   1
  -2  -7  -2   32.26    2.50   1
  -2  -7  -2   27.98    2.22   1
  -2  -7  -1    5.15    1.00   1
  -2  -7  -1    9.06    1.57   1
  -2  -7   0    0.38    1.39   1
  -2  -7   0   -1.59    1.13   1
  -2  -7   1   63.04    3.97   1
  -2  -7   1   69.39    4.16   1
  -2  -7   2  164.61   10.26   1
  -2  -7   2  180.36    8.86   1
  -2  -7   3  111.30    5.91   1
  -2  -7   3  101.61    6.45   1
  -2  -7   4   49.42    3.37   1
  -2  -7   4   48.58    3.21   1
  -2  -7   5   57.91    3.81   1
  -2  -7   5   63.52    3.98   1
  -2  -7   6   67.24    4.26   1
  -2  -7   7   -0.22    1.48   1
  -2  -7   8   16.40    2.19   1
  -2  -7  10    4.62    1.89   1
  -2  -6 -17   39.94    3.41   1
  -2  -6 -16   -0.79    1.67   1
  -2  -6 -15   -1.04    1.67   1
  -2  -6 -14   -0.53    1.17   1
  -2  -6 -13   16.24    2.18   1
  -2  -6 -12   38.69    3.11   1
  -2  -6 -11    3.80    1.52   1
  -2  -6 -10  166.67    9.81   1
  -2  -6  -9  425.60   23.52   1
  -2  -6  -9  458.82   23.56   1
  -2  -6  -8   40.20    2.66   1
  -2  -6  -8   43.56    5.54   1
  -2  -6  -7  115.78    6.67   1
  -2  -6  -7  126.79    6.53   1
  -2  -6  -6    0.23    0.96   1
  -2  -6  -6    0.06    0.80   1
  -2  -6  -5    3.69    1.04   1
  -2  -6  -5    2.62    1.10   1
  -2  -6  -4    0.44    0.65   1
  -2  -6  -4   -0.35    0.96   1
  -2  -6  -3    7.90    1.35   1
  -2  -6  -3    5.48    1.12   1
  -2  -6  -2   20.07    1.79   1
  -2  -6  -2   19.80    1.69   1
  -2  -6  -1    5.52    1.17   1
  -2  -6  -1    3.31    0.95   1
  -2  -6   0   11.49    1.56   1
  -2  -6   0   10.76    1.12   1
  -2  -6   1   43.69    3.04   1
  -2  -6   1   40.96    2.82   1
  -2  -6   2  245.55   11.91   1
  -2  -6   2  239.63   13.93   1
  -2  -6   3    1.12    1.14   1
  -2  -6   4   33.99    2.57   1
  -2  -6   4   29.81    1.64   1
  -2  -6   4   34.57    2.35   1
  -2  -6   5  187.42   11.23   1
  -2  -6   5  195.44    9.51   1
  -2  -6   6    1.21    1.30   1
  -2  -6   7   37.70    2.46   1
  -2  -6   7   35.88    2.76   1
  -2  -6   8   18.66    2.07   1
  -2  -6   9    6.66    1.60   1
  -2  -6  10    3.84    1.49   1
  -2  -6  11    7.56    1.82   1
  -2  -6  12   -0.21    1.65   1
  -2  -5 -18    1.77    1.97   1
  -2  -5 -17   28.84    2.90   1
  -2  -5 -16    3.39    1.69   1
  -2  -5 -15    8.64    1.82   1
  -2  -5 -14   26.83    2.49   1
  -2  -5 -13    3.17    1.07   1
  -2  -5 -13    3.17    0.93   1
  -2  -5 -12  116.21    6.25   1
  -2  -5 -12   95.26    6.05   1
  -2  -5 -11   30.03    2.41   1
  -2  -5 -10   13.47    1.76   1
  -2  -5  -9   86.86    4.85   1
  -2  -5  -8    0.53    0.99   1
  -2  -5  -7  126.34    6.74   1
  -2  -5  -6   15.60    1.58   1
  -2  -5  -5   85.75    4.63   1
  -2  -5  -4    2.02    0.97   1
  -2  -5  -3   61.31    3.29   1
  -2  -5  -2    3.92    1.03   1
  -2  -5  -2    1.99    0.87   1
  -2  -5  -1  433.47   23.32   1
  -2  -5  -1  480.49   21.04   1
  -2  -5   0   66.75    3.59   1
  -2  -5   0   59.29    3.70   1
  -2  -5   1   -0.36    0.80   1
  -2  -5   1   -0.07    0.64   1
  -2  -5   1    0.53    0.35   1
  -2  -5   2   24.70    1.39   1
  -2  -5   2   27.04    1.87   1
  -2  -5   2   24.50    1.78   1
  -2  -5   3   62.09    2.99   1
  -2  -5   3   68.23    3.80   1
  -2  -5   3   66.59    3.59   1
  -2  -5   4    0.86    0.91   1
  -2  -5   4    1.85    0.68   1
  -2  -5   5    2.16    0.65   1
  -2  -5   5    1.37    0.87   1
  -2  -5   6   22.75    1.91   1
  -2  -5   6   23.81    1.56   1
  -2  -5   7   -0.26    0.70   1
  -2  -5   7    0.00    1.00   1
  -2  -5   8    1.19    1.33   1
  -2  -5   9   31.70    2.36   1
  -2  -5  10    9.30    1.59   1
  -2  -5  11   -0.05    1.12   1
  -2  -5  12    6.97    1.74   1
  -2  -5  13   -2.10    1.60   1
  -2  -4 -19    5.29    2.16   1
  -2  -4 -18   13.18    2.47   1
  -2  -4 -17    1.93    1.72   1
  -2  -4 -16   -1.21    1.58   1
  -2  -4 -16    0.50    0.95   1
  -2  -4 -15    8.94    1.20   1
  -2  -4 -15    5.02    1.79   1
  -2  -4 -14   31.81    2.48   1
  -2  -4 -13   -2.19    1.33   1
  -2  -4 -12    4.41    1.34   1
  -2  -4 -11   36.36    2.41   1
  -2  -4 -10   19.01    1.74   1
  -2  -4  -9   32.83    2.29   1
  -2  -4  -8    0.98    0.71   1
  -2  -4  -7  113.00    5.74   1
  -2  -4  -6  104.04    5.30   1
  -2  -4  -5  662.03   30.36   1
  -2  -4  -4  190.72    8.84   1
  -2  -4  -3  232.56   11.28   1
  -2  -4  -2  130.64    6.40   1
  -2  -4  -1   85.01    4.43   1
  -2  -4   0   36.72    2.06   1
  -2  -4   0   32.15    1.59   1
  -2  -4   1   25.91    1.73   1
  -2  -4   1   27.35    1.36   1
  -2  -4   2    2.13    0.70   1
  -2  -4   2    1.59    0.58   1
  -2  -4   3    0.20    0.50   1
  -2  -4   3    0.18    0.66   1
  -2  -4   4   14.75    1.08   1
  -2  -4   4   13.91    1.19   1
  -2  -4   5   58.06    2.90   1
  -2  -4   5   50.27    2.98   1
  -2  -4   6   36.97    1.95   1
  -2  -4   6   28.94    2.15   1
  -2  -4   7   -0.06    0.78   1
  -2  -4   7    1.90    0.83   1
  -2  -4   8   22.94    1.92   1
  -2  -4   8   25.30    2.01   1
  -2  -4  10   35.76    2.51   1
  -2  -4  10   30.47    2.54   1
  -2  -4  11    1.02    1.05   1
  -2  -4  12    2.28    1.21   1
  -2  -4  13    1.74    1.43   1
  -2  -4  14    5.81    1.64   1
  -2  -3 -19    6.20    2.14   1
  -2  -3 -18   42.64    3.66   1
  -2  -3 -17    1.19    1.68   1
  -2  -3 -16    7.29    1.78   1
  -2  -3 -15  143.76    7.67   1
  -2  -3 -14    2.66    1.43   1
  -2  -3 -13  323.64   16.55   1
  -2  -3 -12  114.70    5.78   1
  -2  -3 -11   96.04    5.10   1
  -2  -3 -10    1.25    0.94   1
  -2  -3  -9   50.84    2.85   1
  -2  -3  -8  105.06    5.33   1
  -2  -3  -7  651.27   30.62   1
  -2  -3  -6   90.44    8.37   1
  -2  -3  -6  105.47    4.31   1
  -2  -3  -5   49.28    2.25   1
  -2  -3  -5   45.97    2.58   1
  -2  -3  -4  469.59   22.10   1
  -2  -3  -4  486.20   20.73   1
  -2  -3  -3   58.22    3.05   1
  -2  -3  -2  742.02   34.87   1
  -2  -3  -1    3.96    0.60   1
  -2  -3  -1    2.89    0.51   1
  -2  -3   0   32.95    1.95   1
  -2  -3   0   36.72    1.82   1
  -2  -3   1   37.95    1.85   1
  -2  -3   1   39.44    2.01   1
  -2  -3   2  166.93    8.01   1
  -2  -3   3   49.70    2.54   1
  -2  -3   4  699.60   29.62   1
  -2  -3   5  375.97   22.88   1
  -2  -3   5  363.28   17.15   1
  -2  -3   6  115.56    5.81   1
  -2  -3   6  119.03    5.89   1
  -2  -3   7    7.08    0.96   1
  -2  -3   7    4.58    0.90   1
  -2  -3   8    4.04    1.00   1
  -2  -3   8    3.17    0.89   1
  -2  -3   9    2.25    0.72   1
  -2  -3   9    3.31    1.02   1
  -2  -3  10    7.08    1.22   1
  -2  -3  10    5.95    1.32   1
  -2  -3  11   17.14    1.66   1
  -2  -3  11   15.52    1.65   1
  -2  -3  12    2.19    1.21   1
  -2  -3  13    4.37    1.38   1
  -2  -3  14    2.66    1.47   1
  -2  -3  15    0.32    1.41   1
  -2  -2 -19   12.11    1.95   1
  -2  -2 -18   32.60    2.86   1
  -2  -2 -17    4.12    1.38   1
  -2  -2 -16   17.81    2.03   1
  -2  -2 -15    1.08    1.08   1
  -2  -2 -14    5.06    1.44   1
  -2  -2 -13  229.52   11.21   1
  -2  -2 -12  502.66   24.21   1
  -2  -2 -11  516.20   23.63   1
  -2  -2 -10   10.63    1.37   1
  -2  -2  -9  297.91   14.50   1
  -2  -2  -8   13.76    1.34   1
  -2  -2  -7  275.89   15.61   1
  -2  -2  -7  312.58   13.79   1
  -2  -2  -6   56.40    2.55   1
  -2  -2  -6   56.70    3.01   1
  -2  -2  -5  195.72    8.95   1
  -2  -2  -5  198.53    9.30   1
  -2  -2  -4    1.35    0.44   1
  -2  -2  -4    2.19    0.65   1
  -2  -2  -3  299.98   13.86   1
  -2  -2  -3  328.33   13.41   1
  -2  -2  -3  312.23   14.14   1
  -2  -2  -2  895.21   35.31   1
  -2  -2  -2  792.42   37.16   1
  -2  -2  -2  795.80   33.85   1
  -2  -2  -2  800.89   38.49   1
  -2  -2  -1 8787.19  369.34   1
  -2  -2   0 6305.95  242.99   1
  -2  -2   1  332.70   15.32   1
  -2  -2   1  339.30   16.21   1
  -2  -2   2  816.82   39.44   1
  -2  -2   2  854.39   37.41   1
  -2  -2   3  243.36   11.23   1
  -2  -2   3  269.29   13.46   1
  -2  -2   3  256.00   11.52   1
  -2  -2   4  137.36    6.33   1
  -2  -2   4  132.94    6.23   1
  -2  -2   4  134.33    6.03   1
  -2  -2   5  287.98   13.58   1
  -2  -2   5  273.24   12.56   1
  -2  -2   5  290.36   12.95   1
  -2  -2   6   13.40    1.10   1
  -2  -2   6   14.29    1.21   1
  -2  -2   6   13.03    1.08   1
  -2  -2   7   12.82    1.15   1
  -2  -2   7   13.76    1.11   1
  -2  -2   7   12.82    1.07   1
  -2  -2   8   84.46    4.41   1
  -2  -2   8   90.82    4.38   1
  -2  -2   9   38.44    2.36   1
  -2  -2   9   38.44    2.36   1
  -2  -2  10   69.39    3.67   1
  -2  -2  10   65.93    3.74   1
  -2  -2  11  515.29   29.51   1
  -2  -2  11  534.07   24.03   1
  -2  -2  12    8.70    1.48   1
  -2  -2  14   82.45    4.72   1
  -2  -2  15    4.80    1.58   1
  -2  -2  16   45.02    3.36   1
  -2  -1 -16   15.92    2.07   1
  -2  -1 -15   31.02    2.45   1
  -2  -1 -14  112.57    6.15   1
  -2  -1 -13    3.57    1.36   1
  -2  -1 -12  631.01   28.13   1
  -2  -1 -11   13.32    1.46   1
  -2  -1 -10   41.22    2.57   1
  -2  -1  -9   11.02    1.26   1
  -2  -1  -8  106.09    5.36   1
  -2  -1  -7  234.70   11.03   1
  -2  -1  -6   22.28    2.27   1
  -2  -1  -5 1681.00   73.80   1
  -2  -1  -4   32.60    4.57   1
  -2  -1  -2  133.40   10.16   1
  -2  -1  -2  140.66    5.93   1
  -2  -1  -1 1578.47   65.16   1
  -2  -1   1  476.99   20.53   1
  -2  -1   2 1517.88   66.23   1
  -2  -1   3   11.02    0.93   1
  -2  -1   3   14.06    1.80   1
  -2  -1   4    5.71    0.72   1
  -2  -1   4    6.71    0.57   1
  -2  -1   4    7.08    0.53   1
  -2  -1   5   17.89    1.10   1
  -2  -1   5   15.60    1.11   1
  -2  -1   6  723.07   33.34   1
  -2  -1   6  717.70   31.08   1
  -2  -1   7   56.25    2.85   1
  -2  -1   7   56.10    3.00   1
  -2  -1   8  255.36   11.83   1
  -2  -1   8  249.32   11.37   1
  -2  -1   9    5.06    0.81   1
  -2  -1   9    4.00    0.84   1
  -2  -1  10    1.06    0.76   1
  -2  -1  10   -0.53    1.01   1
  -2  -1  10   -0.49    0.91   1
  -2  -1  11 1336.63   76.78   1
  -2  -1  11 1433.38   64.36   1
  -2  -1  13  217.56   10.32   1
  -2  -1  13  192.65   12.21   1
  -2  -1  14    4.80    1.36   1
  -2  -1  15    4.33    1.50   1
  -2  -1  16    2.89    1.50   1
  -2   0 -15    2.10    0.73   1
  -2   0  -2  365.19   16.05   1
  -2   0  -2  357.21   14.74   1
  -2   0  -1 1429.60   58.23   1
  -2   0  -1 1501.56   65.10   1
  -2   0   010000.00  408.00   1
  -2   0   2    6.40    0.71   1
  -2   0   2    6.30    0.75   1
  -2   0   2    5.66    0.48   1
  -2   0   3   44.49    2.13   1
  -2   0   3   46.51    2.46   1
  -2   0   3   42.90    2.23   1
  -2   0   4    9.86    0.69   1
  -2   0   4    8.82    0.71   1
  -2   0   5  414.12   20.76   1
  -2   0   5  419.02   18.83   1
  -2   0   6  113.64    6.18   1
  -2   0   6  119.46    5.68   1
  -2   0   7   21.16    1.38   1
  -2   0   7   21.25    1.29   1
  -2   0   8    0.24    0.51   1
  -2   0   9   32.04    2.04   1
  -2   0   9   28.94    1.83   1
  -2   0  10    5.52    0.80   1
  -2   0  10    5.24    0.87   1
  -2   0  11  489.29   25.22   1
  -2   0  11  495.51   22.26   1
  -2   0  12    7.08    0.90   1
  -2   0  13   13.91    1.64   1
  -2   0  16    4.16    1.55   1
  -2   0  17   22.56    2.18   1
  -2   1 -14    1.88    0.69   1
  -2   1 -13  138.30    9.88   1
  -2   1 -13  134.10    8.80   1
  -2   1 -12  233.78   13.46   1
  -2   1 -11  199.37   11.58   1
  -2   1 -10  353.82   17.31   1
  -2   1  -9   36.60    2.30   1
  -2   1  -8    6.10    0.79   1
  -2   1  -7    6.92    0.84   1
  -2   1  -6   91.78    4.79   1
  -2   1  -5  794.11   37.76   1
  -2   1  -4  575.04   27.34   1
  -2   1  -4  534.07   25.42   1
  -2   1  -3  630.01   27.11   1
  -2   1  -3  648.72   30.05   1
  -2   1  -2  143.52    6.47   1
  -2   1  -2  145.44    7.24   1
  -2   1  -2  129.28    5.91   1
  -2   1  -1  216.09   10.58   1
  -2   1  -1  200.79    9.35   1
  -2   1  -1  197.12    8.70   1
  -2   1   0   60.53    2.96   1
  -2   1   0   59.60    2.78   1
  -2   1   0   62.88    3.33   1
  -2   1   1  118.81    6.10   1
  -2   1   1  114.70    5.36   1
  -2   1   2  311.17   13.76   1
  -2   1   2  315.06   15.62   1
  -2   1   3  209.09    8.97   1
  -2   1   3  196.00    9.24   1
  -2   1   3  211.99   10.48   1
  -2   1   4    4.20    0.74   1
  -2   1   4    5.15    0.64   1
  -2   1   4    6.30    0.65   1
  -2   1   5  171.61    8.65   1
  -2   1   5  170.04    7.30   1
  -2   1   5  167.44    7.76   1
  -2   1   6 1538.21   75.30   1
  -2   1   6 1510.10   69.95   1
  -2   1   7   11.76    1.03   1
  -2   1   7   10.37    1.03   1
  -2   1   8   58.22    3.20   1
  -2   1   9   -0.31    0.67   1
  -2   1  10    5.90    0.73   1
  -2   1  10    7.24    1.02   1
  -2   1  11   45.43    2.70   1
  -2   1  11   40.70    2.30   1
  -2   1  12   31.47    2.36   1
  -2   1  12   28.62    1.82   1
  -2   1  13    4.54    1.36   1
  -2   1  13    2.79    0.63   1
  -2   1  14    0.72    0.51   1
  -2   2 -13   63.52    3.83   1
  -2   2 -13   60.22    5.74   1
  -2   2 -12    6.35    0.91   1
  -2   2 -11    7.18    0.96   1
  -2   2 -10   18.40    1.46   1
  -2   2  -9  129.28    6.82   1
  -2   2  -8   16.40    1.30   1
  -2   2  -7    8.29    0.98   1
  -2   2  -6   27.77    1.79   1
  -2   2  -6   26.52    1.85   1
  -2   2  -5  139.48    6.61   1
  -2   2  -5  136.19    7.00   1
  -2   2  -4   25.60    1.72   1
  -2   2  -4   23.62    1.65   1
  -2   2  -3  265.04   13.68   1
  -2   2  -3  269.62   12.48   1
  -2   2  -2   24.11    1.57   1
  -2   2  -2   22.94    1.63   1
  -2   2  -1    7.24    0.91   1
  -2   2  -1    8.18    0.97   1
  -2   2  -1    8.47    0.70   1
  -2   2   0  381.03   17.96   1
  -2   2   0  381.81   19.54   1
  -2   2   0  390.85   15.82   1
  -2   2   1  283.92   12.47   1
  -2   2   1  276.22   13.96   1
  -2   2   1  269.29   11.16   1
  -2   2   2   47.33    2.75   1
  -2   2   2   41.73    2.45   1
  -2   2   3   95.84    4.89   1
  -2   2   3  103.43    5.29   1
  -2   2   4   12.46    1.13   1
  -2   2   4   10.43    0.97   1
  -2   2   4   12.96    0.94   1
  -2   2   5   55.95    2.69   1
  -2   2   5   57.00    3.17   1
  -2   2   5   55.80    2.99   1
  -2   2   6   21.53    1.48   1
  -2   2   6   22.00    1.31   1
  -2   2   6   19.01    1.48   1
  -2   2   7   12.39    1.20   1
  -2   2   7   11.29    1.01   1
  -2   2   8   10.11    1.02   1
  -2   2   8   10.63    1.17   1
  -2   2   9    2.13    0.82   1
  -2   2  10    0.52    0.88   1
  -2   2  11    2.04    0.77   1
  -2   2  12   61.15    3.75   1
  -2   2  12   66.42    3.91   1
  -2   2  13    2.43    0.66   1
  -2   3 -13   -0.72    0.66   1
  -2   3 -12   16.08    1.44   1
  -2   3 -11    0.59    0.71   1
  -2   3 -10    9.24    1.09   1
  -2   3  -9   13.47    1.32   1
  -2   3  -8   17.14    1.41   1
  -2   3  -7   55.80    3.29   1
  -2   3  -7   52.85    3.20   1
  -2   3  -6  133.17    6.69   1
  -2   3  -6  130.64    7.09   1
  -2   3  -5  268.63   13.44   1
  -2   3  -5  265.36   12.38   1
  -2   3  -4   15.37    1.41   1
  -2   3  -4   17.06    1.49   1
  -2   3  -3    3.80    0.94   1
  -2   3  -3    4.88    0.93   1
  -2   3  -2   89.30    4.91   1
  -2   3  -2   95.45    4.69   1
  -2   3  -1   15.44    0.94   1
  -2   3  -1   14.36    1.36   1
  -2   3  -1   13.84    1.34   1
  -2   3   0    2.19    0.56   1
  -2   3   0    3.65    0.88   1
  -2   3   0    2.99    0.87   1
  -2   3   1    1.06    0.47   1
  -2   3   1   -0.27    0.96   1
  -2   3   1    0.66    0.83   1
  -2   3   2  477.42   23.60   1
  -2   3   2  469.59   21.67   1
  -2   3   3   64.64    3.70   1
  -2   3   3   64.00    3.52   1
  -2   3   4   33.99    2.33   1
  -2   3   4   33.99    2.22   1
  -2   3   5    1.66    0.80   1
  -2   3   5    2.50    0.60   1
  -2   3   5    3.46    1.00   1
  -2   3   6   71.91    4.07   1
  -2   3   6   76.39    4.37   1
  -2   3   6   73.27    3.60   1
  -2   3   7    0.72    0.68   1
  -2   3   7   -0.18    0.78   1
  -2   3   7    0.48    0.48   1
  -2   3   8    4.80    1.05   1
  -2   3   9   21.16    1.66   1
  -2   3  10    4.84    1.19   1
  -2   3  11   43.30    2.90   1
  -2   4 -11    2.50    0.88   1
  -2   4 -10   11.56    1.29   1
  -2   4  -9    6.97    1.11   1
  -2   4  -8   55.65    3.43   1
  -2   4  -7   17.31    1.58   1
  -2   4  -6  158.00    8.04   1
  -2   4  -5  132.94    6.69   1
  -2   4  -5  133.86    7.17   1
  -2   4  -4    0.49    1.09   1
  -2   4  -4   -0.48    0.94   1
  -2   4  -3   64.80    3.70   1
  -2   4  -3   64.32    3.85   1
  -2   4  -2    4.80    1.14   1
  -2   4  -2    4.16    1.02   1
  -2   4  -1   13.62    1.33   1
  -2   4  -1   13.47    1.39   1
  -2   4   0   55.35    3.42   1
  -2   4   0   54.02    3.23   1
  -2   4   0   54.02    2.50   1
  -2   4   1   62.73    2.69   1
  -2   4   1   59.14    3.69   1
  -2   4   1   59.91    3.41   1
  -2   4   2  104.24    5.51   1
  -2   4   2  107.12    6.00   1
  -2   4   2  104.65    4.71   1
  -2   4   3   61.31    3.45   1
  -2   4   3   63.84    3.68   1
  -2   4   4  233.17   12.22   1
  -2   4   4  238.39   11.12   1
  -2   4   5  139.00    7.31   1
  -2   4   5  144.96    7.71   1
  -2   4   6  592.44   28.23   1
  -2   4   6  603.19   27.51   1
  -2   4   6  630.01   30.62   1
  -2   4   7  105.68    9.46   1
  -2   4   7  105.68    5.76   1
  -2   4   7   99.20    5.18   1
  -2   4   8   55.20    2.82   1
  -2   4   8   55.65    3.43   1
  -2   4   9   12.74    1.57   1
  -2   5 -11   17.06    1.65   1
  -2   5  -9    1.00    1.04   1
  -2   5  -8   97.61    6.13   1
  -2   5  -7   -0.44    1.00   1
  -2   5  -6   26.73    2.17   1
  -2   5  -5  107.74    5.81   1
  -2   5  -4   13.47    1.47   1
  -2   5  -3   95.84    5.68   1
  -2   5  -2    5.06    1.30   1
  -2   5  -1   60.68    3.74   1
  -2   5   0   80.64    4.67   1
  -2   5   0   80.28    4.84   1
  -2   5   1    7.29    1.46   1
  -2   5   1    9.18    1.39   1
  -2   5   1    6.66    0.67   1
  -2   5   2   -0.15    0.87   1
  -2   5   2   -0.12    0.45   1
  -2   5   2   -1.99    0.96   1
  -2   5   3  127.46    6.55   1
  -2   5   3  122.10    6.85   1
  -2   5   3  120.78    5.49   1
  -2   5   4   86.30    5.02   1
  -2   5   4   80.82    4.67   1
  -2   5   5    8.47    1.75   1
  -2   5   5   10.30    1.61   1
  -2   5   6  409.25   21.85   1
  -2   5   7   63.20    3.50   1
  -2   5   8   21.72    1.49   1
  -2   6  -9   -0.66    1.18   1
  -2   6  -8    3.61    1.25   1
  -2   6  -7   -0.07    1.09   1
  -2   6  -6    2.31    1.19   1
  -2   6  -5   14.44    1.67   1
  -2   6  -4    3.06    1.30   1
  -2   6  -3    0.76    1.25   1
  -2   6  -2    4.00    1.48   1
  -2   6  -1   51.27    3.58   1
  -2   6   0   70.73    4.37   1
  -2   6   1   82.26    5.08   1
  -2   6   2    9.55    1.67   1
  -2   6   3    1.61    1.30   1
  -2   6   3    0.46    0.49   1
  -2   6   4    0.42    0.55   1
  -2   6   4    0.79    1.34   1
  -2   6   5    3.61    1.41   1
  -2   6   5    3.42    0.81   1
  -2   7  -7   10.30    1.80   1
  -2   7  -6   16.56    2.12   1
  -2   7  -3    6.10    1.24   1
  -2   7  -2   44.36    3.20   1
  -2   7  -1   17.81    2.11   1
  -2   7   0   21.44    2.32   1
  -2   7   1    2.22    1.31   1
  -2   7   2    0.29    1.38   1
  -2   7   3    2.79    1.34   1
  -1  -9 -11   13.10    2.53   1
  -1  -9 -10    1.64    1.41   1
  -1  -9  -9    1.64    1.92   1
  -1  -9  -7    1.04    1.26   1
  -1  -9  -6    7.78    2.01   1
  -1  -9  -5    2.62    1.88   1
  -1  -9  -4    1.23    1.62   1
  -1  -9  -3    1.56    1.88   1
  -1  -9  -2    3.65    1.83   1
  -1  -9  -1    8.24    2.12   1
  -1  -9   0   10.37    2.25   1
  -1  -9   1    1.72    1.47   1
  -1  -9   2    0.77    1.69   1
  -1  -9   3    1.61    1.85   1
  -1  -9   4    5.43    2.14   1
  -1  -8 -14   -0.98    2.16   1
  -1  -8 -13    2.59    2.00   1
  -1  -8 -12   10.63    1.83   1
  -1  -8 -11   12.32    2.25   1
  -1  -8 -10   14.52    2.36   1
  -1  -8  -9    0.25    1.58   1
  -1  -8  -8   13.54    2.06   1
  -1  -8  -7   23.52    2.23   1
  -1  -8  -6    7.08    1.81   1
  -1  -8  -5   -0.35    1.58   1
  -1  -8  -4   23.81    2.54   1
  -1  -8  -2    0.66    1.31   1
  -1  -8  -1   -2.99    1.76   1
  -1  -8   0   21.81    2.43   1
  -1  -8   1   -2.34    1.68   1
  -1  -8   2    2.99    1.31   1
  -1  -8   3    1.10    1.68   1
  -1  -8   4   -1.49    1.71   1
  -1  -8   5    2.10    1.80   1
  -1  -8   6   -2.72    1.95   1
  -1  -8   7   -1.49    1.88   1
  -1  -7 -16   36.12    3.49   1
  -1  -7 -15    4.54    2.22   1
  -1  -7 -14    4.93    2.00   1
  -1  -7 -13    0.09    1.24   1
  -1  -7 -12    4.45    1.86   1
  -1  -7 -11   -1.02    1.62   1
  -1  -7 -10   85.38    5.17   1
  -1  -7  -9   19.27    2.28   1
  -1  -7  -8    2.46    1.70   1
  -1  -7  -7   35.88    2.99   1
  -1  -7  -6   87.24    5.23   1
  -1  -7  -4   13.69    1.92   1
  -1  -7  -3   40.83    3.07   1
  -1  -7  -2   43.96    3.18   1
  -1  -7  -1   92.74    5.39   1
  -1  -7   0    7.29    1.73   1
  -1  -7   0    8.47    1.51   1
  -1  -7   1    1.96    1.54   1
  -1  -7   1   -0.21    0.93   1
  -1  -7   2   -0.27    1.27   1
  -1  -7   2    1.21    1.36   1
  -1  -7   3   87.24    6.72   1
  -1  -7   3  102.41    5.67   1
  -1  -7   4   20.98    2.11   1
  -1  -7   4   20.61    2.27   1
  -1  -7   5   82.26    9.25   1
  -1  -7   5   94.67    5.25   1
  -1  -7   6   17.56    2.01   1
  -1  -7   7   22.00    2.25   1
  -1  -7   8    6.55    1.89   1
  -1  -7   9    1.23    1.84   1
  -1  -7  10    7.13    1.71   1
  -1  -6 -17    2.82    2.08   1
  -1  -6 -16    0.62    1.69   1
  -1  -6 -14   20.70    2.46   1
  -1  -6 -13    0.48    1.23   1
  -1  -6 -12  105.47    5.96   1
  -1  -6 -11   12.46    1.76   1
  -1  -6 -10    6.66    1.50   1
  -1  -6  -9  185.50    9.26   1
  -1  -6  -8   55.95    3.44   1
  -1  -6  -8   56.70    3.61   1
  -1  -6  -7    8.53    1.69   1
  -1  -6  -7    9.80    1.38   1
  -1  -6  -6   13.10    1.52   1
  -1  -6  -6   11.76    1.65   1
  -1  -6  -5    9.86    1.32   1
  -1  -6  -5    6.66    1.39   1
  -1  -6  -4   23.62    1.94   1
  -1  -6  -4   23.23    2.12   1
  -1  -6  -3   17.31    1.58   1
  -1  -6  -3   15.76    1.43   1
  -1  -6  -2    0.32    0.66   1
  -1  -6  -2   -0.85    1.16   1
  -1  -6  -1   86.86    5.41   1
  -1  -6  -1  106.30    5.36   1
  -1  -6   0   -0.83    1.13   1
  -1  -6   1  113.85    5.98   1
  -1  -6   1  105.68    5.96   1
  -1  -6   2  835.21   57.80   1
  -1  -6   2  944.33   40.56   1
  -1  -6   3  176.89   10.64   1
  -1  -6   3  189.89   12.68   1
  -1  -6   4   13.10    1.95   1
  -1  -6   4   17.89    1.69   1
  -1  -6   5   41.99    2.98   1
  -1  -6   5   47.06    3.16   1
  -1  -6   6  105.47    5.55   1
  -1  -6   6   93.12    7.72   1
  -1  -6   7   59.29    3.70   1
  -1  -6   7   52.85    4.80   1
  -1  -6   8   23.91    2.35   1
  -1  -6   9    3.10    1.58   1
  -1  -6  10    1.69    1.56   1
  -1  -6  11   21.16    2.48   1
  -1  -6  12   19.27    2.19   1
  -1  -5 -18   17.56    2.68   1
  -1  -5 -17    4.20    1.84   1
  -1  -5 -16    7.51    1.97   1
  -1  -5 -15   16.00    1.92   1
  -1  -5 -14   -2.37    1.51   1
  -1  -5 -12   62.41    4.11   1
  -1  -5 -12   72.93    4.27   1
  -1  -5 -11   41.86    2.98   1
  -1  -5 -11   37.95    2.71   1
  -1  -5 -10  185.23   10.62   1
  -1  -5 -10  209.96    9.85   1
  -1  -5  -9  325.44   16.96   1
  -1  -5  -9  309.06   16.17   1
  -1  -5  -8  269.29   13.13   1
  -1  -5  -8  277.56   14.33   1
  -1  -5  -7   -0.85    0.90   1
  -1  -5  -7   -1.51    5.73   1
  -1  -5  -6   -0.94    0.89   1
  -1  -5  -6    1.17    0.97   1
  -1  -5  -5   -0.94    0.68   1
  -1  -5  -5   -0.27    0.58   1
  -1  -5  -4   29.48    2.06   1
  -1  -5  -4   33.29    2.19   1
  -1  -5  -3  153.02    7.67   1
  -1  -5  -3  159.01    8.32   1
  -1  -5  -2  256.96   13.14   1
  -1  -5  -2  253.13   12.41   1
  -1  -5  -1  429.32   20.72   1
  -1  -5  -1  433.89   22.91   1
  -1  -5   0   66.75    3.59   1
  -1  -5   0   61.47    3.76   1
  -1  -5   1  152.28    8.64   1
  -1  -5   1  168.22    7.78   1
  -1  -5   2   29.48    2.06   1
  -1  -5   2   32.38    2.28   1
  -1  -5   3    9.61    1.12   1
  -1  -5   3    9.73    1.37   1
  -1  -5   4   10.69    1.18   1
  -1  -5   4    9.12    1.33   1
  -1  -5   5   27.25    1.88   1
  -1  -5   5   23.72    2.05   1
  -1  -5   6    5.81    1.25   1
  -1  -5   6    3.88    0.87   1
  -1  -5   7   17.47    1.59   1
  -1  -5   7   19.36    1.85   1
  -1  -5   8  111.94    6.14   1
  -1  -5   9   15.37    1.88   1
  -1  -5  10   11.83    1.79   1
  -1  -5  11    9.55    1.73   1
  -1  -5  12    5.20    1.73   1
  -1  -5  13    2.37    1.79   1
  -1  -4 -18   17.81    2.70   1
  -1  -4 -17    5.20    1.46   1
  -1  -4 -16   15.13    2.26   1
  -1  -4 -15    4.12    1.26   1
  -1  -4 -15    5.06    1.03   1
  -1  -4 -14   38.32    2.60   1
  -1  -4 -14   39.06    3.00   1
  -1  -4 -13   30.47    2.54   1
  -1  -4 -13   31.58    2.14   1
  -1  -4 -12   29.70    2.40   1
  -1  -4 -12   31.02    2.12   1
  -1  -4 -11    3.88    0.91   1
  -1  -4 -11    2.76    1.23   1
  -1  -4 -10   88.55    5.08   1
  -1  -4 -10   95.65    5.09   1
  -1  -4  -9   24.70    1.99   1
  -1  -4  -9   23.52    1.84   1
  -1  -4  -8   99.60    5.39   1
  -1  -4  -8  102.21    5.66   1
  -1  -4  -7   19.45    1.50   1
  -1  -4  -7   18.84    1.65   1
  -1  -4  -6    0.27    0.82   1
  -1  -4  -6    0.37    0.76   1
  -1  -4  -5   13.76    1.26   1
  -1  -4  -5   14.21    1.28   1
  -1  -4  -4   31.02    2.01   1
  -1  -4  -4   31.47    2.02   1
  -1  -4  -3  598.29   27.88   1
  -1  -4  -3  588.55   30.57   1
  -1  -4  -2  597.31   25.42   1
  -1  -4  -2  545.22   28.95   1
  -1  -4  -1    3.31    0.66   1
  -1  -4  -1    3.61    0.87   1
  -1  -4   0  198.53    9.86   1
  -1  -4   0  196.84    8.98   1
  -1  -4   1  100.40    5.41   1
  -1  -4   1  103.02    5.07   1
  -1  -4   2   36.48    2.30   1
  -1  -4   2   37.70    2.33   1
  -1  -4   3    4.12    0.89   1
  -1  -4   3    3.13    0.64   1
  -1  -4   4   66.75    3.76   1
  -1  -4   4   69.56    3.67   1
  -1  -4   5    1.90    0.83   1
  -1  -4   5    2.66    0.59   1
  -1  -4   6    7.24    0.81   1
  -1  -4   6    6.25    1.10   1
  -1  -4   7   18.84    1.65   1
  -1  -4   7   19.45    1.32   1
  -1  -4   8   -0.61    1.01   1
  -1  -4   8    0.71    1.16   1
  -1  -4   9    6.92    1.32   1
  -1  -4   9    9.73    1.31   1
  -1  -4  10   41.60    2.84   1
  -1  -4  11   82.99    4.74   1
  -1  -4  12   57.91    3.81   1
  -1  -4  14    8.07    1.93   1
  -1  -4  15   12.74    2.21   1
  -1  -3 -19   13.69    2.59   1
  -1  -3 -18   30.58    2.99   1
  -1  -3 -17    8.01    1.98   1
  -1  -3 -16   12.04    2.01   1
  -1  -3 -16    9.86    0.88   1
  -1  -3 -15   32.26    2.84   1
  -1  -3 -15   33.99    2.22   1
  -1  -3 -15   34.11    1.75   1
  -1  -3 -14   91.58    4.98   1
  -1  -3 -14   89.87    5.12   1
  -1  -3 -13   18.66    1.47   1
  -1  -3 -13   19.89    2.05   1
  -1  -3 -12   46.24    2.72   1
  -1  -3 -12   48.30    3.06   1
  -1  -3 -11   12.32    1.33   1
  -1  -3 -10   -0.58    0.88   1
  -1  -3  -9  111.94    5.29   1
  -1  -3  -8  190.16    8.83   1
  -1  -3  -7  368.64   17.66   1
  -1  -3  -6  117.72    5.43   1
  -1  -3  -5  126.79    6.53   1
  -1  -3  -4  285.95   13.53   1
  -1  -3  -3    1.88    0.66   1
  -1  -3  -2    0.83    0.42   1
  -1  -3  -1    4.00    0.56   1
  -1  -3  -1    3.06    0.63   1
  -1  -3   0   23.72    1.46   1
  -1  -3   0   23.04    1.06   1
  -1  -3   0   24.30    1.48   1
  -1  -3   1   45.43    2.02   1
  -1  -3   1   44.36    2.53   1
  -1  -3   1   45.16    2.55   1
  -1  -3   2   16.65    1.14   1
  -1  -3   2   16.65    1.14   1
  -1  -3   3  490.18   22.58   1
  -1  -3   3  511.66   26.24   1
  -1  -3   4  200.22   10.47   1
  -1  -3   4  200.22    9.34   1
  -1  -3   5  276.56   12.31   1
  -1  -3   5  266.34   13.71   1
  -1  -3   6   29.38    1.95   1
  -1  -3   6   34.22    1.75   1
  -1  -3   7    1.99    0.96   1
  -1  -3   7    0.62    0.81   1
  -1  -3   8   55.06    3.26   1
  -1  -3   8   53.29    3.21   1
  -1  -3   9   33.76    2.32   1
  -1  -3   9   30.58    2.21   1
  -1  -3  10   10.37    1.42   1
  -1  -3  10    7.84    1.29   1
  -1  -3  11    4.12    1.30   1
  -1  -3  11    3.20    1.58   1
  -1  -3  12    6.05    1.48   1
  -1  -3  13    6.60    1.59   1
  -1  -3  14   49.98    3.54   1
  -1  -3  15   15.05    2.02   1
  -1  -3  16   62.57    4.43   1
  -1  -2 -19    2.16    1.50   1
  -1  -2 -18   35.52    3.10   1
  -1  -2 -17    2.86    1.83   1
  -1  -2 -16   10.50    1.88   1
  -1  -2 -15   48.44    3.34   1
  -1  -2 -15   47.20    2.75   1
  -1  -2 -14   95.45    5.28   1
  -1  -2 -14   97.42    5.33   1
  -1  -2 -13   90.63    5.14   1
  -1  -2 -12    9.00    1.56   1
  -1  -2 -11    1.44    0.82   1
  -1  -2 -10   51.41    3.01   1
  -1  -2  -9  319.34   14.30   1
  -1  -2  -8    3.31    0.87   1
  -1  -2  -7    7.34    1.14   1
  -1  -2  -6 1620.87   75.69   1
  -1  -2  -5  176.36    7.70   1
  -1  -2  -4  183.33    9.48   1
  -1  -2  -3    9.61    0.74   1
  -1  -2  -2   61.62    2.98   1
  -1  -2  -1    9.80    0.75   1
  -1  -2   0  182.25    9.45   1
  -1  -2   0  204.78    8.30   1
  -1  -2   1    0.34    0.28   1
  -1  -2   2  386.12   18.86   1
  -1  -2   2  382.98   17.22   1
  -1  -2   3    7.78    0.61   1
  -1  -2   3   10.43    0.78   1
  -1  -2   4  142.56    6.69   1
  -1  -2   4  146.89    7.51   1
  -1  -2   5 1916.69   89.31   1
  -1  -2   5 2014.21   91.56   1
  -1  -2   6   10.43    1.03   1
  -1  -2   6   11.02    6.24   1
  -1  -2   7  295.84   13.42   1
  -1  -2   7  283.92   14.83   1
  -1  -2   8   14.21    1.36   1
  -1  -2   8   15.76    1.51   1
  -1  -2   9   85.01    4.43   1
  -1  -2   9   88.17    4.51   1
  -1  -2  10    7.84    1.23   1
  -1  -2  10    7.62    1.27   1
  -1  -2  11   26.52    2.16   1
  -1  -2  11   27.67    2.21   1
  -1  -2  12    0.09    1.12   1
  -1  -2  12   -0.36    1.22   1
  -1  -2  13    1.90    0.99   1
  -1  -2  14   10.89    1.78   1
  -1  -2  15    2.62    1.49   1
  -1  -2  16   -0.69    1.69   1
  -1  -1 -17   55.50    4.02   1
  -1  -1 -16    2.86    1.55   1
  -1  -1 -15   36.12    2.16   1
  -1  -1 -15   39.44    2.89   1
  -1  -1 -14    9.61    1.67   1
  -1  -1 -13   14.14    1.80   1
  -1  -1 -12   79.74    4.47   1
  -1  -1 -11  220.52   10.40   1
  -1  -1 -10   46.24    2.86   1
  -1  -1  -9   17.14    1.57   1
  -1  -1  -8   26.21    1.84   1
  -1  -1  -7  759.55   39.14   1
  -1  -1  -6  678.08   30.21   1
  -1  -1  -5  267.00   13.73   1
  -1  -1  -4   11.16    0.60   1
  -1  -1  -4   13.76    1.19   1
  -1  -1  -3  228.61    9.68   1
  -1  -1  -3  208.80   10.11   1
  -1  -1  -2    0.62    0.25   1
  -1  -1  -1  701.19   25.95   1
  -1  -1  -1  621.50   27.42   1
  -1  -1   0 1081.75   47.36   1
  -1  -1   1  475.24   21.36   1
  -1  -1   1  470.89   22.57   1
  -1  -1   2  129.73    6.15   1
  -1  -1   2  147.14    7.04   1
  -1  -1   2  133.40    6.24   1
  -1  -1   3   12.04    0.76   1
  -1  -1   3   11.56    0.82   1
  -1  -1   3   11.76    0.75   1
  -1  -1   4  635.04   29.23   1
  -1  -1   4  598.29   26.42   1
  -1  -1   4  582.74   27.52   1
  -1  -1   5   66.75    3.27   1
  -1  -1   5   64.48    3.05   1
  -1  -1   5   61.94    3.15   1
  -1  -1   6  256.96   12.50   1
  -1  -1   6  249.32   12.00   1
  -1  -1   6  247.75   11.33   1
  -1  -1   7   13.76    1.11   1
  -1  -1   7   13.62    1.18   1
  -1  -1   8   57.46    3.03   1
  -1  -1   8   54.46    3.10   1
  -1  -1   9  243.05   12.47   1
  -1  -1   9  257.92   11.88   1
  -1  -1  10  125.66    6.28   1
  -1  -1  10  123.21    6.22   1
  -1  -1  11    6.30    1.41   1
  -1  -1  12    6.81    1.25   1
  -1  -1  12    4.24    1.32   1
  -1  -1  13    3.28    1.19   1
  -1  -1  14    5.71    1.43   1
  -1  -1  15    1.37    1.40   1
  -1  -1  16   23.43    2.42   1
  -1  -1  17   20.88    2.19   1
  -1   0 -15    2.34    0.52   1
  -1   0 -12  437.65   25.52   1
  -1   0 -11  334.16   16.45   1
  -1   0 -10   30.14    2.20   1
  -1   0  -9  110.04    5.24   1
  -1   0  -9  102.21    5.05   1
  -1   0  -8  133.40    6.70   1
  -1   0  -7  288.66   12.57   1
  -1   0  -6  334.52   15.73   1
  -1   0  -5   29.05    1.62   1
  -1   0  -4  200.79    9.07   1
  -1   0  -3 1340.29   68.09   1
  -1   0   1  415.34   17.93   1
  -1   0   1  362.52   19.42   1
  -1   0   1  434.31   20.84   1
  -1   0   2    9.18    0.55   1
  -1   0   2    9.42    0.61   1
  -1   0   2    9.12    0.60   1
  -1   0   3  112.36    5.94   1
  -1   0   3  118.16    5.43   1
  -1   0   4 1199.93   57.50   1
  -1   0   5  111.72    5.07   1
  -1   0   5  103.23    5.89   1
  -1   0   6   49.98    2.55   1
  -1   0   6   45.97    2.31   1
  -1   0   7   11.36    1.01   1
  -1   0   7   10.89    0.79   1
  -1   0   8   56.40    3.00   1
  -1   0   8   52.71    2.61   1
  -1   0   9  275.56   13.61   1
  -1   0   9  272.25   12.54   1
  -1   0  11  537.78   28.29   1
  -1   0  12   56.85    3.47   1
  -1   0  13  185.50   10.90   1
  -1   0  15    8.58    1.35   1
  -1   0  16    8.41    1.45   1
  -1   0  17    8.76    1.54   1
  -1   1 -13    1.04    0.45   1
  -1   1 -12    0.01    0.42   1
  -1   1 -12   -0.13    0.40   1
  -1   1 -11    2.19    0.53   1
  -1   1 -11    3.10    0.53   1
  -1   1 -10    7.29    0.76   1
  -1   1 -10    7.73    0.72   1
  -1   1  -9    4.49    0.59   1
  -1   1  -8  492.84   23.98   1
  -1   1  -6  389.67   17.77   1
  -1   1  -4   13.10    0.87   1
  -1   1  -4   11.63    0.95   1
  -1   1  -3  724.15   32.83   1
  -1   1  -3  748.02   36.10   1
  -1   1  -2   24.90    1.40   1
  -1   1  -2   21.44    1.39   1
  -1   1  -1  379.47   18.70   1
  -1   1  -1  342.99   15.19   1
  -1   1  -1  377.14   17.09   1
  -1   1   0 1062.76   54.12   1
  -1   1   0 1157.36   56.47   1
  -1   1   1  620.01   30.88   1
  -1   1   1  622.00   28.93   1
  -1   1   2   26.21    1.54   1
  -1   1   2   24.40    1.38   1
  -1   1   3  389.27   20.12   1
  -1   1   3  418.20   17.18   1
  -1   1   3  377.91   17.88   1
  -1   1   4   11.16    0.87   1
  -1   1   4   12.74    0.71   1
  -1   1   4   11.90    0.90   1
  -1   1   5   79.92    3.93   1
  -1   1   5   79.74    4.29   1
  -1   1   6 2056.62   93.42   1
  -1   1   7   18.15    7.41   1
  -1   1   8  311.88   15.54   1
  -1   1   9    1.19    0.78   1
  -1   1   9    0.22    0.37   1
  -1   1  10   71.06    3.88   1
  -1   1  10   62.09    3.47   1
  -1   1  11   13.84    1.34   1
  -1   1  11   12.18    0.84   1
  -1   1  12    5.81    1.06   1
  -1   1  13    0.32    1.29   1
  -1   2 -13   73.79    3.61   1
  -1   2 -12   76.39    3.85   1
  -1   2 -12   68.89    7.64   1
  -1   2 -11   77.26    5.10   1
  -1   2 -11   71.91    3.73   1
  -1   2 -10    1.85    0.49   1
  -1   2  -9   22.94    1.34   1
  -1   2  -8   -0.50    0.51   1
  -1   2  -7  196.00    9.80   1
  -1   2  -6  296.53   14.81   1
  -1   2  -6  292.75   15.06   1
  -1   2  -5  497.29   24.98   1
  -1   2  -5  534.53   25.43   1
  -1   2  -4  244.61   13.14   1
  -1   2  -4  273.90   13.90   1
  -1   2  -3  191.55    9.69   1
  -1   2  -3  189.89    8.82   1
  -1   2  -2   38.69    2.11   1
  -1   2  -2   35.76    2.15   1
  -1   2  -1  477.42   24.04   1
  -1   2  -1  419.02   22.93   1
  -1   2   0    9.24    0.55   1
  -1   2   0    9.12    0.85   1
  -1   2   1   19.18    1.31   1
  -1   2   1   22.00    1.41   1
  -1   2   2   -0.62    0.51   1
  -1   2   2    0.09    0.38   1
  -1   2   3   17.39    1.17   1
  -1   2   3   16.81    1.23   1
  -1   2   4    6.05    0.79   1
  -1   2   4    6.15    0.79   1
  -1   2   4    7.34    0.60   1
  -1   2   5   53.88    2.35   1
  -1   2   5   53.00    2.91   1
  -1   2   5   50.55    2.70   1
  -1   2   6  345.59   16.73   1
  -1   2   7   15.92    1.36   1
  -1   2   8  145.20    6.75   1
  -1   2   9    3.17    0.89   1
  -1   2  10   45.16    2.82   1
  -1   2  11   16.97    1.15   1
  -1   2  11   20.88    1.83   1
  -1   2  12    0.83    0.38   1
  -1   2  12    1.00    0.86   1
  -1   3 -12   12.96    1.22   1
  -1   3 -12   11.02    1.79   1
  -1   3 -11   28.52    1.82   1
  -1   3 -11   25.40    2.32   1
  -1   3 -10   51.70    3.31   1
  -1   3  -9   20.52    1.45   1
  -1   3  -8   11.22    1.00   1
  -1   3  -7    6.60    1.18   1
  -1   3  -7    5.43    0.79   1
  -1   3  -6   24.30    1.68   1
  -1   3  -6   25.10    1.90   1
  -1   3  -5  101.61    5.04   1
  -1   3  -5   91.01    4.96   1
  -1   3  -4  186.05    9.28   1
  -1   3  -4  198.81    9.87   1
  -1   3  -3  248.38   12.61   1
  -1   3  -3  251.54   11.74   1
  -1   3  -2   39.56    2.52   1
  -1   3  -2   42.51    2.48   1
  -1   3  -1  114.92    5.57   1
  -1   3  -1  119.25    6.12   1
  -1   3   0  828.86   40.31   1
  -1   3   0  804.86   32.91   1
  -1   3   0  766.18   38.20   1
  -1   3   1  461.39   22.34   1
  -1   3   1  479.17   19.26   1
  -1   3   1  475.68   23.55   1
  -1   3   2   -0.61    0.70   1
  -1   3   3   20.70    1.46   1
  -1   3   3   19.27    1.49   1
  -1   3   4   20.61    1.45   1
  -1   3   4   20.16    1.53   1
  -1   3   5   56.25    3.00   1
  -1   3   5   56.55    3.16   1
  -1   3   5   54.91    2.52   1
  -1   3   6    3.03    0.38   1
  -1   3   6    3.06    0.81   1
  -1   3   7   26.63    1.86   1
  -1   3   9    1.96    0.92   1
  -1   3  10    2.07    0.95   1
  -1   3  11   14.59    1.68   1
  -1   4 -11   20.52    2.08   1
  -1   4 -10    0.17    0.65   1
  -1   4  -9   35.76    2.39   1
  -1   4  -8   88.55    5.08   1
  -1   4  -7  128.60    6.80   1
  -1   4  -7  141.37    7.13   1
  -1   4  -6   35.52    2.50   1
  -1   4  -6   34.69    2.24   1
  -1   4  -5   35.28    2.26   1
  -1   4  -5   32.49    2.28   1
  -1   4  -4   15.37    1.57   1
  -1   4  -4   17.81    1.43   1
  -1   4  -3  168.74    8.31   1
  -1   4  -3  169.26    8.85   1
  -1   4  -2   54.02    3.09   1
  -1   4  -2   49.14    2.94   1
  -1   4  -1   16.97    1.57   1
  -1   4  -1   17.31    1.33   1
  -1   4   0  256.32   12.81   1
  -1   4   0  235.01   11.65   1
  -1   4   1   82.08    4.53   1
  -1   4   1   90.63    4.76   1
  -1   4   1   81.72    3.62   1
  -1   4   2  211.99   11.94   1
  -1   4   2  230.13   11.83   1
  -1   4   3  320.05   15.74   1
  -1   4   3  293.09   15.07   1
  -1   4   4   29.48    1.95   1
  -1   4   4   27.14    1.88   1
  -1   4   5    3.92    0.99   1
  -1   4   5    4.24    1.07   1
  -1   4   6    8.94    1.20   1
  -1   4   6    7.78    0.73   1
  -1   4   7    0.36    0.37   1
  -1   4   7    0.21    0.89   1
  -1   4   8   -1.49    1.00   1
  -1   4   9   98.01    5.15   1
  -1   4  10   65.61    3.89   1
  -1   5 -10    2.99    0.90   1
  -1   5  -9   12.89    1.36   1
  -1   5  -8   50.41    3.12   1
  -1   5  -7   -0.53    0.95   1
  -1   5  -6   72.59    3.92   1
  -1   5  -5  390.85   19.77   1
  -1   5  -4   77.97    4.24   1
  -1   5  -3   22.94    1.92   1
  -1   5  -2  124.55    6.25   1
  -1   5  -2  106.71    5.99   1
  -1   5  -1   16.08    1.52   1
  -1   5  -1   13.62    1.48   1
  -1   5   0    7.40    1.31   1
  -1   5   0    7.24    1.18   1
  -1   5   1   22.00    1.97   1
  -1   5   1   24.70    1.99   1
  -1   5   2    5.86    1.31   1
  -1   5   2    5.57    0.47   1
  -1   5   2    6.25    1.25   1
  -1   5   3  131.33    6.88   1
  -1   5   3  124.10    6.46   1
  -1   5   4   12.39    1.55   1
  -1   5   4   11.49    1.49   1
  -1   5   5   41.73    2.84   1
  -1   5   6  102.21    5.46   1
  -1   5   7   19.80    1.96   1
  -1   5   7   14.82    1.08   1
  -1   6  -8    0.04    0.95   1
  -1   6  -7    1.42    1.05   1
  -1   6  -6    0.58    1.05   1
  -1   6  -4    0.37    1.22   1
  -1   6  -3  155.75    8.49   1
  -1   6  -2  348.57   18.30   1
  -1   6  -1  250.27   13.61   1
  -1   6   0    1.90    1.46   1
  -1   6   1    0.62    1.09   1
  -1   6   2   31.70    2.48   1
  -1   6   4    3.06    0.53   1
  -1   7   5    3.31    0.55   1
   0  -9  -9   -0.13    1.47   1
   0  -9  -8    2.92    2.09   1
   0  -9  -7    0.26    1.98   1
   0  -9  -4    2.92    1.78   1
   0  -9  -3    6.97    2.16   1
   0  -9  -2    3.53    1.65   1
   0  -9  -1    5.48    2.25   1
   0  -9   0    1.28    1.99   1
   0  -9   1    7.95    1.92   1
   0  -9   2   -1.00    2.04   1
   0  -8 -12   18.75    2.86   1
   0  -8 -11    7.02    2.17   1
   0  -8 -10    0.90    1.33   1
   0  -8  -9    0.49    1.60   1
   0  -8  -8   13.76    2.37   1
   0  -8  -7    0.74    1.67   1
   0  -8  -6    0.53    1.78   1
   0  -8  -5   13.10    1.95   1
   0  -8  -4   11.49    2.03   1
   0  -8  -3    9.92    2.14   1
   0  -8  -2   10.05    2.03   1
   0  -8  -1   11.42    2.10   1
   0  -8   0    7.13    1.98   1
   0  -8   1   -0.83    1.62   1
   0  -8   2    6.30    1.76   1
   0  -8   3    3.57    1.93   1
   0  -8   4    0.61    1.76   1
   0  -8   5    2.96    1.96   1
   0  -8   6   11.36    2.29   1
   0  -7 -14    0.76    1.98   1
   0  -7 -13   69.39    4.83   1
   0  -7 -12    3.17    1.92   1
   0  -7 -11    2.40    1.86   1
   0  -7 -10    2.62    1.68   1
   0  -7  -9    8.35    1.91   1
   0  -7  -8   37.82    3.08   1
   0  -7  -7   67.90    4.28   1
   0  -7  -6    1.56    1.68   1
   0  -7  -5   30.14    2.74   1
   0  -7  -4  193.21   10.01   1
   0  -7  -3   14.82    3.46   1
   0  -7  -2   31.36    2.91   1
   0  -7  -1   76.21    4.71   1
   0  -7   0   79.39    4.81   1
   0  -7   1   27.04    2.70   1
   0  -7   2  101.20    5.83   1
   0  -7   3   46.10    3.53   1
   0  -7   4    7.51    1.81   1
   0  -7   5    4.28    1.37   1
   0  -7   6   18.15    2.04   1
   0  -7   7    3.03    1.36   1
   0  -7   8   55.80    4.18   1
   0  -6 -16   12.67    2.49   1
   0  -6 -15    5.52    2.07   1
   0  -6 -13    0.11    1.19   1
   0  -6 -12    3.28    1.52   1
   0  -6 -11   36.84    2.91   1
   0  -6 -10  109.62    6.07   1
   0  -6  -9  282.58   13.78   1
   0  -6  -8   80.28    4.84   1
   0  -6  -7  441.84   22.28   1
   0  -6  -6  322.92   19.05   1
   0  -6  -5  104.86    6.14   1
   0  -6  -5  109.83    8.59   1
   0  -6  -4   -2.40    1.67   1
   0  -6  -4   -0.48    1.16   1
   0  -6  -3   14.36    1.52   1
   0  -6  -3   17.14    1.82   1
   0  -6  -2   25.00    2.20   1
   0  -6  -2   28.41    2.24   1
   0  -6  -1    0.14    1.21   1
   0  -6  -1    0.18    0.95   1
   0  -6   0    7.45    1.15   1
   0  -6   0    7.34    1.52   1
   0  -6   1   75.00    4.33   1
   0  -6   1   65.77    4.38   1
   0  -6   2   98.21    6.34   1
   0  -6   2  117.72    6.08   1
   0  -6   3   15.76    1.99   1
   0  -6   3   21.90    2.43   1
   0  -6   4   12.60    2.20   1
   0  -6   4   15.68    1.82   1
   0  -6   5  216.09   19.11   1
   0  -6   5  238.08   11.42   1
   0  -6   6    3.42    1.33   1
   0  -6   6    6.45    1.57   1
   0  -6   7   -2.59    1.35   1
   0  -6   8   18.23    2.22   1
   0  -6   9    6.76    1.87   1
   0  -6  10    2.28    1.33   1
   0  -6  11   21.34    2.59   1
   0  -5 -17    3.65    2.02   1
   0  -5 -15   20.52    2.17   1
   0  -5 -14    9.99    1.96   1
   0  -5 -13    0.44    1.48   1
   0  -5 -12  110.46    6.10   1
   0  -5 -11   -2.19    1.63   1
   0  -5 -11   -1.08    1.06   1
   0  -5 -10   20.61    2.09   1
   0  -5 -10   19.10    1.75   1
   0  -5  -9   91.39    5.54   1
   0  -5  -9  100.40    5.41   1
   0  -5  -8   -0.56    1.34   1
   0  -5  -8   -1.21    0.92   1
   0  -5  -7    2.04    1.03   1
   0  -5  -7    3.57    1.10   1
   0  -5  -6  401.60   20.04   1
   0  -5  -6  390.06   22.12   1
   0  -5  -5    3.46    6.96   1
   0  -5  -4   -0.30    0.97   1
   0  -5  -4   -0.37    0.89   1
   0  -5  -3   65.93    3.74   1
   0  -5  -3   64.96    3.87   1
   0  -5  -2  163.33    7.67   1
   0  -5  -2  148.35    8.04   1
   0  -5  -1   14.36    1.36   1
   0  -5  -1   17.72    2.44   1
   0  -5   0    3.69    1.04   1
   0  -5   0    1.42    0.90   1
   0  -5   1    6.10    1.33   1
   0  -5   1    6.97    0.95   1
   0  -5   2   11.16    1.60   1
   0  -5   2   10.30    1.28   1
   0  -5   3   62.88    3.96   1
   0  -5   3   73.96    4.13   1
   0  -5   4   95.45    5.47   1
   0  -5   4  103.63    5.50   1
   0  -5   5  314.35   22.34   1
   0  -5   5  329.42   15.25   1
   0  -5   6   67.40    5.09   1
   0  -5   6   75.52    4.34   1
   0  -5   7   27.04    2.29   1
   0  -5   7   32.49    2.51   1
   0  -5   8    5.90    1.46   1
   0  -5   9   33.41    2.66   1
   0  -5  10    6.97    1.69   1
   0  -5  11    4.62    1.33   1
   0  -5  13   -0.59    1.69   1
   0  -4 -18    0.58    1.98   1
   0  -4 -17    1.96    1.71   1
   0  -4 -16   13.32    2.12   1
   0  -4 -15    4.04    1.09   1
   0  -4 -15    5.43    1.58   1
   0  -4 -14    6.35    1.11   1
   0  -4 -13    0.04    1.31   1
   0  -4 -13    1.23    0.87   1
   0  -4 -12  100.40    5.41   1
   0  -4 -12   88.55    5.27   1
   0  -4 -11    2.72    0.89   1
   0  -4 -11    3.39    1.36   1
   0  -4 -10   -1.37    0.89   1
   0  -4 -10   -0.79    0.78   1
   0  -4  -9   13.76    1.34   1
   0  -4  -9   16.81    1.72   1
   0  -4  -8   24.40    1.88   1
   0  -4  -8   25.91    2.04   1
   0  -4  -7   36.00    2.40   1
   0  -4  -7   36.00    2.40   1
   0  -4  -6  106.71    5.58   1
   0  -4  -6  112.36    5.94   1
   0  -4  -5  164.10    7.94   1
   0  -4  -5  162.05    8.40   1
   0  -4  -4  120.56    6.15   1
   0  -4  -4  108.99    5.64   1
   0  -4  -3  186.05    8.73   1
   0  -4  -3  181.44    9.43   1
   0  -4  -2   82.45    4.54   1
   0  -4  -2   90.25    4.75   1
   0  -4  -1  401.20   21.23   1
   0  -4  -1  379.47   18.31   1
   0  -4   0   82.45    4.54   1
   0  -4   0   75.86    4.18   1
   0  -4   1   37.33    2.32   1
   0  -4   1   33.06    2.18   1
   0  -4   2  154.50    8.20   1
   0  -4   2  153.26    7.43   1
   0  -4   3  109.41    6.28   1
   0  -4   3  120.12    5.92   1
   0  -4   4    2.13    0.93   1
   0  -4   4    1.44    0.67   1
   0  -4   5   51.55    3.16   1
   0  -4   5   53.73    3.08   1
   0  -4   6   39.44    2.64   1
   0  -4   6   41.09    2.69   1
   0  -4   7   41.47    2.70   1
   0  -4   8    1.17    0.97   1
   0  -4   8    0.11    0.92   1
   0  -4   9  115.78    6.03   1
   0  -4  10    0.42    1.26   1
   0  -4  11    0.36    1.38   1
   0  -4  12    2.92    1.40   1
   0  -4  13    7.95    1.52   1
   0  -4  14    0.14    1.32   1
   0  -4  15    4.16    1.51   1
   0  -3 -18   15.92    2.47   1
   0  -3 -17   22.47    2.65   1
   0  -3 -16   26.63    2.58   1
   0  -3 -15   24.11    2.45   1
   0  -3 -15   21.62    1.40   1
   0  -3 -15   23.33    1.74   1
   0  -3 -14   36.97    2.07   1
   0  -3 -14   39.44    2.51   1
   0  -3 -14   43.30    3.03   1
   0  -3 -13   38.07    1.97   1
   0  -3 -13   42.77    2.88   1
   0  -3 -13   40.70    2.55   1
   0  -3 -12   76.04    4.19   1
   0  -3 -12   66.75    3.27   1
   0  -3 -12   69.56    4.00   1
   0  -3 -11   13.69    1.26   1
   0  -3 -11   13.25    0.80   1
   0  -3 -11   14.14    1.58   1
   0  -3 -10    7.84    1.06   1
   0  -3 -10    6.60    0.87   1
   0  -3  -9   12.04    1.11   1
   0  -3  -9   14.59    1.45   1
   0  -3  -8   39.31    2.51   1
   0  -3  -8   38.69    2.36   1
   0  -3  -7  298.94   15.56   1
   0  -3  -7  321.13   14.69   1
   0  -3  -6  309.41   13.72   1
   0  -3  -6  282.58   14.79   1
   0  -3  -5  230.74   11.54   1
   0  -3  -5  222.31   10.74   1
   0  -3  -4  127.01    6.09   1
   0  -3  -4  125.44    6.72   1
   0  -3  -3   23.14    1.54   1
   0  -3  -3   22.75    1.53   1
   0  -3  -2  492.40   24.85   1
   0  -3  -1  507.60   26.59   1
   0  -3  -1  497.74   24.09   1
   0  -3   0  391.25   20.18   1
   0  -3   0  370.56   17.71   1
   0  -3   1    2.69    0.75   1
   0  -3   1    2.10    0.61   1
   0  -3   2   66.91    3.60   1
   0  -3   2   60.22    3.41   1
   0  -3   3  153.51    7.19   1
   0  -3   3  144.48    7.69   1
   0  -3   4   34.93    2.13   1
   0  -3   4   33.06    2.18   1
   0  -3   5   41.73    2.45   1
   0  -3   5   39.82    2.52   1
   0  -3   6  118.37    6.96   1
   0  -3   6  113.42    5.75   1
   0  -3   7    3.39    1.03   1
   0  -3   7    3.50    0.97   1
   0  -3   8    1.42    0.93   1
   0  -3   9    0.88    1.00   1
   0  -3   9    0.83    1.18   1
   0  -3  10    9.80    1.69   1
   0  -3  10    9.42    1.41   1
   0  -3  11    1.51    1.13   1
   0  -3  12    0.58    0.99   1
   0  -3  13   18.49    1.89   1
   0  -3  14    8.76    1.66   1
   0  -3  15    6.55    1.95   1
   0  -3  16   28.73    3.11   1
   0  -2 -18   32.38    2.85   1
   0  -2 -17    2.50    1.74   1
   0  -2 -16   -0.49    1.51   1
   0  -2 -15   60.53    3.73   1
   0  -2 -15   57.61    3.04   1
   0  -2 -14    5.62    0.76   1
   0  -2 -14    4.54    0.77   1
   0  -2 -14    6.20    1.54   1
   0  -2 -13   31.25    1.79   1
   0  -2 -13   31.81    2.48   1
   0  -2 -13   30.36    1.98   1
   0  -2 -12    3.80    1.33   1
   0  -2 -12    3.46    0.67   1
   0  -2 -12    3.72    0.62   1
   0  -2 -11  136.19    6.07   1
   0  -2 -11  135.72    6.99   1
   0  -2 -11  140.66    7.12   1
   0  -2 -10    3.50    0.64   1
   0  -2 -10    2.86    0.44   1
   0  -2 -10    3.76    0.97   1
   0  -2  -9  162.56    7.65   1
   0  -2  -9  157.25    8.03   1
   0  -2  -9  150.31    6.87   1
   0  -2  -8   73.62    3.60   1
   0  -2  -8   82.99    4.19   1
   0  -2  -8   81.72    4.34   1
   0  -2  -7   94.67    5.06   1
   0  -2  -7   91.20    4.01   1
   0  -2  -7   97.61    4.74   1
   0  -2  -6  228.61   11.49   1
   0  -2  -6  226.50    9.63   1
   0  -2  -6  239.32   10.52   1
   0  -2  -5  755.15   37.37   1
   0  -2  -5  731.16   35.69   1
   0  -2  -4    1.96    0.48   1
   0  -2  -3   20.34    1.26   1
   0  -2  -3   17.98    1.27   1
   0  -2  -2 1059.50   53.38   1
   0  -2  -2 1243.97   57.84   1
   0  -2  -1    1.19    0.55   1
   0  -2  -1    1.96    0.53   1
   0  -2   0  369.02   17.67   1
   0  -2   0  402.00   19.25   1
   0  -2   1  507.15   23.87   1
   0  -2   1  416.98   22.05   1
   0  -2   2   14.29    1.06   1
   0  -2   2   14.59    0.99   1
   0  -2   3   24.11    1.57   1
   0  -2   3   28.09    1.59   1
   0  -2   4   38.56    2.11   1
   0  -2   4   35.64    3.46   1
   0  -2   5  845.06   38.37   1
   0  -2   6   70.90    4.21   1
   0  -2   6   73.44    3.94   1
   0  -2   7    3.69    0.77   1
   0  -2   7    4.12    0.89   1
   0  -2   8    3.53    0.75   1
   0  -2   8    1.49    0.83   1
   0  -2   9    2.72    1.02   1
   0  -2   9    4.54    0.94   1
   0  -2  10  145.68    7.24   1
   0  -2  10  137.36    8.20   1
   0  -2  11   18.49    1.98   1
   0  -2  11   19.71    1.86   1
   0  -2  12    9.49    1.54   1
   0  -2  13   21.90    2.15   1
   0  -2  14   26.01    2.24   1
   0  -2  15    2.07    1.53   1
   0  -2  16   73.96    4.82   1
   0  -2  17    3.03    1.98   1
   0  -1 -18   57.00    4.23   1
   0  -1 -17   20.07    2.51   1
   0  -1 -16    2.69    1.67   1
   0  -1 -15   27.56    2.52   1
   0  -1 -14    3.39    0.59   1
   0  -1 -14    5.29    1.43   1
   0  -1 -13   92.54    4.62   1
   0  -1 -13   80.64    4.67   1
   0  -1 -12  756.25   35.75   1
   0  -1 -12  785.12   38.11   1
   0  -1 -11   85.19    4.61   1
   0  -1 -11   87.98    4.50   1
   0  -1 -10   96.63    4.72   1
   0  -1 -10   92.35    4.61   1
   0  -1  -9   56.85    3.17   1
   0  -1  -9   58.22    3.05   1
   0  -1  -8  138.30    6.82   1
   0  -1  -8  143.52    7.43   1
   0  -1  -7   79.92    5.36   1
   0  -1  -7   74.65    4.32   1
   0  -1  -5  394.02   17.86   1
   0  -1  -3  105.27    5.13   1
   0  -1  -3   93.90    4.26   1
   0  -1  -3   93.90    4.65   1
   0  -1  -2 1927.21   90.43   1
   0  -1   1  135.72    7.92   1
   0  -1   1  170.30    7.31   1
   0  -1   2   25.91    1.43   1
   0  -1   2   31.81    1.58   1
   0  -1   4   45.70    2.43   1
   0  -1   4   43.82   10.99   1
   0  -1   6  216.97   16.50   1
   0  -1   6  214.33   11.13   1
   0  -1   7   -0.85    0.68   1
   0  -1   7   -0.83    0.73   1
   0  -1   8   30.25    2.09   1
   0  -1   8   29.70    2.07   1
   0  -1   9   70.90    3.87   1
   0  -1   9   71.40    3.89   1
   0  -1  10   77.26    4.22   1
   0  -1  10   79.03    4.27   1
   0  -1  11  867.30   38.28   1
   0  -1  11  845.65   52.34   1
   0  -1  12  129.50    8.19   1
   0  -1  12  140.42    6.87   1
   0  -1  13   58.37    3.51   1
   0  -1  14   98.80    5.57   1
   0  -1  15    6.05    1.53   1
   0  -1  16   39.19    3.13   1
   0  -1  17   77.44    4.93   1
   0   0 -14   77.62    4.58   1
   0   0 -13   11.16    1.47   1
   0   0 -12  288.32   13.24   1
   0   0 -10   12.32    1.47   1
   0   0  -9  156.50    7.51   1
   0   0  -8   -0.45    0.75   1
   0   0  -7   69.56    3.67   1
   0   0  -6    0.61    0.58   1
   0   0  -5  367.49   18.79   1
   0   0  -5  375.58   18.22   1
   0   0  -4   85.56    4.07   1
   0   0  -4   85.01    3.69   1
   0   0  -3  463.97   22.40   1
   0   0   3  501.76   21.95   1
   0   0   4   82.63    4.00   1
   0   0   5  390.85   18.98   1
   0   0   7   73.27    3.60   1
   0   0   8   -0.01    0.45   1
   0   0   9  152.28    7.65   1
   0   0  10    9.80    1.25   1
   0   0  12  268.63   17.05   1
   0   0  15    0.32    1.50   1
   0   0  16    0.55    1.51   1
   0   0  17   -4.45    1.86   1
   0   0  18   20.79    2.64   1
   0   1 -11  802.59   42.49   1
   0   1 -10   81.18    3.78   1
   0   1  -9   73.27    3.42   1
   0   1  -8   34.34    1.64   1
   0   1  -7   -0.19    0.18   1
   0   1  -7   -0.41    0.42   1
   0   1  -6  226.50   12.04   1
   0   1  -6  239.01    9.89   1
   0   1  -4   49.70    2.68   1
   0   1  -2   26.83    1.45   1
   0   1  -2   28.09    1.48   1
   0   1  -1  150.55    7.36   1
   0   1  -1  184.69    8.15   1
   0   1   3   99.00    4.78   1
   0   1   4 1443.24   69.14   1
   0   1   5  377.91   18.66   1
   0   1   6 2689.46  134.84   1
   0   1   7   78.85    8.35   1
   0   1   8  148.35    6.82   1
   0   1   9   53.29    3.07   1
   0   1  10   79.92    4.65   1
   0   1  11   81.00    4.50   1
   0   1  12  682.78   39.19   1
   0   2 -13   20.98    1.37   1
   0   2 -12   11.09    0.93   1
   0   2 -11   17.47    1.25   1
   0   2 -10  150.80    6.63   1
   0   2  -9    4.33    0.71   1
   0   2  -8    2.99    0.66   1
   0   2  -8    2.69    0.36   1
   0   2  -7    3.57    0.42   1
   0   2  -7    4.97    0.71   1
   0   2  -6   76.04    3.84   1
   0   2  -5  850.31   41.41   1
   0   2  -4   35.05    2.01   1
   0   2  -4   36.84    2.06   1
   0   2  -3   27.77    1.58   1
   0   2  -3   28.09    1.59   1
   0   2  -2   15.84    0.96   1
   0   2  -2   15.21    1.09   1
   0   2  -1  487.97   23.42   1
   0   2  -1  474.80   22.23   1
   0   2   0  409.25   19.02   1
   0   2   0  340.03   17.33   1
   0   2   1    1.54    0.60   1
   0   2   1    1.30    0.39   1
   0   2   2 1158.72   57.19   1
   0   2   2 1153.96   55.71   1
   0   2   3   20.25    1.26   1
   0   2   4    1.69    0.52   1
   0   2   5  752.95   33.48   1
   0   2   6  206.78   12.37   1
   0   2   7   93.90    4.65   1
   0   2   8   81.00    4.14   1
   0   2   9  155.00    7.47   1
   0   2  10    3.39    0.99   1
   0   2  11  134.33    6.95   1
   0   2  12    2.22    1.07   1
   0   3 -12   -1.42    0.83   1
   0   3 -11    1.54    0.74   1
   0   3 -10    8.70    1.00   1
   0   3  -9    0.34    0.34   1
   0   3  -9   -0.16    0.77   1
   0   3  -8    1.49    0.41   1
   0   3  -7    2.76    0.76   1
   0   3  -7    3.39    0.52   1
   0   3  -6  111.51    5.91   1
   0   3  -6  119.90    5.91   1
   0   3  -5   44.62    2.40   1
   0   3  -5   38.44    2.48   1
   0   3  -4   35.52    2.03   1
   0   3  -4   32.83    2.18   1
   0   3  -3  141.37    7.13   1
   0   3  -3  147.14    7.52   1
   0   3  -2   64.16    3.36   1
   0   3  -2   70.06    3.52   1
   0   3  -1    2.99    0.66   1
   0   3  -1    1.88    0.47   1
   0   3   0  372.10   18.13   1
   0   3   0  406.02   19.34   1
   0   3   1  537.78   25.97   1
   0   3   1  511.66   24.43   1
   0   3   2  541.96   25.61   1
   0   3   2  568.35   26.70   1
   0   3   3   22.09    1.60   1
   0   3   4  126.79    6.08   1
   0   3   5  227.41   10.86   1
   0   3   6  281.57   13.42   1
   0   3   7  306.60   14.36   1
   0   3   8   37.09    2.44   1
   0   3   9   12.67    1.35   1
   0   3  10    8.58    1.17   1
   0   3  11   16.65    1.55   1
   0   3  12   67.90    3.96   1
   0   4 -12    1.80    0.88   1
   0   4 -11   -1.21    0.88   1
   0   4 -10    0.11    0.86   1
   0   4  -9  106.09    5.36   1
   0   4  -8   -1.96    1.09   1
   0   4  -8    0.17    0.52   1
   0   4  -7   40.32    2.41   1
   0   4  -7   42.25    2.73   1
   0   4  -6   43.69    2.78   1
   0   4  -6   42.90    2.49   1
   0   4  -5   54.17    3.09   1
   0   4  -5   49.56    3.10   1
   0   4  -4    0.28    0.82   1
   0   4  -4    1.99    0.70   1
   0   4  -3  119.68    6.13   1
   0   4  -3  118.59    5.88   1
   0   4  -2  156.25    8.00   1
   0   4  -2  150.80    7.37   1
   0   4  -1   34.81    2.12   1
   0   4  -1   32.95    2.18   1
   0   4   0   85.38    4.44   1
   0   4   0   77.79    4.23   1
   0   4   1  396.01   19.90   1
   0   4   1  430.15   20.33   1
   0   4   2   85.75    4.44   1
   0   4   3  172.66    8.67   1
   0   4   4  113.42    5.75   1
   0   4   5  156.75    7.76   1
   0   4   6  109.41    6.07   1
   0   4   7   36.48    2.42   1
   0   4   8   23.43    1.74   1
   0   4   9   14.36    1.52   1
   0   4  10   -0.76    1.04   1
   0   5  -5  318.98   15.72   1
   0   5  -5  318.98   16.43   1
   0   5  -4   94.67    5.25   1
   0   5  -4   99.60    5.39   1
   0   5  -3   67.24    3.94   1
   0   5  -3   69.22    3.99   1
   0   5  -2   12.18    1.33   1
   0   5  -2   12.18    1.47   1
   0   5  -1    7.02    1.01   1
   0   5  -1    7.02    1.11   1
   0   5   0    1.90    0.99   1
   0   5   1   12.67    2.35   1
   0   5   2  143.28    7.66   1
   0   5   3   67.73    3.79   1
   0   5   4   -0.50    1.18   1
   0   5   5    4.62    1.25   1
   0   5   6  419.84   19.26   1
   0   5   7    7.67    4.93   1
   0   5   8   -0.38    1.12   1
   0   5   9  100.80    5.42   1
   0   6   0    7.67    1.55   1
   0   6   2   28.41    2.13   1
   0   6   3   13.40    1.68   1
   0   6   4    0.66    1.28   1
   1  -8 -10    3.65    1.99   1
   1  -8  -9    1.44    1.37   1
   1  -8  -8    0.67    1.90   1
   1  -8  -7   -0.16    1.76   1
   1  -8  -6    1.00    1.92   1
   1  -8  -5   20.98    2.56   1
   1  -8  -4    0.17    1.56   1
   1  -8  -3   13.10    2.39   1
   1  -8  -2    1.14    1.80   1
   1  -8   0    1.10    1.72   1
   1  -8   1    2.92    1.98   1
   1  -8   2   -2.10    1.74   1
   1  -8   3   -2.19    1.42   1
   1  -8   4    4.58    1.97   1
   1  -8   5    6.81    2.30   1
   1  -7 -13    6.10    2.07   1
   1  -7 -12   20.88    2.83   1
   1  -7 -11   12.32    2.39   1
   1  -7 -10   20.07    2.60   1
   1  -7  -9    9.06    2.05   1
   1  -7  -8    5.43    1.82   1
   1  -7  -7    1.61    1.68   1
   1  -7  -6   29.70    2.83   1
   1  -7  -5    2.82    1.78   1
   1  -7  -4   24.21    2.56   1
   1  -7  -3    1.77    1.65   1
   1  -7  -2   15.76    2.22   1
   1  -7  -1   30.47    2.65   1
   1  -7   0    6.10    1.73   1
   1  -7   1    2.66    1.73   1
   1  -7   2   18.06    2.21   1
   1  -7   3    1.72    1.65   1
   1  -7   4   13.25    2.18   1
   1  -7   5    7.40    1.85   1
   1  -7   6    7.62    1.99   1
   1  -7   7   23.91    2.74   1
   1  -7   8   -0.86    1.93   1
   1  -7   9    1.14    1.56   1
   1  -6 -15   -1.35    2.11   1
   1  -6 -14    3.46    2.08   1
   1  -6 -13   36.48    3.26   1
   1  -6 -12    5.48    1.97   1
   1  -6 -11    8.58    1.99   1
   1  -6 -10   20.61    2.45   1
   1  -6  -9   19.98    2.32   1
   1  -6  -8  106.92    6.00   1
   1  -6  -7   40.58    2.93   1
   1  -6  -6    6.25    2.00   1
   1  -6  -5   20.61    2.18   1
   1  -6  -4    4.54    1.41   1
   1  -6  -3    3.46    1.34   1
   1  -6  -2   33.52    2.78   1
   1  -6  -1    0.44    1.43   1
   1  -6   0   -0.30    2.13   1
   1  -6   1  271.26   12.85   1
   1  -6   2  365.19   17.20   1
   1  -6   3  133.86   12.26   1
   1  -6   3  166.15    9.02   1
   1  -6   4    0.50    1.02   1
   1  -6   4   -0.62    1.42   1
   1  -6   5    1.21    1.43   1
   1  -6   5    3.92    1.54   1
   1  -6   6    2.43    1.56   1
   1  -6   7    2.76    1.73   1
   1  -6   8   -1.14    1.73   1
   1  -6   9    6.00    1.52   1
   1  -6  10   28.62    3.00   1
   1  -6  11    0.72    1.48   1
   1  -5 -16   10.63    2.28   1
   1  -5 -15   -1.49    1.76   1
   1  -5 -14   16.81    2.38   1
   1  -5 -13    0.59    1.65   1
   1  -5 -12   27.46    2.62   1
   1  -5 -11   49.70    3.53   1
   1  -5 -10   71.06    4.72   1
   1  -5  -9  435.14   20.44   1
   1  -5  -8   92.35    5.77   1
   1  -5  -8  111.09    5.69   1
   1  -5  -7   19.01    1.83   1
   1  -5  -7   20.52    1.99   1
   1  -5  -6  103.84    5.50   1
   1  -5  -6   95.84    5.68   1
   1  -5  -5   45.56    3.11   1
   1  -5  -5   42.38    2.99   1
   1  -5  -4   11.29    1.48   1
   1  -5  -4   11.56    1.70   1
   1  -5  -3  121.00    7.04   1
   1  -5  -3  125.22    6.49   1
   1  -5  -2    4.20    1.15   1
   1  -5  -2    5.11    1.08   1
   1  -5  -1   24.40    2.07   1
   1  -5  -1   22.56    1.90   1
   1  -5   0    7.51    1.32   1
   1  -5   0    7.45    1.15   1
   1  -5   1   13.76    1.63   1
   1  -5   1   16.00    1.60   1
   1  -5   2  111.09    6.75   1
   1  -5   2  113.21    6.17   1
   1  -5   3   20.88    2.01   1
   1  -5   3   20.79    2.01   1
   1  -5   4   65.93    5.52   1
   1  -5   4   78.32    4.60   1
   1  -5   5  342.25   32.19   1
   1  -5   5  400.40   18.41   1
   1  -5   6   61.15    4.38   1
   1  -5   6   59.60    2.93   1
   1  -5   6   58.37    4.43   1
   1  -5   7   -1.99    1.49   1
   1  -5   8   51.41    3.59   1
   1  -5   9   14.75    2.00   1
   1  -5  10    4.67    1.60   1
   1  -5  11    0.24    1.53   1
   1  -5  12    1.72    1.70   1
   1  -5  13    1.21    1.58   1
   1  -4 -16    2.07    1.30   1
   1  -4 -15   12.18    2.02   1
   1  -4 -14   22.18    2.45   1
   1  -4 -14   22.75    2.00   1
   1  -4 -13   22.75    2.00   1
   1  -4 -13   28.52    2.46   1
   1  -4 -12   89.30    4.91   1
   1  -4 -12   77.09    4.74   1
   1  -4 -11    3.50    1.50   1
   1  -4 -11    2.86    1.05   1
   1  -4 -10   77.26    4.22   1
   1  -4 -10   66.59    4.08   1
   1  -4  -9   99.00    5.17   1
   1  -4  -9   88.36    5.26   1
   1  -4  -8    0.35    0.84   1
   1  -4  -8    0.85    1.97   1
   1  -4  -7   -0.15    0.97   1
   1  -4  -7   -0.42    0.84   1
   1  -4  -6   10.50    1.23   1
   1  -4  -6    8.82    1.31   1
   1  -4  -5    4.16    0.86   1
   1  -4  -5    4.93    1.15   1
   1  -4  -4   27.25    1.98   1
   1  -4  -4   29.05    2.05   1
   1  -4  -3  320.41   14.32   1
   1  -4  -3  299.64   16.27   1
   1  -4  -2  223.20   10.76   1
   1  -4  -2  238.39   11.73   1
   1  -4  -1   86.49    4.65   1
   1  -4  -1   87.98    4.88   1
   1  -4   0  235.01   11.65   1
   1  -4   0  255.68   12.79   1
   1  -4   1   14.59    1.68   1
   1  -4   1   15.37    1.57   1
   1  -4   2   49.84    4.09   1
   1  -4   2   50.13    3.12   1
   1  -4   3  165.64    7.46   1
   1  -4   3  169.78    9.38   1
   1  -4   3  174.24    8.45   1
   1  -4   4   15.60    1.42   1
   1  -4   4   17.39    1.58   1
   1  -4   4   17.14    0.99   1
   1  -4   5   27.25    2.30   1
   1  -4   5   35.05    2.49   1
   1  -4   5   32.72    1.60   1
   1  -4   6   28.62    2.25   1
   1  -4   6   34.46    2.35   1
   1  -4   7  125.89    6.96   1
   1  -4   8   93.51    5.22   1
   1  -4   9   39.06    2.88   1
   1  -4  10   -1.25    1.37   1
   1  -4  11   28.41    2.45   1
   1  -4  12   23.72    2.43   1
   1  -4  13    4.41    1.76   1
   1  -4  14    0.17    1.62   1
   1  -3 -17    2.37    1.88   1
   1  -3 -16   -0.06    1.53   1
   1  -3 -15   37.45    3.06   1
   1  -3 -14   44.49    3.20   1
   1  -3 -14   46.65    3.01   1
   1  -3 -13   30.69    2.44   1
   1  -3 -13   26.83    2.07   1
   1  -3 -12    1.21    0.84   1
   1  -3 -12    0.31    0.94   1
   1  -3 -11   13.03    1.30   1
   1  -3 -11   16.16    1.69   1
   1  -3 -10   -0.69    1.06   1
   1  -3 -10   -0.32    0.74   1
   1  -3  -9    1.49    0.61   1
   1  -3  -9    2.25    0.93   1
   1  -3  -8    0.79    0.68   1
   1  -3  -8   -1.02    0.95   1
   1  -3  -7   23.81    1.85   1
   1  -3  -7   27.04    1.98   1
   1  -3  -6    2.72    0.59   1
   1  -3  -6    2.82    0.87   1
   1  -3  -5   51.27    3.01   1
   1  -3  -5   54.02    3.23   1
   1  -3  -4   18.15    1.36   1
   1  -3  -4   19.27    1.40   1
   1  -3  -3   22.47    1.61   1
   1  -3  -3   20.16    1.44   1
   1  -3  -2    0.41    0.74   1
   1  -3  -2    0.67    0.69   1
   1  -3  -1  468.29   22.07   1
   1  -3   0  776.18   36.22   1
   1  -3   0  825.99   41.39   1
   1  -3   1  114.49    6.21   1
   1  -3   1  103.63    5.70   1
   1  -3   2   40.20    2.66   1
   1  -3   2   43.43    2.64   1
   1  -3   2   45.29    1.88   1
   1  -3   3  253.45   11.78   1
   1  -3   3  226.20   10.53   1
   1  -3   3  259.53   12.89   1
   1  -3   4  196.00    9.24   1
   1  -3   4  191.55   10.80   1
   1  -3   5   95.84    5.48   1
   1  -3   5   89.87    4.93   1
   1  -3   6   24.21    1.87   1
   1  -3   7    6.50    1.17   1
   1  -3   8   11.36    1.35   1
   1  -3   8   10.63    1.43   1
   1  -3   9   21.81    1.77   1
   1  -3   9   20.61    2.00   1
   1  -3  10   57.30    3.48   1
   1  -3  11   27.67    2.31   1
   1  -3  13    3.65    1.60   1
   1  -3  15   54.91    3.85   1
   1  -3  16   36.97    3.40   1
   1  -2 -18   61.62    4.40   1
   1  -2 -17   13.40    2.12   1
   1  -2 -16   23.81    1.66   1
   1  -2 -16   24.21    2.46   1
   1  -2 -15   -0.03    0.70   1
   1  -2 -14    3.92    0.83   1
   1  -2 -14    3.65    0.80   1
   1  -2 -13    3.88    1.10   1
   1  -2 -12    0.27    1.16   1
   1  -2 -12   -0.32    0.64   1
   1  -2 -12    0.90    0.53   1
   1  -2 -11   22.18    1.51   1
   1  -2 -11   20.79    1.28   1
   1  -2 -10   52.13    2.89   1
   1  -2 -10   48.02    2.91   1
   1  -2 -10   46.51    2.46   1
   1  -2  -9    4.20    0.86   1
   1  -2  -9    3.10    0.63   1
   1  -2  -9    4.20    0.57   1
   1  -2  -8  133.40    6.01   1
   1  -2  -8  130.87    6.86   1
   1  -2  -8  141.61    7.14   1
   1  -2  -7   17.31    1.41   1
   1  -2  -7   14.59    1.22   1
   1  -2  -6  368.64   18.43   1
   1  -2  -6  378.69   16.74   1
   1  -2  -5   45.56    2.70   1
   1  -2  -5   53.73    2.93   1
   1  -2  -4    7.29    0.70   1
   1  -2  -4    7.67    0.83   1
   1  -2  -3   14.75    1.15   1
   1  -2  -3   16.56    1.30   1
   1  -2  -2   -0.34    0.35   1
   1  -2  -2   -0.24    0.54   1
   1  -2  -1   16.56    1.22   1
   1  -2  -1   21.53    1.39   1
   1  -2   0    8.88    0.89   1
   1  -2   0    9.12    0.91   1
   1  -2   1  483.56   24.19   1
   1  -2   1  519.84   19.61   1
   1  -2   1  487.08   22.07   1
   1  -2   2   37.95    1.72   1
   1  -2   2   38.32    2.23   1
   1  -2   2   39.69    2.14   1
   1  -2   3  195.72    8.95   1
   1  -2   3  183.60    9.76   1
   1  -2   4  304.15   15.00   1
   1  -2   4  287.98   13.58   1
   1  -2   5  499.08   25.47   1
   1  -2   6  287.30   13.90   1
   1  -2   7  194.88   10.61   1
   1  -2   7  186.60    9.29   1
   1  -2   8   -0.04    0.69   1
   1  -2   8   -0.41    0.91   1
   1  -2   9   18.66    1.73   1
   1  -2   9   17.47    1.67   1
   1  -2  10    2.07    1.09   1
   1  -2  10    4.20    1.31   1
   1  -2  11   81.36    4.51   1
   1  -2  12   79.74    4.47   1
   1  -2  13   74.82    4.50   1
   1  -2  14   22.56    2.28   1
   1  -2  16    5.20    1.92   1
   1  -2  17   -4.33    1.87   1
   1  -1 -17   80.46    4.31   1
   1  -1 -17   82.08    4.89   1
   1  -1 -16    0.36    0.96   1
   1  -1 -16    3.31    1.67   1
   1  -1 -15   42.64    3.13   1
   1  -1 -15   46.10    2.58   1
   1  -1 -14    2.43    0.84   1
   1  -1 -14    0.56    1.17   1
   1  -1 -14    2.96    0.58   1
   1  -1 -13   -0.11    1.12   1
   1  -1 -13    0.86    0.78   1
   1  -1 -12    5.90    1.41   1
   1  -1 -12    6.00    0.74   1
   1  -1 -12    5.62    0.85   1
   1  -1 -11   13.62    1.11   1
   1  -1 -11   15.44    1.10   1
   1  -1 -11   11.70    1.50   1
   1  -1 -10   72.25    3.91   1
   1  -1 -10   69.89    3.34   1
   1  -1 -10   81.18    3.96   1
   1  -1  -9    0.83    0.49   1
   1  -1  -9    1.14    0.90   1
   1  -1  -9    0.45    0.44   1
   1  -1  -8  321.48   15.06   1
   1  -1  -8  307.30   13.67   1
   1  -1  -8  343.36   16.31   1
   1  -1  -7   18.15    1.36   1
   1  -1  -7   20.88    1.19   1
   1  -1  -7   23.04    1.34   1
   1  -1  -6 2077.54   99.36   1
   1  -1  -6 2037.62   86.67   1
   1  -1  -5   78.68    4.61   1
   1  -1  -5   77.26    4.04   1
   1  -1  -5   91.01    4.39   1
   1  -1  -4   11.90    0.83   1
   1  -1  -4   11.29    0.74   1
   1  -1  -4   11.70    0.89   1
   1  -1  -3  393.63   19.05   1
   1  -1  -3  426.01   20.23   1
   1  -1  -2   23.43    1.36   1
   1  -1  -2   25.70    1.52   1
   1  -1  -1  654.85   30.71   1
   1  -1  -1  562.64   28.94   1
   1  -1   0 1219.41   56.57   1
   1  -1   0 1095.61   50.97   1
   1  -1   1  365.19   16.82   1
   1  -1   1  390.85   15.42   1
   1  -1   1  392.04   18.61   1
   1  -1   2   22.28    1.32   1
   1  -1   2   25.91    1.53   1
   1  -1   2   23.81    1.17   1
   1  -1   3  717.17   33.21   1
   1  -1   4   11.90    0.97   1
   1  -1   5    0.13    0.44   1
   1  -1   5   -0.36    0.61   1
   1  -1   6  322.56   16.16   1
   1  -1   6  338.19   18.76   1
   1  -1   7   -0.42    0.71   1
   1  -1   7   -1.17    0.76   1
   1  -1   8  495.06   26.70   1
   1  -1   8  454.12   22.16   1
   1  -1   9    3.88    0.87   1
   1  -1   9    5.11    1.08   1
   1  -1  10    8.58    1.35   1
   1  -1  10    6.81    1.30   1
   1  -1  11    5.02    1.34   1
   1  -1  12    2.10    1.13   1
   1  -1  13    0.94    1.32   1
   1  -1  14   34.93    2.84   1
   1  -1  15    7.24    1.51   1
   1  -1  16    6.00    1.81   1
   1  -1  17   64.80    4.51   1
   1  -1  18   -1.42    1.93   1
   1   0 -17    8.24    1.43   1
   1   0 -16    6.05    1.28   1
   1   0 -15    5.34    1.48   1
   1   0 -14   73.62    4.29   1
   1   0 -13  197.68    9.56   1
   1   0 -12   61.00    3.59   1
   1   0 -11  523.04   25.61   1
   1   0 -10    1.04    1.00   1
   1   0  -9  295.15   13.06   1
   1   0  -8   51.55    3.02   1
   1   0  -8   62.88    3.01   1
   1   0  -7   13.18    0.80   1
   1   0  -7   13.47    1.03   1
   1   0  -6   50.69    2.56   1
   1   0  -6   50.13    2.55   1
   1   0  -5  108.78    5.22   1
   1   0  -5  119.68    5.69   1
   1   0  -4 1246.80   59.32   1
   1   0  -4 1096.27   55.62   1
   1   0  -3  119.90    5.91   1
   1   0  -3  113.00    5.32   1
   1   0  -3  114.49    5.14   1
   1   0  -2    8.53    0.58   1
   1   0  -2    8.88    0.54   1
   1   0  -2    9.06    0.60   1
   1   0  -1  470.02   20.81   1
   1   0   1  244.30   10.00   1
   1   0   2  570.73   28.67   1
   1   0   2  584.19   27.07   1
   1   0   3 1623.28   68.49   1
   1   0   4  172.40   11.55   1
   1   0   5   26.63    1.65   1
   1   0   7  257.92   13.49   1
   1   0   8  139.48    6.61   1
   1   0   9   97.81    5.14   1
   1   0  10   27.56    2.10   1
   1   0  11  350.06   19.08   1
   1   0  12  441.42   26.89   1
   1   0  13   20.07    2.06   1
   1   0  14   46.65    3.28   1
   1   0  15    2.89    1.53   1
   1   0  16    5.48    1.78   1
   1   0  17   -2.22    1.79   1
   1   0  18    0.76    1.84   1
   1   1  -7   15.52    0.95   1
   1   1  -6  259.53   11.28   1
   1   1  -5   63.36    3.02   1
   1   1  -4  616.03   26.81   1
   1   1  -3   11.56    0.75   1
   1   1  -2  141.13    6.18   1
   1   1  -1  523.95   22.89   1
   1   1  -1  499.08   21.45   1
   1   1   1  590.00   27.20   1
   1   1   2    0.71    0.20   1
   1   1   3  224.10   10.78   1
   1   1   5  278.22   13.68   1
   1   1   6  574.56   30.20   1
   1   1   7  824.26   37.90   1
   1   1   8   29.05    1.83   1
   1   1   9   20.52    1.54   1
   1   1  10   46.10    2.85   1
   1   1  11  203.35   11.12   1
   1   1  12   75.17    4.34   1
   1   1  18   22.56    2.75   1
   1   2 -11   26.83    1.66   1
   1   2 -10    8.64    0.88   1
   1   2  -9   83.36    4.20   1
   1   2  -8   15.60    1.11   1
   1   2  -7  296.87   13.09   1
   1   2  -6    9.73    0.94   1
   1   2  -4  136.89    6.79   1
   1   2  -4  145.44    6.51   1
   1   2  -3   11.09    0.80   1
   1   2  -3    9.06    0.84   1
   1   2  -2  377.91   16.72   1
   1   2  -2  360.62   17.09   1
   1   2  -1   -0.66    0.50   1
   1   2  -1    0.59    0.38   1
   1   2   0  205.35    9.74   1
   1   2   0  215.50    9.10   1
   1   2   1   11.90    0.83   1
   1   2   1   11.16    0.60   1
   1   2   1   10.30    0.77   1
   1   2   2   59.14    2.92   1
   1   2   2   61.94    2.68   1
   1   2   3    8.01    0.68   1
   1   2   4  211.41    9.01   1
   1   2   4  212.28    9.32   1
   1   2   5  153.51    7.93   1
   1   2   6 1578.47   84.23   1
   1   2   7    5.95    3.81   1
   1   2   8    2.10    0.78   1
   1   2   9  291.73   14.01   1
   1   2  10   43.69    2.78   1
   1   2  11    2.62    1.04   1
   1   2  12   10.89    1.45   1
   1   3 -12    7.84    1.01   1
   1   3 -11    4.20    0.82   1
   1   3 -10    8.88    1.07   1
   1   3  -9   33.99    1.98   1
   1   3  -8   55.65    2.83   1
   1   3  -7    2.02    0.77   1
   1   3  -6   28.84    1.93   1
   1   3  -6   27.88    1.80   1
   1   3  -5  255.04   11.82   1
   1   3  -5  257.28   12.19   1
   1   3  -4  198.53    9.30   1
   1   3  -4  196.00    8.96   1
   1   3  -3  485.32   23.35   1
   1   3  -3  502.66   21.97   1
   1   3  -2   17.39    1.25   1
   1   3  -1   49.70    2.54   1
   1   3   0   22.94    1.44   1
   1   3   1    3.03    0.66   1
   1   3   1    3.42    0.33   1
   1   3   2    0.66    0.42   1
   1   3   3    1.39    0.61   1
   1   3   4  279.89   14.05   1
   1   3   5  141.13    6.42   1
   1   3   6  102.21    6.07   1
   1   3   8  169.78    9.38   1
   1   3   9  104.45    5.31   1
   1   3   9   95.45    5.28   1
   1   3  10   -0.29    0.91   1
   1   3  11   12.04    1.39   1
   1   3  12   45.16    2.96   1
   1   4 -12   59.29    3.39   1
   1   4 -11   84.82    4.42   1
   1   4 -10   38.94    2.37   1
   1   4  -9   11.70    1.23   1
   1   4  -7   15.84    1.27   1
   1   4  -7   14.75    1.54   1
   1   4  -6    6.71    1.09   1
   1   4  -6    6.50    1.12   1
   1   4  -5    1.82    0.78   1
   1   4  -5    2.89    0.88   1
   1   4  -4   66.59    3.59   1
   1   4  -3    2.79    0.80   1
   1   4  -2   39.44    2.26   1
   1   4  -1  101.20    5.03   1
   1   4   0  180.36    9.40   1
   1   4   1    3.31    0.91   1
   1   4   2  539.63   26.95   1
   1   4   2  575.04   23.50   1
   1   4   3  590.49   26.73   1
   1   4   4   28.84    1.93   1
   1   4   5   11.09    1.20   1
   1   4   6   -0.13    0.68   1
   1   4   7   16.81    1.48   1
   1   4   8  107.54    5.39   1
   1   4   9   24.40    1.98   1
   1   4  10   90.44    4.95   1
   1   4  11    3.10    0.53   1
   1   4  11    2.34    1.16   1
   1   5  -9   15.52    1.58   1
   1   5  -8  112.15    5.51   1
   1   5  -7   17.47    1.59   1
   1   5  -7   19.89    1.87   1
   1   5  -6    3.35    1.10   1
   1   5  -6    3.84    1.14   1
   1   5  -5   23.52    2.04   1
   1   5  -5   26.73    1.86   1
   1   5  -4    9.80    1.38   1
   1   5  -3    9.73    1.37   1
   1   5  -2   31.02    2.23   1
   1   5  -1  157.50    7.78   1
   1   5   0   63.36    3.50   1
   1   5   1  429.73   19.90   1
   1   5   2  250.27   12.02   1
   1   5   3  161.54    6.61   1
   1   5   3  160.78    7.86   1
   1   5   4   27.56    2.10   1
   1   5   5   -0.22    0.87   1
   1   5   6    0.02    0.88   1
   1   5   7    0.04    0.91   1
   1   5   8  286.96   13.55   1
   1   5   9  306.95   16.82   1
   1   5  10  205.06    9.74   1
   1   5  12   70.06    3.35   1
   1   5  13    2.59    0.61   1
   1   6  -3  183.06    9.20   1
   1   6  -2  869.66   41.29   1
   1   6  -1  103.23    5.89   1
   1   6   0   -0.96    1.14   1
   1   6   1   96.04    5.10   1
   1   6   2   -0.69    1.06   1
   1   6   3   17.47    1.59   1
   1   6   4   21.90    1.97   1
   1   6   4   23.33    1.16   1
   1   6   5    9.86    1.38   1
   1   6   6   14.59    1.60   1
   1   6   7   11.29    1.68   1
   1   7   5    4.04    0.48   1
   2  -8  -7    7.67    2.38   1
   2  -8  -6    4.00    1.88   1
   2  -8  -5    5.57    2.22   1
   2  -8  -4    1.96    2.07   1
   2  -8  -3    6.40    2.13   1
   2  -8  -2    4.71    2.17   1
   2  -8  -1   -0.10    1.98   1
   2  -8   0   -0.38    2.06   1
   2  -8   1    1.72    1.49   1
   2  -8   2   11.97    2.42   1
   2  -8   3    2.46    2.14   1
   2  -7 -11    7.29    2.27   1
   2  -7 -10    3.92    2.02   1
   2  -7  -9    2.50    1.96   1
   2  -7  -8   -2.02    1.96   1
   2  -7  -7    0.86    1.71   1
   2  -7  -6    2.40    1.92   1
   2  -7  -5   61.31    4.38   1
   2  -7  -4   15.60    2.45   1
   2  -7  -3    3.72    1.51   1
   2  -7  -2    1.85    1.63   1
   2  -7  -1    0.05    2.02   1
   2  -7   0   25.81    2.84   1
   2  -7   1   15.92    2.47   1
   2  -7   2   47.61    3.86   1
   2  -7   3    2.96    1.93   1
   2  -7   4    4.58    1.84   1
   2  -7   5    3.13    1.52   1
   2  -7   6   21.53    2.51   1
   2  -6 -13   11.56    2.24   1
   2  -6 -12   33.41    3.12   1
   2  -6 -11   41.34    3.47   1
   2  -6 -10  122.32    6.86   1
   2  -6  -9   67.73    4.44   1
   2  -6  -8    0.71    1.53   1
   2  -6  -7    5.43    1.30   1
   2  -6  -6    0.38    1.48   1
   2  -6  -5    2.50    1.52   1
   2  -6  -4    0.27    1.44   1
   2  -6  -3    0.77    1.36   1
   2  -6  -2    7.29    1.51   1
   2  -6  -1   87.05    5.04   1
   2  -6   0   72.93    4.61   1
   2  -6   1   59.14    4.00   1
   2  -6   2    2.28    1.78   1
   2  -6   3    0.15    1.46   1
   2  -6   4    2.40    1.67   1
   2  -6   5   14.06    2.25   1
   2  -6   6    3.92    1.70   1
   2  -6   7    3.03    1.64   1
   2  -6   9   -1.44    1.49   1
   2  -6  10    0.06    1.93   1
   2  -5 -15   29.70    3.05   1
   2  -5 -14   -0.28    1.74   1
   2  -5 -13   11.42    2.10   1
   2  -5 -12    5.38    1.81   1
   2  -5 -11   53.73    3.66   1
   2  -5 -10   15.92    1.84   1
   2  -5  -9   -0.88    1.49   1
   2  -5  -8   26.73    2.38   1
   2  -5  -7   75.86    4.53   1
   2  -5  -6  437.65   20.50   1
   2  -5  -4   84.82    4.97   1
   2  -5  -3  124.55    6.70   1
   2  -5  -2    0.27    1.33   1
   2  -5  -2   -1.64    1.31   1
   2  -5  -1    6.86    1.47   1
   2  -5  -1    6.76    1.46   1
   2  -5   0   85.19    4.80   1
   2  -5   0   76.39    4.89   1
   2  -5   1   66.59    4.08   1
   2  -5   1   59.44    4.16   1
   2  -5   2    6.15    1.59   1
   2  -5   2    7.78    1.51   1
   2  -5   3  100.60    5.62   1
   2  -5   4   11.97    1.87   1
   2  -5   4    8.88    1.67   1
   2  -5   5  108.78    6.05   1
   2  -5   5   88.55   10.54   1
   2  -5   6   26.52    1.44   1
   2  -5   6   25.50    2.53   1
   2  -5   7    0.53    1.39   1
   2  -5   7    0.48    0.52   1
   2  -5   8  115.99    6.25   1
   2  -5   9    0.79    1.58   1
   2  -5  10    1.88    1.45   1
   2  -5  12   10.89    2.24   1
   2  -4 -16    8.35    1.97   1
   2  -4 -15    4.37    1.38   1
   2  -4 -14   -0.83    1.42   1
   2  -4 -13    0.85    1.36   1
   2  -4 -12   17.64    1.85   1
   2  -4 -11   -0.28    1.23   1
   2  -4 -11   -2.16    1.38   1
   2  -4 -10    3.92    1.39   1
   2  -4  -9   14.82    1.77   1
   2  -4  -9   10.89    1.45   1
   2  -4  -8   64.48    3.69   1
   2  -4  -8   50.69    3.56   1
   2  -4  -7  110.88    5.69   1
   2  -4  -7   94.87    5.84   1
   2  -4  -6  560.27   34.56   1
   2  -4  -6  625.50   29.01   1
   2  -4  -5  144.72    7.22   1
   2  -4  -5  133.40    7.85   1
   2  -4  -4  214.92   12.31   1
   2  -4  -4  247.43   11.33   1
   2  -4  -3   58.22    3.51   1
   2  -4  -3   57.46    3.79   1
   2  -4  -2  109.83    5.66   1
   2  -4  -1   51.70    3.60   1
   2  -4  -1   61.78    3.62   1
   2  -4   0   53.00    3.20   1
   2  -4   0   51.70    3.45   1
   2  -4   1   13.47    1.54   1
   2  -4   1   12.60    1.56   1
   2  -4   2    3.42    1.15   1
   2  -4   2    3.76    0.89   1
   2  -4   3   55.65    3.88   1
   2  -4   3   69.56    3.84   1
   2  -4   4    0.26    0.44   1
   2  -4   4    0.96    1.06   1
   2  -4   4   -3.69    1.69   1
   2  -4   5  125.22    5.59   1
   2  -4   5  136.19    7.00   1
   2  -4   5  112.36   11.45   1
   2  -4   6  141.61    7.62   1
   2  -4   6  137.59    6.33   1
   2  -4   7   16.00    1.20   1
   2  -4   7   17.39    1.75   1
   2  -4   8   54.32    3.54   1
   2  -4   8   54.91    2.82   1
   2  -4   9    5.76    1.54   1
   2  -4  10   14.52    1.90   1
   2  -4  11    1.30    1.50   1
   2  -4  12   -0.21    1.42   1
   2  -4  13    3.72    1.81   1
   2  -4  14    9.73    2.31   1
   2  -3 -16    2.16    1.50   1
   2  -3 -15   13.62    1.99   1
   2  -3 -14   34.57    2.82   1
   2  -3 -13   39.44    3.01   1
   2  -3 -13   47.89    3.18   1
   2  -3 -12   52.85    3.20   1
   2  -3 -12   42.12    3.12   1
   2  -3 -11   43.56    2.90   1
   2  -3 -11   40.58    2.80   1
   2  -3 -10    6.00    1.27   1
   2  -3 -10    3.84    1.02   1
   2  -3  -9   22.28    1.89   1
   2  -3  -9   20.52    1.81   1
   2  -3  -8    3.92    1.03   1
   2  -3  -8    6.81    1.15   1
   2  -3  -7    1.51    0.96   1
   2  -3  -7   -0.34    0.80   1
   2  -3  -6   81.54    4.15   1
   2  -3  -6   73.27    4.45   1
   2  -3  -5    2.66    0.88   1
   2  -3  -5    2.99    0.93   1
   2  -3  -4   36.36    2.29   1
   2  -3  -4   36.00    2.40   1
   2  -3  -3   61.78    3.46   1
   2  -3  -3   67.40    3.78   1
   2  -3  -2  462.25   21.50   1
   2  -3  -2  447.32   24.11   1
   2  -3  -1    0.62    0.88   1
   2  -3  -1    1.90    0.69   1
   2  -3   0    2.86    0.98   1
   2  -3   0    3.42    0.74   1
   2  -3   1   13.32    1.39   1
   2  -3   1   13.84    1.41   1
   2  -3   2   82.26    5.08   1
   2  -3   2   92.35    4.80   1
   2  -3   3    3.69    0.54   1
   2  -3   3    5.24    2.43   1
   2  -3   3    2.62    0.91   1
   2  -3   4   15.84    1.59   1
   2  -3   4   16.16    2.17   1
   2  -3   4   17.81    1.10   1
   2  -3   5  265.36   12.38   1
   2  -3   5  250.27   11.07   1
   2  -3   6  125.66    5.61   1
   2  -3   6  131.79    6.66   1
   2  -3   7   51.70    3.31   1
   2  -3   8   17.14    1.99   1
   2  -3   8   17.31    1.75   1
   2  -3   9   11.56    1.63   1
   2  -3  10    9.42    1.47   1
   2  -3  11    0.53    1.27   1
   2  -3  12   18.49    2.06   1
   2  -3  13    1.59    1.06   1
   2  -3  14   12.18    1.75   1
   2  -3  15    7.90    1.63   1
   2  -2 -17    0.35    1.45   1
   2  -2 -16   33.76    2.90   1
   2  -2 -14    2.43    1.40   1
   2  -2 -12   70.39    3.86   1
   2  -2 -12   66.75    3.92   1
   2  -2 -11    2.02    1.11   1
   2  -2 -10    0.56    0.72   1
   2  -2 -10    1.85    1.01   1
   2  -2  -9    3.46    0.97   1
   2  -2  -9    2.76    0.80   1
   2  -2  -8   10.30    1.09   1
   2  -2  -8   10.50    1.10   1
   2  -2  -7   11.90    1.17   1
   2  -2  -7   12.96    1.22   1
   2  -2  -6   20.79    1.64   1
   2  -2  -6   21.34    1.57   1
   2  -2  -5   55.06    2.97   1
   2  -2  -5   51.41    3.30   1
   2  -2  -4   11.36    1.08   1
   2  -2  -4   12.18    1.19   1
   2  -2  -3   94.28    4.86   1
   2  -2  -3  102.01    5.45   1
   2  -2  -2   45.83    2.57   1
   2  -2  -2   44.09    2.66   1
   2  -2  -1  275.23   13.94   1
   2  -2  -1  255.36   12.78   1
   2  -2   0  401.20   17.63   1
   2  -2   1    9.61    1.12   1
   2  -2   1    7.13    1.01   1
   2  -2   2   23.52    1.26   1
   2  -2   2   21.53    1.67   1
   2  -2   2   24.11    1.67   1
   2  -2   3  265.36   11.08   1
   2  -2   3  258.24   14.78   1
   2  -2   3  269.29   12.47   1
   2  -2   4   23.23    1.35   1
   2  -2   4   20.79    1.73   1
   2  -2   5  130.42    5.71   1
   2  -2   5  128.82    6.58   1
   2  -2   6   22.47    1.80   1
   2  -2   7    8.41    1.22   1
   2  -2   7    6.71    1.19   1
   2  -2   8   14.82    1.54   1
   2  -2   8   13.10    1.59   1
   2  -2   9  127.69    8.14   1
   2  -2   9  130.64    6.63   1
   2  -2  10   18.06    1.87   1
   2  -2  11    8.58    1.58   1
   2  -2  12    8.70    1.36   1
   2  -2  13   72.93    4.10   1
   2  -2  14    2.62    1.49   1
   2  -2  15    3.80    1.83   1
   2  -2  16    6.10    1.93   1
   2  -2  17   49.28    3.93   1
   2  -1 -17   17.06    2.23   1
   2  -1 -16    5.02    1.25   1
   2  -1 -16    3.24    1.66   1
   2  -1 -15    1.66    1.03   1
   2  -1 -15    3.96    1.35   1
   2  -1 -14    1.88    1.32   1
   2  -1 -14    3.06    0.88   1
   2  -1 -13    3.39    0.88   1
   2  -1 -13    3.03    1.22   1
   2  -1 -12   30.69    1.99   1
   2  -1 -12   37.82    2.46   1
   2  -1 -12   34.93    2.13   1
   2  -1 -11   43.82    2.38   1
   2  -1 -11   45.83    2.84   1
   2  -1 -11   46.10    2.72   1
   2  -1 -10    7.40    0.92   1
   2  -1 -10    7.18    0.86   1
   2  -1 -10    5.66    1.00   1
   2  -1  -9   -0.17    0.75   1
   2  -1  -9    0.38    0.64   1
   2  -1  -9    0.02    0.52   1
   2  -1  -8   61.31    3.29   1
   2  -1  -8   59.14    3.08   1
   2  -1  -8   61.47    3.45   1
   2  -1  -7   12.25    1.05   1
   2  -1  -7   13.10    1.09   1
   2  -1  -7   11.56    1.16   1
   2  -1  -6 1534.29   72.86   1
   2  -1  -6 1427.33   80.09   1
   2  -1  -5  163.84    8.70   1
   2  -1  -5  154.75    7.96   1
   2  -1  -4    5.90    0.68   1
   2  -1  -4    5.76    0.72   1
   2  -1  -3  195.72   10.35   1
   2  -1  -3  194.04    9.47   1
   2  -1  -2  306.25   15.40   1
   2  -1  -2  283.92   14.83   1
   2  -1  -1  116.42    5.39   1
   2  -1  -1  111.30    6.12   1
   2  -1   0   61.00    3.44   1
   2  -1   0   61.15    2.97   1
   2  -1   1  210.83    8.71   1
   2  -1   1  207.07   10.65   1
   2  -1   1  207.07    9.50   1
   2  -1   2  141.85    5.95   1
   2  -1   2  137.36    6.56   1
   2  -1   3  600.25   24.50   1
   2  -1   3  512.57   26.72   1
   2  -1   4  541.03   21.86   1
   2  -1   4  505.35   25.63   1
   2  -1   5  701.19   34.95   1
   2  -1   6   82.45    4.36   1
   2  -1   6   79.39    6.24   1
   2  -1   7    6.86    0.89   1
   2  -1   7    6.86    1.05   1
   2  -1   8    5.66    1.09   1
   2  -1   8    6.05    1.03   1
   2  -1   9   36.48    2.42   1
   2  -1   9   35.76    2.39   1
   2  -1  10  327.25   23.52   1
   2  -1  10  322.56   15.80   1
   2  -1  11  191.27   10.79   1
   2  -1  11  204.49    9.72   1
   2  -1  12  232.26   11.28   1
   2  -1  13  155.00    7.47   1
   2  -1  14    4.12    1.22   1
   2  -1  15    3.53    1.69   1
   2  -1  16    4.54    1.79   1
   2  -1  17   50.55    3.98   1
   2   0 -17   18.06    1.87   1
   2   0 -16    0.90    1.27   1
   2   0 -15   52.85    3.05   1
   2   0 -15   49.00    3.36   1
   2   0 -14    8.35    1.56   1
   2   0 -14   10.30    1.41   1
   2   0 -13   10.56    1.17   1
   2   0 -13   11.22    1.61   1
   2   0 -12    9.12    1.39   1
   2   0 -12    9.73    1.25   1
   2   0 -11  494.17   21.34   1
   2   0 -11  507.15   23.87   1
   2   0 -10    4.37    1.04   1
   2   0 -10    3.69    0.92   1
   2   0  -9   32.95    1.84   1
   2   0  -9   36.84    2.19   1
   2   0  -8    1.10    0.73   1
   2   0  -8   -0.45    0.60   1
   2   0  -8    0.35    0.41   1
   2   0  -7   21.07    1.38   1
   2   0  -7   20.70    1.37   1
   2   0  -7   20.34    1.44   1
   2   0  -6  123.21    5.77   1
   2   0  -6  117.94    5.43   1
   2   0  -6  120.12    6.14   1
   2   0  -5  416.57   17.55   1
   2   0  -5  391.64   19.39   1
   2   0  -5  414.94   21.18   1
   2   0  -4    8.35    0.75   1
   2   0  -4    8.12    0.86   1
   2   0  -4    9.06    0.66   1
   2   0  -3   42.77    2.22   1
   2   0  -3   40.83    2.17   1
   2   0  -2    4.84    0.44   1
   2   0   1 1439.44   58.43   1
   2   0   1 1397.26   67.28   1
   2   0   2  369.41   14.61   1
   2   0   2  336.36   16.51   1
   2   0   3   56.55    2.71   1
   2   0   3   54.76    2.81   1
   2   0   3   62.57    2.85   1
   2   0   4  166.15    7.73   1
   2   0   4  152.52    7.41   1
   2   0   5  238.39   13.28   1
   2   0   5  254.40   11.48   1
   2   0   6  847.39   38.43   1
   2   0   6  826.56   46.00   1
   2   0   7  104.45    5.31   1
   2   0   7  111.30    5.28   1
   2   0   8  219.34   13.03   1
   2   0   8  253.76   11.15   1
   2   0   9   -0.36    0.84   1
   2   0  10  364.43   16.42   1
   2   0  10  324.72   20.18   1
   2   0  11   96.63    5.11   1
   2   0  11   86.86    4.85   1
   2   0  12    2.76    1.29   1
   2   0  13    0.50    1.25   1
   2   0  14   61.15    3.91   1
   2   0  15    0.96    1.53   1
   2   0  16    4.97    1.47   1
   2   0  17   18.40    2.49   1
   2   0  18   28.20    3.08   1
   2   1 -16    2.22    1.43   1
   2   1 -15    2.22    1.31   1
   2   1 -14    6.35    1.26   1
   2   1 -13  214.62    9.67   1
   2   1 -12    4.28    1.82   1
   2   1  -9    5.43    0.93   1
   2   1  -8  245.24   11.59   1
   2   1  -7   56.55    3.01   1
   2   1  -6  704.90   30.27   1
   2   1  -6  692.74   33.16   1
   2   1  -5   17.06    1.07   1
   2   1  -5   15.52    1.18   1
   2   1  -4    6.45    0.71   1
   2   1  -4    7.08    0.59   1
   2   1  -3   12.46    0.71   1
   2   1  -3   11.56    0.88   1
   2   1  -2 1486.87   63.24   1
   2   1  -1  474.37   20.47   1
   2   1   1 1603.20   76.88   1
   2   1   1 1613.63   65.08   1
   2   1   2  147.38    6.07   1
   2   1   2  145.93    6.76   1
   2   1   3 5414.02  219.27   1
   2   1   4   32.26   11.36   1
   2   1   5 1616.04   79.60   1
   2   1   6   20.61    2.27   1
   2   1   7  246.49   11.62   1
   2   1   8  107.12    5.38   1
   2   1   9   11.09    1.20   1
   2   1  10   40.20    2.54   1
   2   1  11   17.14    1.57   1
   2   1  12  513.48   36.26   1
   2   1  16   19.18    2.10   1
   2   1  17   64.80    4.51   1
   2   1  18    1.61    1.88   1
   2   1  19   12.89    2.51   1
   2   2 -16   40.32    3.05   1
   2   2  -7   12.74    1.07   1
   2   2  -6   13.32    1.10   1
   2   2  -5  286.29   12.86   1
   2   2  -4  127.46    6.10   1
   2   2  -3  248.06   11.34   1
   2   2  -2  875.57   39.65   1
   2   2  -2  869.66   37.16   1
   2   2  -1  338.19   14.34   1
   2   2  -1  335.99   16.50   1
   2   2  -1  340.77   15.14   1
   2   2   0 5559.19  249.03   1
   2   2   1 9302.60  366.51   1
   2   2   2  826.56   40.25   1
   2   2   2  872.02   36.62   1
   2   2   2  855.56   33.93   1
   2   2   3  299.64   14.54   1
   2   2   3  318.27   13.92   1
   2   2   3  323.28   12.95   1
   2   2   4    1.56    0.35   1
   2   2   4    1.04    0.51   1
   2   2   5  213.45    9.64   1
   2   2   6   56.85    3.02   1
   2   2   7  311.88   15.54   1
   2   2   8   13.99    1.20   1
   2   2   9  329.06   16.33   1
   2   2  10    9.12    1.27   1
   2   2  11  466.99   25.50   1
   2   2  12  450.29   24.62   1
   2   3 -10    6.55    1.02   1
   2   3  -9    2.13    0.76   1
   2   3  -7    5.38    0.74   1
   2   3  -6  116.21    5.61   1
   2   3  -5  372.10   16.59   1
   2   3  -4  693.27   28.96   1
   2   3  -4  585.16   30.96   1
   2   3  -3   48.58    2.65   1
   2   3  -3   46.92    2.47   1
   2   3  -2  172.13    8.13   1
   2   3  -2  178.76    8.02   1
   2   3  -1   43.96    2.12   1
   2   3  -1   36.24    2.05   1
   2   3   0   36.60    1.94   1
   2   3   0   38.19    1.98   1
   2   3   1    3.24    0.47   1
   2   3   1    3.57    0.57   1
   2   3   1    3.92    0.55   1
   2   3   2  762.31   31.48   1
   2   3   2  749.66   32.86   1
   2   3   2  720.39   36.50   1
   2   3   2  770.06   30.53   1
   2   3   3   60.22    2.79   1
   2   3   3   59.29    2.77   1
   2   3   3   63.36    3.02   1
   2   3   3   60.84    3.12   1
   2   3   4  507.15   21.17   1
   2   3   4  469.16   23.83   1
   2   3   5   49.56    2.39   1
   2   3   5   45.70    2.57   1
   2   3   6   97.61    4.94   1
   2   3   6  102.01    4.65   1
   2   3   7  719.85   29.51   1
   2   3   7  646.68   33.57   1
   2   3   8  100.40    5.21   1
   2   3   8  113.00    4.89   1
   2   3   9   46.79    2.87   1
   2   3  11   93.51    5.22   1
   2   3  12   99.80    5.59   1
   2   4 -11    2.10    1.04   1
   2   4 -10   35.16    2.25   1
   2   4  -9    4.41    1.05   1
   2   4  -8   25.60    1.82   1
   2   4  -7   -0.62    0.88   1
   2   4  -6   32.83    2.06   1
   2   4  -6   33.18    2.07   1
   2   4  -5   52.56    2.90   1
   2   4  -5   52.85    2.91   1
   2   4  -4   13.18    1.23   1
   2   4  -4   13.76    1.26   1
   2   4  -3   -0.48    0.77   1
   2   4  -3    0.07    0.64   1
   2   4  -2    0.58    0.59   1
   2   4  -2    2.46    0.69   1
   2   4  -1   27.67    1.68   1
   2   4  -1   25.20    1.71   1
   2   4   0   31.02    2.01   1
   2   4   0   36.48    2.05   1
   2   4   1   91.58    4.21   1
   2   4   1   88.92    4.53   1
   2   4   2  134.33    5.56   1
   2   4   2  135.96    6.06   1
   2   4   2  131.56    6.42   1
   2   4   3  245.86   11.29   1
   2   4   3  239.32   10.83   1
   2   4   3  253.76   10.51   1
   2   4   3  242.42    9.96   1
   2   4   4  190.44    8.00   1
   2   4   4  177.42    8.79   1
   2   4   4  189.89    8.54   1
   2   4   5  713.42   29.38   1
   2   4   5  644.14   33.50   1
   2   4   6  101.61    5.24   1
   2   4   6  109.41    5.02   1
   2   4   7  121.66    5.29   1
   2   4   7  114.70    5.78   1
   2   4   8    2.13    0.88   1
   2   4   8    2.22    0.57   1
   2   4   9   33.52    1.74   1
   2   4  10   15.92    1.60   1
   2   4  10   18.40    1.03   1
   2   4  11   38.19    1.85   1
   2   4  11   34.57    2.59   1
   2   5  -8    1.82    1.19   1
   2   5  -7   -1.06    1.05   1
   2   5  -7   -0.42    1.08   1
   2   5  -6   21.72    1.58   1
   2   5  -6   21.34    1.85   1
   2   5  -5    1.49    0.95   1
   2   5  -5    0.56    0.88   1
   2   5  -4    2.43    0.97   1
   2   5  -3   68.39    3.47   1
   2   5  -3   64.00    3.68   1
   2   5  -2   28.41    1.81   1
   2   5  -2   28.20    1.81   1
   2   5  -1   -1.82    1.03   1
   2   5  -1    0.17    0.78   1
   2   5   0   62.25    3.47   1
   2   5   0   66.26    3.42   1
   2   5   1  457.96   20.12   1
   2   5   1  436.81   20.90   1
   2   5   2    3.20    0.89   1
   2   5   2    0.79    0.91   1
   2   5   2    2.37    0.40   1
   2   5   3   58.98    2.61   1
   2   5   3   56.55    3.31   1
   2   5   3   57.46    3.03   1
   2   5   4    0.53    0.58   1
   2   5   4    0.88    0.47   1
   2   5   4    2.50    0.88   1
   2   5   4    1.30    0.41   1
   2   5   5   87.80    4.68   1
   2   5   5   84.46    4.23   1
   2   5   5   93.70    4.07   1
   2   5   6   16.32    1.54   1
   2   5   6   18.06    1.28   1
   2   5   7  135.02    6.74   1
   2   5   7  139.24    6.14   1
   2   5   8   -0.46    0.68   1
   2   5   8    2.13    0.79   1
   2   5   9   89.11    4.91   1
   2   5   9   91.58    4.21   1
   2   5  10   14.52    1.07   1
   2   5  10   13.10    1.67   1
   2   5  11   26.73    1.55   1
   2   5  12  126.11    5.17   1
   2   5  13    2.31    0.43   1
   2   6  -5  187.96    9.60   1
   2   6  -4   33.64    2.32   1
   2   6  -3   -0.96    1.59   1
   2   6  -3    2.76    1.00   1
   2   6  -2  244.61   11.89   1
   2   6  -2  267.32   11.44   1
   2   6  -1   46.79    3.01   1
   2   6  -1   41.73    2.71   1
   2   6   0   11.49    1.42   1
   2   6   0   12.96    1.22   1
   2   6   1    1.74    1.08   1
   2   6   2   19.18    1.49   1
   2   6   2   21.53    1.86   1
   2   6   3    5.81    1.25   1
   2   6   3    6.66    0.57   1
   2   6   4    0.62    0.41   1
   2   6   4    2.25    0.81   1
   2   6   5    4.20    0.53   1
   2   6   5    3.03    0.63   1
   2   6   5    2.76    1.06   1
   2   6   6    0.38    0.41   1
   2   6   6   -1.37    1.12   1
   2   6   6    1.72    0.68   1
   2   6   7  130.64    5.94   1
   2   6   7  122.77    6.43   1
   2   6   8   39.31    2.88   1
   2   6   8   41.09    2.31   1
   2   6   9  493.28   20.43   1
   2   6  10  176.89    7.98   1
   2   6  11    2.37    0.80   1
   2   6  12   43.96    2.25   1
   2   6  13   17.06    1.24   1
   2   7   1    5.34    1.57   1
   2   7   2   32.26    2.39   1
   2   7   5  221.41    9.52   1
   2   7   6   70.39    3.02   1
   2   7   6   61.00    3.28   1
   2   7   7  163.58    7.42   1
   2   7   8   24.80    1.89   1
   2   7   9   20.61    1.54   1
   2   7  10   38.81    2.37   1
   2   7  11    2.82    0.87   1
   2   7  12   56.10    3.00   1
   2   8   6   75.17    3.64   1
   2   8   6   84.27    3.86   1
   2   8   7  297.91   13.46   1
   3  -7  -8   -1.00    1.94   1
   3  -7  -7   15.52    2.52   1
   3  -7  -5    9.61    2.36   1
   3  -7  -4   25.91    2.95   1
   3  -7  -3   -0.96    2.00   1
   3  -7  -2    5.29    2.02   1
   3  -7  -1   14.52    2.51   1
   3  -7   0    2.43    2.09   1
   3  -7   1    5.76    1.97   1
   3  -7   2   -0.23    1.93   1
   3  -7   3    5.86    2.13   1
   3  -7   4   18.32    2.65   1
   3  -7   5    6.35    2.12   1
   3  -6 -11    1.28    1.72   1
   3  -6 -10    2.50    1.86   1
   3  -6  -9   34.11    3.15   1
   3  -6  -8    8.82    2.20   1
   3  -6  -7    1.21    1.67   1
   3  -6  -5    1.10    1.24   1
   3  -6  -4    4.28    1.61   1
   3  -6  -3   20.79    2.46   1
   3  -6  -2    1.17    1.62   1
   3  -6  -1   -0.81    1.44   1
   3  -6   0   22.56    2.38   1
   3  -6   1   94.09    5.63   1
   3  -6   2  198.53    9.58   1
   3  -6   3   64.96    4.35   1
   3  -6   4   10.05    2.03   1
   3  -6   5    1.74    1.80   1
   3  -6   6    3.61    1.90   1
   3  -6   7   17.47    2.59   1
   3  -6   8   24.60    2.98   1
   3  -5 -13   -1.93    1.95   1
   3  -5 -12   20.43    2.44   1
   3  -5 -11    2.79    1.87   1
   3  -5 -10  149.57    8.07   1
   3  -5  -9  127.24    6.77   1
   3  -5  -8   31.14    2.79   1
   3  -5  -7    4.71    1.52   1
   3  -5  -6   12.53    1.84   1
   3  -5  -5   10.76    1.71   1
   3  -5  -4    8.88    1.67   1
   3  -5  -3   24.90    2.30   1
   3  -5  -2    3.42    1.18   1
   3  -5  -1    2.50    1.49   1
   3  -5   0    5.29    1.61   1
   3  -5   1   48.02    3.46   1
   3  -5   2   52.42    3.62   1
   3  -5   3    6.15    1.44   1
   3  -5   4   12.74    2.00   1
   3  -5   5   18.40    1.97   1
   3  -5   6    0.24    1.49   1
   3  -5   7    8.70    1.89   1
   3  -5   8   12.25    2.10   1
   3  -5   9    1.32    1.29   1
   3  -5  11   -0.32    1.65   1
   3  -4 -14   11.97    2.08   1
   3  -4 -13    2.31    1.61   1
   3  -4 -12    0.83    1.16   1
   3  -4 -11   27.46    2.52   1
   3  -4 -10   37.21    2.81   1
   3  -4  -9   13.91    1.79   1
   3  -4  -8   17.56    1.93   1
   3  -4  -7   38.94    2.87   1
   3  -4  -6  102.41    5.46   1
   3  -4  -5   30.58    2.54   1
   3  -4  -4   12.25    1.47   1
   3  -4  -4   11.09    1.80   1
   3  -4  -3   76.56    5.25   1
   3  -4  -3   93.32    5.02   1
   3  -4  -2    2.82    1.34   1
   3  -4  -1   14.75    1.84   1
   3  -4  -1   18.49    1.89   1
   3  -4   0    0.67    0.89   1
   3  -4   1    3.31    1.35   1
   3  -4   1    6.35    1.41   1
   3  -4   2    3.69    1.42   1
   3  -4   2   -0.61    1.20   1
   3  -4   3    8.01    1.64   1
   3  -4   3    9.49    1.66   1
   3  -4   4   77.79    4.59   1
   3  -4   5   58.68    3.68   1
   3  -4   5   53.29    2.77   1
   3  -4   6    4.41    0.80   1
   3  -4   6    1.77    1.41   1
   3  -4   7    1.90    1.35   1
   3  -4   7    1.88    0.74   1
   3  -4   8    8.12    1.03   1
   3  -4   8    7.40    1.63   1
   3  -4   9    3.03    0.90   1
   3  -4   9    3.28    1.56   1
   3  -4  10    4.04    1.29   1
   3  -4  11    3.03    1.64   1
   3  -4  12    0.67    1.43   1
   3  -4  13   11.09    2.20   1
   3  -3 -15   24.40    2.57   1
   3  -3 -14   -0.90    1.50   1
   3  -3 -13   38.19    2.97   1
   3  -3 -12    7.34    1.46   1
   3  -3 -11   13.10    1.59   1
   3  -3 -11    8.82    1.49   1
   3  -3 -10    1.51    0.96   1
   3  -3 -10    2.56    1.22   1
   3  -3  -9   25.91    2.34   1
   3  -3  -9   31.70    2.25   1
   3  -3  -8   44.89    2.81   1
   3  -3  -8   38.07    2.96   1
   3  -3  -7    9.18    1.39   1
   3  -3  -7    8.64    1.47   1
   3  -3  -6   38.32    2.97   1
   3  -3  -6   44.36    2.80   1
   3  -3  -5  111.30    7.60   1
   3  -3  -5  124.10    6.24   1
   3  -3  -4   11.76    1.44   1
   3  -3  -4   11.09    1.47   1
   3  -3  -3    3.72    1.04   1
   3  -3  -3    2.72    1.12   1
   3  -3  -2   17.39    1.58   1
   3  -3  -2   16.56    1.71   1
   3  -3  -1   49.00    3.08   1
   3  -3   0   65.93    3.74   1
   3  -3   0   58.37    3.97   1
   3  -3   1    3.35    1.21   1
   3  -3   1    5.24    1.19   1
   3  -3   2   86.68    5.59   1
   3  -3   2   99.00    5.17   1
   3  -3   3    1.32    1.10   1
   3  -3   3   -1.42    0.81   1
   3  -3   3   -0.46    0.54   1
   3  -3   4   13.40    1.02   1
   3  -3   4   12.11    2.92   1
   3  -3   5  427.66   18.20   1
   3  -3   5  440.58   20.57   1
   3  -3   6  178.76    9.09   1
   3  -3   6  170.04    7.56   1
   3  -3   7  172.66    8.67   1
   3  -3   7  167.44    7.51   1
   3  -3   8   16.73    1.39   1
   3  -3   8   15.52    1.65   1
   3  -3   9   33.52    2.08   1
   3  -3   9   36.60    2.78   1
   3  -3  10   30.14    2.53   1
   3  -3  10   27.46    1.99   1
   3  -3  11   13.91    1.49   1
   3  -3  11   13.10    1.67   1
   3  -3  12    7.40    1.85   1
   3  -3  13   11.90    2.00   1
   3  -3  14    2.53    1.78   1
   3  -3  15   36.24    3.37   1
   3  -2 -16    5.48    1.73   1
   3  -2 -15    0.58    1.29   1
   3  -2 -14   -0.45    1.29   1
   3  -2 -13    3.31    1.31   1
   3  -2 -12   10.69    1.44   1
   3  -2 -12   14.44    1.60   1
   3  -2 -11   36.24    2.41   1
   3  -2 -11   27.77    2.42   1
   3  -2 -10   29.05    2.37   1
   3  -2 -10   36.48    2.30   1
   3  -2  -9   -0.11    0.84   1
   3  -2  -9   -0.96    0.92   1
   3  -2  -8    2.22    0.92   1
   3  -2  -8    0.88    0.88   1
   3  -2  -7   50.55    3.56   1
   3  -2  -7   61.94    3.31   1
   3  -2  -6   80.64    4.13   1
   3  -2  -6   71.23    4.56   1
   3  -2  -5    8.18    1.14   1
   3  -2  -5    8.82    1.13   1
   3  -2  -4   22.00    1.88   1
   3  -2  -4   27.35    1.78   1
   3  -2  -3   16.65    1.55   1
   3  -2  -3   16.81    1.39   1
   3  -2  -2    0.35    0.74   1
   3  -2  -1  133.17    6.46   1
   3  -2  -1  130.42    7.31   1
   3  -2   0  201.92   10.80   1
   3  -2   0  199.94    9.90   1
   3  -2   1  299.98   13.86   1
   3  -2   2    0.24    0.60   1
   3  -2   3    0.72    1.19   1
   3  -2   3   -0.30    0.58   1
   3  -2   4  291.73   14.69   1
   3  -2   4  299.29   12.80   1
   3  -2   5  128.60    7.03   1
   3  -2   5  122.77    5.76   1
   3  -2   6   82.63    3.82   1
   3  -2   6   74.65    4.32   1
   3  -2   7  195.72    9.79   1
   3  -2   7  186.60   20.22   1
   3  -2   7  196.84    8.70   1
   3  -2   8   68.89    4.48   1
   3  -2   8   70.39    4.03   1
   3  -2   8   72.59    3.58   1
   3  -2   9   30.36    2.20   1
   3  -2  10   23.62    2.14   1
   3  -2  11   16.48    1.71   1
   3  -2  12   13.91    1.87   1
   3  -2  13   -1.49    1.54   1
   3  -2  14    2.72    1.72   1
   3  -2  15   -1.35    1.79   1
   3  -2  16   -2.53    1.84   1
   3  -1 -16    5.34    1.71   1
   3  -1 -15   11.63    1.57   1
   3  -1 -15   11.83    1.72   1
   3  -1 -13    0.79    1.00   1
   3  -1 -13    0.31    1.02   1
   3  -1 -12    4.37    1.21   1
   3  -1 -12    5.52    1.08   1
   3  -1 -11   18.75    1.56   1
   3  -1 -11   22.09    1.79   1
   3  -1 -10    0.88    0.73   1
   3  -1 -10    0.81    0.90   1
   3  -1  -9   -1.00    0.74   1
   3  -1  -9    0.23    0.69   1
   3  -1  -8   80.64    3.95   1
   3  -1  -8   67.57    4.27   1
   3  -1  -7  150.55    9.08   1
   3  -1  -7  161.29    7.62   1
   3  -1  -6  213.74   10.23   1
   3  -1  -6  187.14   12.86   1
   3  -1  -5   -0.76    0.73   1
   3  -1  -5   -0.04    0.58   1
   3  -1  -4   27.25    2.09   1
   3  -1  -4   29.81    1.75   1
   3  -1  -3   16.08    1.20   1
   3  -1  -3   14.90    1.39   1
   3  -1  -2    4.71    0.61   1
   3  -1  -2    3.88    0.79   1
   3  -1  -1   36.97    2.43   1
   3  -1  -1   36.36    2.05   1
   3  -1   0 1069.94   52.34   1
   3  -1   1   44.22    2.53   1
   3  -1   2  144.48    6.97   1
   3  -1   2  140.19    6.39   1
   3  -1   3  417.79   20.44   1
   3  -1   3  446.90   18.60   1
   3  -1   4   16.73    1.23   1
   3  -1   4   16.73    1.39   1
   3  -1   5   32.15    2.04   1
   3  -1   5   30.91    1.89   1
   3  -1   6   88.36    4.14   1
   3  -1   6   81.72    4.52   1
   3  -1   6   87.98    4.69   1
   3  -1   7   31.14    2.12   1
   3  -1   7   33.41    2.31   1
   3  -1   7   33.52    1.97   1
   3  -1   8   65.93    4.38   1
   3  -1   8   72.93    4.10   1
   3  -1   9    7.13    1.34   1
   3  -1   9    9.49    1.17   1
   3  -1  10   14.36    1.52   1
   3  -1  10   14.21    1.88   1
   3  -1  11   65.93    3.90   1
   3  -1  12   55.06    3.56   1
   3  -1  13    5.43    1.49   1
   3  -1  14   18.23    2.22   1
   3  -1  15    0.62    1.14   1
   3  -1  16   51.70    3.88   1
   3  -1  17   23.62    2.92   1
   3   0 -16   10.82    1.78   1
   3   0 -15   17.72    1.85   1
   3   0 -15   18.23    1.88   1
   3   0 -14    0.44    1.10   1
   3   0 -13    6.30    1.31   1
   3   0 -13    7.90    1.40   1
   3   0 -12  175.83    8.49   1
   3   0 -12  178.22    8.28   1
   3   0 -11  103.63    5.29   1
   3   0 -11  102.62    5.27   1
   3   0 -10    9.42    1.11   1
   3   0 -10   11.90    1.24   1
   3   0  -9    2.07    0.92   1
   3   0  -9    2.53    0.83   1
   3   0  -8   73.27    3.60   1
   3   0  -8   72.08    3.57   1
   3   0  -7   50.84    2.71   1
   3   0  -7   53.44    2.78   1
   3   0  -6   29.05    1.62   1
   3   0  -6   28.52    1.82   1
   3   0  -5    1.72    0.63   1
   3   0  -4  186.60    9.56   1
   3   0  -3  127.69    6.55   1
   3   0  -2   58.06    3.05   1
   3   0  -1  127.69    6.55   1
   3   0   1  892.22   42.42   1
   3   0   1  922.34   38.87   1
   3   0   2   67.73    3.13   1
   3   0   2   66.59    3.26   1
   3   0   3   19.01    1.22   1
   3   0   3   19.36    1.32   1
   3   0   3   18.75    1.21   1
   3   0   4  152.03    7.15   1
   3   0   4  146.89    6.54   1
   3   0   4  149.57    7.09   1
   3   0   5   43.82    2.25   1
   3   0   5   41.73    2.33   1
   3   0   5   43.43    2.37   1
   3   0   6    1.44    0.77   1
   3   0   6    1.77    0.80   1
   3   0   7   10.24    1.09   1
   3   0   7   10.50    1.17   1
   3   0   8   46.51    2.73   1
   3   0   8   44.36    2.80   1
   3   0   9   58.52    3.37   1
   3   0   9   61.47    3.45   1
   3   0  10   32.95    2.18   1
   3   0  10   26.94    2.18   1
   3   0  11  337.09   15.79   1
   3   0  11  326.89   19.89   1
   3   0  12  466.99   21.61   1
   3   0  13   26.01    2.45   1
   3   0  14   27.88    2.53   1
   3   0  15   29.92    2.52   1
   3   0  16   -0.13    1.66   1
   3   0  17   -0.11    1.25   1
   3   0  18    6.86    2.20   1
   3   1 -16   -1.44    1.34   1
   3   1 -15   -0.02    1.29   1
   3   1 -14    1.30    0.93   1
   3   1 -13   18.92    1.83   1
   3   1 -12    7.40    1.36   1
   3   1 -11   48.72    2.93   1
   3   1 -10    2.46    1.16   1
   3   1  -9   -0.50    0.70   1
   3   1  -8   82.81    4.19   1
   3   1  -8   81.18    4.32   1
   3   1  -7   11.76    0.96   1
   3   1  -7   11.49    1.22   1
   3   1  -6  392.44   17.43   1
   3   1  -6  395.61   18.30   1
   3   1  -5  298.25   13.13   1
   3   1  -5  299.29   13.49   1
   3   1  -4    0.38    0.31   1
   3   1  -4   -0.27    0.50   1
   3   1  -3   17.22    1.25   1
   3   1  -3   17.56    0.92   1
   3   1  -2    9.49    0.92   1
   3   1   1  322.92   16.53   1
   3   1   1  297.22   14.14   1
   3   1   1  324.72   12.97   1
   3   1   2   23.91    1.27   1
   3   1   2   23.14    1.25   1
   3   1   2   23.33    1.45   1
   3   1   3    2.92    0.51   1
   3   1   3    2.31    0.70   1
   3   1   3    2.13    0.38   1
   3   1   4    8.76    0.83   1
   3   1   4    9.12    0.97   1
   3   1   5    0.53    0.64   1
   3   1   5    0.46    0.56   1
   3   1   6 1533.51   72.05   1
   3   1   7  155.50    8.48   1
   3   1   8   -0.48    0.75   1
   3   1   9   71.40    3.89   1
   3   1  10   43.56    2.77   1
   3   1  11   12.25    1.54   1
   3   1  14   31.81    2.71   1
   3   1  15   44.76    3.21   1
   3   1  16   -0.85    1.66   1
   3   1  17   68.72    4.64   1
   3   1  18    1.21    1.39   1
   3   2 -15   -1.49    1.44   1
   3   2 -14   -0.09    1.43   1
   3   2 -13    6.10    1.33   1
   3   2 -12   48.44    3.06   1
   3   2 -11    7.18    1.45   1
   3   2 -10  133.86    6.71   1
   3   2  -9    5.86    1.16   1
   3   2  -8   40.07    2.41   1
   3   2  -7   -0.21    0.85   1
   3   2  -6  217.56    9.74   1
   3   2  -5  435.56   19.20   1
   3   2  -4   54.91    2.96   1
   3   2  -3   69.06    3.49   1
   3   2  -2    4.41    0.76   1
   3   2  -1  109.62    5.03   1
   3   2   0   14.21    1.06   1
   3   2   1    1.10    0.29   1
   3   2   1    2.31    0.70   1
   3   2   2   48.16    2.50   1
   3   2   2   51.70    2.44   1
   3   2   3  334.89   14.27   1
   3   2   3  306.60   12.61   1
   3   2   4  205.06    8.59   1
   3   2   4  211.70    9.31   1
   3   2   5  132.25    6.21   1
   3   2   5  131.79    5.74   1
   3   2   6  619.01   29.36   1
   3   2   7   -0.31    0.74   1
   3   2   8  201.64    9.66   1
   3   2   9    0.77    0.60   1
   3   2  10   46.51    2.86   1
   3   2  11   42.38    2.86   1
   3   2  12    2.31    0.97   1
   3   2  19   10.24    2.43   1
   3   3 -14    4.00    1.60   1
   3   3 -13    0.62    1.03   1
   3   3 -12   -2.31    1.31   1
   3   3 -11    0.96    1.10   1
   3   3  -6    6.86    1.00   1
   3   3  -5  267.65   11.78   1
   3   3  -5  263.41   12.33   1
   3   3  -4  278.89   12.69   1
   3   3  -4  278.56   13.02   1
   3   3  -3    0.05    0.72   1
   3   3  -3   -0.12    0.36   1
   3   3  -3   -0.71    0.72   1
   3   3  -2  111.30    5.28   1
   3   3  -2  113.85    5.34   1
   3   3  -2  111.51    5.49   1
   3   3  -1   46.10    2.44   1
   3   3  -1   45.56    2.43   1
   3   3  -1   43.96    2.25   1
   3   3   0   10.76    0.98   1
   3   3   0   10.24    0.77   1
   3   3   0   10.63    0.98   1
   3   3   1   11.90    1.10   1
   3   3   1   11.97    1.04   1
   3   3   1   11.63    1.02   1
   3   3   1   12.60    0.85   1
   3   3   2    0.32    0.49   1
   3   3   2    0.06    0.44   1
   3   3   2   -0.23    0.66   1
   3   3   2   -0.21    0.62   1
   3   3   3   19.71    1.24   1
   3   3   3   18.40    1.20   1
   3   3   3   18.84    1.22   1
   3   3   4   70.56    3.36   1
   3   3   4   66.75    3.43   1
   3   3   4   68.89    3.32   1
   3   3   5  152.77    6.67   1
   3   3   5  159.26    7.32   1
   3   3   6   11.83    1.10   1
   3   3   7    3.42    0.78   1
   3   3   8  158.00    7.79   1
   3   3   9    9.06    1.20   1
   3   3  10    6.60    0.98   1
   3   3  11   68.56    3.97   1
   3   3  12   41.09    2.95   1
   3   4 -14    1.77    1.49   1
   3   4  -9    8.82    1.31   1
   3   4  -8   12.60    1.42   1
   3   4  -7    1.74    0.95   1
   3   4  -6    4.67    0.99   1
   3   4  -5   72.93    3.93   1
   3   4  -5   78.68    3.90   1
   3   4  -4  190.16    8.55   1
   3   4  -4  183.87    8.68   1
   3   4  -3    2.22    0.60   1
   3   4  -2    2.19    0.80   1
   3   4  -2    0.59    0.49   1
   3   4  -1   30.03    1.86   1
   3   4  -1   27.98    1.69   1
   3   4  -1   28.62    1.71   1
   3   4   0   20.43    1.36   1
   3   4   0   21.34    1.57   1
   3   4   0   22.00    1.41   1
   3   4   1  131.10    5.95   1
   3   4   1  127.69    6.10   1
   3   4   1  129.28    6.14   1
   3   4   2  518.47   22.77   1
   3   4   2  511.21   24.42   1
   3   4   2  539.17   21.83   1
   3   4   2  529.46   21.17   1
   3   4   3  169.00    8.32   1
   3   4   3  172.92    7.63   1
   3   4   3  175.30    7.94   1
   3   4   3  186.32    7.92   1
   3   4   4  121.00    5.94   1
   3   4   4  124.32    5.80   1
   3   4   4  119.25    5.46   1
   3   4   5  252.17   12.07   1
   3   4   5  255.68   11.51   1
   3   4   5  249.32   10.74   1
   3   4   6  225.00   10.50   1
   3   4   6  205.64    9.75   1
   3   4   7  198.53    9.86   1
   3   4   7  221.12    9.22   1
   3   4   8  177.16    7.45   1
   3   4   8  164.10    8.20   1
   3   4   9   56.70    3.46   1
   3   4  10   -0.23    0.94   1
   3   4  11  153.51    7.43   1
   3   5  -7   24.40    1.98   1
   3   5  -6    4.75    1.05   1
   3   5  -6    9.00    1.32   1
   3   5  -5   16.81    1.48   1
   3   5  -5   19.98    1.70   1
   3   5  -4   -2.07    1.04   1
   3   5  -4    1.00    0.62   1
   3   5  -3   50.41    2.84   1
   3   5  -3   52.56    2.90   1
   3   5  -2   -0.71    1.01   1
   3   5  -2    1.00    0.72   1
   3   5  -1   70.90    3.70   1
   3   5  -1   67.57    3.62   1
   3   5   0   23.23    1.74   1
   3   5   0   21.34    1.48   1
   3   5   1   13.99    1.27   1
   3   5   1   10.76    1.12   1
   3   5   1   13.47    1.10   1
   3   5   2  131.10    5.95   1
   3   5   2  124.77    6.48   1
   3   5   2  133.40    5.78   1
   3   5   2  130.87    6.18   1
   3   5   3  166.41    8.26   1
   3   5   3  177.16    7.72   1
   3   5   3  170.30    8.09   1
   3   5   3  173.19    7.37   1
   3   5   4   34.69    1.88   1
   3   5   4   35.16    2.25   1
   3   5   4   34.69    1.88   1
   3   5   4   34.93    2.01   1
   3   5   5    2.62    0.71   1
   3   5   5    2.59    0.55   1
   3   5   5    1.06    0.87   1
   3   5   5    2.99    0.83   1
   3   5   6    0.83    0.87   1
   3   5   6    3.20    0.82   1
   3   5   6    0.86    0.58   1
   3   5   7    8.01    0.91   1
   3   5   7    5.02    1.16   1
   3   5   8  627.00   32.05   1
   3   5   8  655.36   28.16   1
   3   5   9   55.35    3.87   1
   3   5   9   55.65    2.83   1
   3   5  10  344.47   16.33   1
   3   5  10  363.66   15.64   1
   3   5  11   98.80    4.57   1
   3   6  -7    0.01    1.12   1
   3   6  -5    9.86    1.38   1
   3   6  -4   -1.82    1.08   1
   3   6  -3  323.28   14.74   1
   3   6  -3  338.56   15.46   1
   3   6  -2  368.26   16.12   1
   3   6  -2  350.81   16.86   1
   3   6  -1  259.21   11.59   1
   3   6  -1  251.22   11.73   1
   3   6   0   18.75    1.65   1
   3   6   0   19.54    1.68   1
   3   6   1  134.56    6.26   1
   3   6   1  131.10    6.64   1
   3   6   2    7.34    1.30   1
   3   6   2    9.55    1.30   1
   3   6   2   10.63    1.04   1
   3   6   3   38.32    2.10   1
   3   6   3   38.32    2.60   1
   3   6   3   38.69    2.36   1
   3   6   3   38.44    1.98   1
   3   6   4   56.55    3.01   1
   3   6   4   51.12    3.29   1
   3   6   4   54.61    2.81   1
   3   6   4   53.73    2.64   1
   3   6   5   17.39    1.58   1
   3   6   5   20.70    1.27   1
   3   6   5   17.22    1.49   1
   3   6   5   18.49    1.29   1
   3   6   6   46.51    3.00   1
   3   6   6   46.51    2.73   1
   3   6   6   50.41    2.56   1
   3   6   6   51.41    2.44   1
   3   6   7    0.72    0.85   1
   3   6   7    0.85    0.81   1
   3   6   7    0.38    1.12   1
   3   6   8  243.98   10.93   1
   3   6   8  228.61   11.79   1
   3   6   9   20.70    2.18   1
   3   6   9   22.47    1.61   1
   3   6  10    1.99    0.79   1
   3   6  11   -0.27    0.67   1
   3   6  12   56.85    2.87   1
   3   6  13    0.49    0.55   1
   3   7  -3   13.10    1.74   1
   3   7  -2   16.48    1.79   1
   3   7  -1    0.32    1.25   1
   3   7   0   -2.07    1.01   1
   3   7   1  381.81   19.93   1
   3   7   2   18.92    2.00   1
   3   7   3   -0.21    1.21   1
   3   7   3   -0.24    1.23   1
   3   7   4   13.32    1.02   1
   3   7   4   15.37    1.25   1
   3   7   4   13.54    1.55   1
   3   7   4   12.18    1.68   1
   3   7   5    7.34    1.41   1
   3   7   5   10.56    1.43   1
   3   7   5    8.53    0.88   1
   3   7   5   11.02    1.06   1
   3   7   6    6.40    0.86   1
   3   7   6    7.13    1.28   1
   3   7   6    7.67    0.83   1
   3   7   7    0.37    0.77   1
   3   7   7   -1.90    1.05   1
   3   7   8   -0.88    0.98   1
   3   7   8    0.28    0.91   1
   3   7   9   61.94    3.46   1
   3   7  10   66.10    3.58   1
   3   7  11    3.20    0.89   1
   3   7  12   46.92    2.60   1
   3   8   3    6.50    1.07   1
   3   8   4   23.14    1.64   1
   3   8   5    5.15    0.64   1
   3   8   5    5.43    0.89   1
   3   8   6   -1.59    0.73   1
   3   8   6    0.90    0.61   1
   3   8   7   17.06    1.40   1
   3   8   7   21.53    1.48   1
   3   8   8    9.80    1.13   1
   3   8   9   18.49    1.55   1
   3   8  10   14.21    1.51   1
   3   8  11    1.61    1.30   1
   3   9   3    9.86    1.32   1
   3   9   4    2.13    0.96   1
   3   9   5   -0.27    0.85   1
   3   9   6   33.18    2.07   1
   3  10   3    1.85    1.17   1
   4  -6  -8    0.04    1.91   1
   4  -6  -7   -0.74    1.87   1
   4  -6  -5   -1.54    1.34   1
   4  -6  -4    0.67    1.43   1
   4  -6  -3    3.06    1.64   1
   4  -6  -2    1.61    1.42   1
   4  -6  -1    6.25    1.85   1
   4  -6   0   32.15    3.18   1
   4  -6   1    1.77    2.05   1
   4  -6   2    2.86    1.49   1
   4  -6   3    1.25    1.88   1
   4  -6   4   -0.86    1.95   1
   4  -6   5   15.60    2.21   1
   4  -6   6   -0.32    1.48   1
   4  -5 -11   46.79    3.56   1
   4  -5 -10   -3.13    1.66   1
   4  -5  -9    1.17    1.84   1
   4  -5  -8    9.18    1.94   1
   4  -5  -7   10.96    1.85   1
   4  -5  -6   26.11    2.45   1
   4  -5  -5    5.90    1.60   1
   4  -5  -4    2.62    1.59   1
   4  -5  -3    2.82    1.65   1
   4  -5  -2    0.24    1.30   1
   4  -5  -1   -1.21    1.36   1
   4  -5   0   16.24    2.02   1
   4  -5   1    5.34    1.52   1
   4  -5   2   45.16    3.23   1
   4  -5   3   42.64    3.40   1
   4  -5   4    5.24    1.47   1
   4  -5   5    1.21    1.72   1
   4  -5   6    3.57    1.74   1
   4  -5   7   23.23    2.70   1
   4  -5   8    9.61    2.23   1
   4  -5   9    6.55    2.15   1
   4  -5  10    1.49    1.90   1
   4  -4 -12   10.89    2.05   1
   4  -4 -11   21.81    2.24   1
   4  -4 -10    0.88    1.32   1
   4  -4  -9   22.56    2.28   1
   4  -4  -8    4.84    1.45   1
   4  -4  -7    6.30    1.46   1
   4  -4  -6   24.40    2.17   1
   4  -4  -5    0.52    1.28   1
   4  -4  -3  131.79    6.89   1
   4  -4  -2   53.73    3.52   1
   4  -4  -1   31.92    2.60   1
   4  -4   0   92.16    4.99   1
   4  -4   1   10.76    1.77   1
   4  -4   2   14.75    1.69   1
   4  -4   3    2.99    1.38   1
   4  -4   4    0.07    1.35   1
   4  -4   5    6.30    1.51   1
   4  -4   6   20.07    2.15   1
   4  -4   6   14.14    1.35   1
   4  -4   7    2.40    0.87   1
   4  -4   7    0.62    1.47   1
   4  -4   8   67.08    4.09   1
   4  -4   9    2.76    1.63   1
   4  -4  10   -1.14    1.63   1
   4  -4  11   25.00    2.60   1
   4  -4  12    7.73    2.06   1
   4  -3 -13   18.75    1.99   1
   4  -3 -12   -1.77    1.41   1
   4  -3 -11    5.34    1.48   1
   4  -3 -10    6.25    1.40   1
   4  -3  -9   11.36    1.48   1
   4  -3  -8    8.88    1.37   1
   4  -3  -7   34.34    2.46   1
   4  -3  -6  338.93   14.73   1
   4  -3  -5  172.13    8.40   1
   4  -3  -4   32.60    2.97   1
   4  -3  -4   39.69    2.65   1
   4  -3  -3  176.36   13.28   1
   4  -3  -3  216.97   10.02   1
   4  -3  -2    2.59    1.19   1
   4  -3  -2   -0.21    1.32   1
   4  -3  -1   20.88    1.83   1
   4  -3  -1   17.64    2.10   1
   4  -3   0    4.58    1.50   1
   4  -3   0    8.12    1.31   1
   4  -3   2   46.79    3.01   1
   4  -3   3   37.70    2.70   1
   4  -3   4   16.40    1.86   1
   4  -3   5   67.08    3.44   1
   4  -3   5   70.56    4.20   1
   4  -3   6   91.78    5.17   1
   4  -3   6   89.11    4.34   1
   4  -3   7   15.05    1.71   1
   4  -3   7   14.75    1.38   1
   4  -3   8   18.06    1.87   1
   4  -3   8   19.62    1.59   1
   4  -3   9   43.03    2.62   1
   4  -3   9   45.16    3.09   1
   4  -3  10   -1.10    1.07   1
   4  -3  10   -0.40    1.45   1
   4  -3  11   10.37    1.87   1
   4  -3  12    1.08    1.66   1
   4  -3  13    6.76    1.66   1
   4  -3  14   25.00    2.80   1
   4  -2 -14    0.61    1.33   1
   4  -2 -13   11.49    1.63   1
   4  -2 -12   18.84    1.91   1
   4  -2 -11    0.98    1.13   1
   4  -2 -10    3.76    1.05   1
   4  -2  -9    6.50    1.12   1
   4  -2  -9    3.84    1.25   1
   4  -2  -8   14.36    1.44   1
   4  -2  -7    3.31    1.20   1
   4  -2  -7    2.37    1.02   1
   4  -2  -6  148.60    7.07   1
   4  -2  -5  109.41    5.44   1
   4  -2  -5   91.78    7.47   1
   4  -2  -4  106.92    5.58   1
   4  -2  -3   63.68    3.35   1
   4  -2  -3   54.46    3.99   1
   4  -2  -2   23.43    2.23   1
   4  -2  -2   28.62    1.93   1
   4  -2  -1   10.18    1.15   1
   4  -2   0   28.73    1.93   1
   4  -2   1   26.42    1.95   1
   4  -2   2    3.39    1.07   1
   4  -2   3   55.06    3.26   1
   4  -2   3   52.56    2.75   1
   4  -2   4   19.80    1.51   1
   4  -2   4   20.52    1.81   1
   4  -2   5   -0.77    1.28   1
   4  -2   5    0.76    0.78   1
   4  -2   6  236.54   11.69   1
   4  -2   6  232.87   10.38   1
   4  -2   7   24.30    2.37   1
   4  -2   7   29.05    2.05   1
   4  -2   7   32.04    2.49   1
   4  -2   8    0.23    0.92   1
   4  -2   8   -0.41    1.25   1
   4  -2   9   16.81    1.56   1
   4  -2   9   18.15    1.96   1
   4  -2  10   13.18    1.82   1
   4  -2  10   13.54    1.47   1
   4  -2  11    1.49    1.32   1
   4  -2  11    0.44    1.08   1
   4  -2  12   41.47    2.96   1
   4  -2  13    7.02    1.80   1
   4  -2  14    9.73    2.06   1
   4  -2  15    8.64    2.12   1
   4  -1 -13    0.53    1.11   1
   4  -1 -11   55.65    3.13   1
   4  -1  -9    6.40    1.01   1
   4  -1  -8   -0.10    0.72   1
   4  -1  -7   65.45    3.56   1
   4  -1  -6   48.86    2.66   1
   4  -1  -5   35.76    2.03   1
   4  -1  -4   32.04    1.92   1
   4  -1  -3   53.00    2.91   1
   4  -1  -2   69.72    3.67   1
   4  -1  -1    8.64    0.94   1
   4  -1   0   24.80    1.59   1
   4  -1   1   59.60    3.40   1
   4  -1   2  305.20   13.63   1
   4  -1   3   75.17    3.99   1
   4  -1   3   73.96    3.61   1
   4  -1   4  104.45    5.11   1
   4  -1   4  123.88    5.79   1
   4  -1   5    5.29    0.83   1
   4  -1   5    5.15    0.91   1
   4  -1   6  119.03    5.45   1
   4  -1   6  112.36    6.36   1
   4  -1   6  119.03    5.89   1
   4  -1   7   72.25    3.57   1
   4  -1   7   64.00    4.00   1
   4  -1   7   70.06    3.85   1
   4  -1   8   20.88    1.83   1
   4  -1   8   26.94    2.08   1
   4  -1   8   27.04    1.87   1
   4  -1   9  106.30    7.84   1
   4  -1   9  132.48    6.45   1
   4  -1   9  122.10    5.75   1
   4  -1  10   47.89    2.91   1
   4  -1  10   45.83    3.11   1
   4  -1  11  218.74   10.06   1
   4  -1  11  237.78   11.41   1
   4  -1  12  180.10    9.13   1
   4  -1  13   59.75    4.02   1
   4  -1  14    1.59    1.61   1
   4  -1  15    4.20    1.76   1
   4  -1  16   16.00    2.08   1
   4   0 -15    4.80    1.58   1
   4   0 -14    0.21    1.08   1
   4   0 -14    0.20    1.37   1
   4   0 -13   -0.01    1.08   1
   4   0 -13    3.39    1.40   1
   4   0 -12   35.05    2.49   1
   4   0 -12   34.34    2.34   1
   4   0 -11   30.14    1.98   1
   4   0 -11   30.80    2.22   1
   4   0 -10   35.64    2.27   1
   4   0 -10   33.52    2.08   1
   4   0  -9    0.83    0.69   1
   4   0  -8   29.27    1.73   1
   4   0  -7    2.86    0.61   1
   4   0  -6   23.04    1.44   1
   4   0  -5   89.68    4.36   1
   4   0  -4    1.12    0.47   1
   4   0  -3   49.00    2.52   1
   4   0  -2  173.98    8.71   1
   4   0  -1 1478.40   78.44   1
   4   0   0  788.49   41.56   1
   4   0   1 1071.91   51.73   1
   4   0   2   42.51    2.35   1
   4   0   2   44.76    2.41   1
   4   0   3    2.34    0.64   1
   4   0   3    1.37    0.56   1
   4   0   3    1.54    0.77   1
   4   0   4    6.40    0.86   1
   4   0   4    6.92    0.89   1
   4   0   4    6.30    0.90   1
   4   0   5    2.04    0.77   1
   4   0   5    2.76    0.76   1
   4   0   6   83.54    4.39   1
   4   0   6   88.55    4.52   1
   4   0   6   86.49    4.09   1
   4   0   7   45.83    2.71   1
   4   0   7   44.49    2.80   1
   4   0   7   49.14    2.66   1
   4   0   8   82.26    3.99   1
   4   0   8   82.08    4.53   1
   4   0   8   80.64    4.31   1
   4   0   9   77.97    4.06   1
   4   0   9   61.15    3.91   1
   4   0   9   71.23    3.54   1
   4   0  10   87.80    5.62   1
   4   0  10   99.60    5.19   1
   4   0  11   25.30    2.21   1
   4   0  12    2.25    1.47   1
   4   0  13   32.49    2.62   1
   4   0  14   -0.10    1.39   1
   4   0  15   21.34    2.13   1
   4   0  16    7.56    1.98   1
   4   0  17    0.66    1.75   1
   4   1 -15    1.30    1.48   1
   4   1 -14    0.00    1.00   1
   4   1 -13   48.02    3.19   1
   4   1 -12  116.64    5.83   1
   4   1 -11  208.22    9.52   1
   4   1 -10   23.81    2.15   1
   4   1  -9    8.07    1.31   1
   4   1  -8  100.00    4.60   1
   4   1  -8  100.00    4.80   1
   4   1  -7    1.08    0.52   1
   4   1  -7    0.30    0.96   1
   4   1  -6  186.60    8.47   1
   4   1  -6  181.71    8.63   1
   4   1  -5   36.60    1.94   1
   4   1  -5   37.58    2.33   1
   4   1   0   71.74    3.73   1
   4   1   0   79.03    4.09   1
   4   1   1    9.73    0.69   1
   4   1   1    8.82    0.65   1
   4   1   2  265.69   12.71   1
   4   1   2  288.32   11.89   1
   4   1   2  271.59   13.51   1
   4   1   3  661.52   26.75   1
   4   1   3  630.01   32.13   1
   4   1   3  628.50   30.08   1
   4   1   4    2.76    1.63   1
   4   1   4    2.89    0.65   1
   4   1   4    3.96    0.96   1
   4   1   5  129.96    6.38   1
   4   1   5  133.40    6.01   1
   4   1   5  135.72    6.29   1
   4   1   6   20.52    1.54   1
   4   1   6   22.09    1.60   1
   4   1   6   24.11    1.57   1
   4   1   7   67.57    3.45   1
   4   1   7   67.08    3.60   1
   4   1   7   65.77    3.57   1
   4   1   8    3.53    1.02   1
   4   1   8    3.80    0.78   1
   4   1   8    3.13    0.92   1
   4   1   9    6.86    1.21   1
   4   1   9    7.34    1.19   1
   4   1  10    6.10    1.24   1
   4   1  10    6.55    1.28   1
   4   1  11  154.50    9.70   1
   4   1  11  161.54    7.88   1
   4   1  12   65.45    3.88   1
   4   1  13   -0.44    1.27   1
   4   1  14    4.93    1.60   1
   4   1  15    5.11    1.58   1
   4   1  16   -1.30    1.66   1
   4   1  17   38.07    3.21   1
   4   1  18    3.50    2.09   1
   4   2 -14    2.02    1.62   1
   4   2 -13   49.28    3.37   1
   4   2 -11  193.49    9.18   1
   4   2 -10   27.46    2.20   1
   4   2  -9   19.71    1.86   1
   4   2  -8   60.84    3.43   1
   4   2  -7    1.14    0.77   1
   4   2  -6   81.90    4.34   1
   4   2  -5   13.03    1.37   1
   4   2  -4   13.18    1.38   1
   4   2  -3   34.34    2.11   1
   4   2  -2    4.62    0.99   1
   4   2   2   15.76    0.95   1
   4   2   2   16.40    1.30   1
   4   2   3   85.01    4.06   1
   4   2   3   85.56    4.07   1
   4   2   4    6.00    0.74   1
   4   2   4    6.10    0.79   1
   4   2   5   73.79    3.78   1
   4   2   5   77.09    3.86   1
   4   2   6  890.43   37.00   1
   4   2   6  883.28   45.77   1
   4   2   7   43.43    2.50   1
   4   2   7   41.09    5.51   1
   4   2   8    0.56    0.94   1
   4   2   9    6.81    1.15   1
   4   2  10   16.48    1.62   1
   4   2  11    2.86    0.88   1
   4   2  17   88.17    5.63   1
   4   2  18   -0.88    1.94   1
   4   3 -14    3.20    1.75   1
   4   3 -12   28.62    2.46   1
   4   3 -11  188.24    9.06   1
   4   3 -10  175.83    8.22   1
   4   3  -9   11.97    1.66   1
   4   3  -8   20.88    1.83   1
   4   3  -7    2.31    0.91   1
   4   3  -6    7.34    1.30   1
   4   3  -5   71.23    3.71   1
   4   3  -4    2.34    0.95   1
   4   3  -3   69.39    3.67   1
   4   3  -2    0.34    0.64   1
   4   3  -1  370.18   16.16   1
   4   3   0 1243.27   53.60   1
   4   3   2  998.56   40.45   1
   4   3   2 1047.17   49.19   1
   4   3   3  384.55   15.69   1
   4   3   3  389.67   17.77   1
   4   3   4  150.55    6.87   1
   4   3   4  151.78    6.65   1
   4   3   5    4.97    0.94   1
   4   3   5    3.20    0.72   1
   4   3   6   72.59    3.41   1
   4   3   6   68.89    3.49   1
   4   3   7    7.40    1.03   1
   4   3   7    7.62    1.16   1
   4   3   8  144.72    6.98   1
   4   3   8  145.68    6.52   1
   4   3   9   40.58    2.55   1
   4   3  10    7.24    1.08   1
   4   3  11   70.73    3.87   1
   4   4 -13    4.08    1.70   1
   4   4 -12   -1.32    1.40   1
   4   4 -11   44.09    3.05   1
   4   4 -10   47.47    3.03   1
   4   4  -9   86.86    4.66   1
   4   4  -8    7.08    1.38   1
   4   4  -7   -1.44    1.08   1
   4   4  -6   30.80    2.33   1
   4   4  -5   55.95    3.14   1
   4   4  -4   42.90    2.49   1
   4   4  -4   41.09    2.56   1
   4   4  -3   27.35    1.88   1
   4   4  -3   28.84    1.61   1
   4   4  -3   31.14    2.01   1
   4   4  -2  168.22    8.04   1
   4   4  -2  172.66    7.88   1
   4   4  -2  164.61    7.95   1
   4   4  -1   18.06    2.38   1
   4   4  -1   20.70    1.18   1
   4   4  -1   18.92    1.57   1
   4   4   0  317.91   13.91   1
   4   4   0  306.95   15.07   1
   4   4   0  310.82   14.10   1
   4   4   1  622.00   27.43   1
   4   4   1  638.57   26.79   1
   4   4   1  617.52   31.31   1
   4   4   2 1441.72   58.47   1
   4   4   2 1327.87   60.49   1
   4   4   2 1411.50   57.11   1
   4   4   2 1380.87   69.86   1
   4   4   3   67.08    3.44   1
   4   4   3   68.39    3.47   1
   4   4   3   65.12    3.39   1
   4   4   4  364.81   14.90   1
   4   4   4  350.81   16.86   1
   4   4   4  347.82   15.67   1
   4   4   5   58.06    3.05   1
   4   4   5   58.22    3.20   1
   4   4   6    4.88    0.80   1
   4   4   6    3.46    1.00   1
   4   4   7  110.25    5.04   1
   4   4   7  110.88    5.48   1
   4   4   8   18.58    1.55   1
   4   4   8   16.00    1.60   1
   4   4   9   37.09    2.56   1
   4   4  10   62.57    3.64   1
   4   4  11  128.82    7.04   1
   4   5 -12    1.06    1.11   1
   4   5 -11    1.37    1.40   1
   4   5 -10    9.49    1.66   1
   4   5  -9   17.72    1.85   1
   4   5  -8    0.36    0.86   1
   4   5  -7    1.08    0.89   1
   4   5  -6   12.82    1.43   1
   4   5  -5   15.92    1.60   1
   4   5  -5   17.39    1.67   1
   4   5  -4   79.92    4.29   1
   4   5  -4   81.00    4.32   1
   4   5  -4   82.45    4.18   1
   4   5  -3   82.08    4.53   1
   4   5  -3   87.42    4.49   1
   4   5  -3   88.17    4.32   1
   4   5  -2   29.38    1.73   1
   4   5  -2   27.25    1.88   1
   4   5  -2   28.94    1.94   1
   4   5  -1    6.00    1.03   1
   4   5  -1    4.80    1.10   1
   4   5  -1    5.20    0.78   1
   4   5   0   20.98    1.65   1
   4   5   0   21.44    1.48   1
   4   5   1   36.97    2.19   1
   4   5   1   35.64    2.15   1
   4   5   1   36.12    2.28   1
   4   5   2   31.02    2.01   1
   4   5   2   33.87    2.10   1
   4   5   2   29.05    1.94   1
   4   5   3   57.61    2.88   1
   4   5   3   62.41    3.16   1
   4   5   3   55.80    3.14   1
   4   5   3   55.06    3.12   1
   4   5   4    2.10    0.78   1
   4   5   4    2.66    0.81   1
   4   5   4    2.66    0.68   1
   4   5   5   10.89    1.06   1
   4   5   5   14.06    1.20   1
   4   5   5   10.43    1.23   1
   4   5   6   25.40    1.81   1
   4   5   6   24.11    1.67   1
   4   5   6   23.91    1.76   1
   4   5   7  190.16    8.55   1
   4   5   7  196.84    8.98   1
   4   5   7  192.10    9.42   1
   4   5   8   11.36    1.42   1
   4   5   8   13.54    1.18   1
   4   5   8    9.80    1.44   1
   4   5   9    4.62    1.25   1
   4   5  10   97.42    5.33   1
   4   6 -11    8.35    1.91   1
   4   6 -10   11.90    1.93   1
   4   6  -9    7.73    1.72   1
   4   6  -8    1.04    1.10   1
   4   6  -7    1.74    0.95   1
   4   6  -6   49.70    3.10   1
   4   6  -5   -1.14    1.16   1
   4   6  -4    1.64    1.18   1
   4   6  -4   -0.62    0.85   1
   4   6  -3    1.21    1.17   1
   4   6  -2   81.72    4.52   1
   4   6  -1  112.78    5.95   1
   4   6  -1  123.65    6.00   1
   4   6  -1  122.99    5.99   1
   4   6   0   14.29    1.51   1
   4   6   0   17.81    1.69   1
   4   6   0   16.16    1.45   1
   4   6   1    1.32    0.92   1
   4   6   1   -0.41    0.86   1
   4   6   1    0.36    1.04   1
   4   6   2   21.34    1.57   1
   4   6   2   16.16    1.69   1
   4   6   2   19.80    1.60   1
   4   6   3    7.62    0.94   1
   4   6   3    7.34    1.08   1
   4   6   3    5.48    1.17   1
   4   6   3    6.71    1.04   1
   4   6   4    5.71    0.91   1
   4   6   4    5.29    0.87   1
   4   6   4    5.06    1.08   1
   4   6   4    2.86    0.98   1
   4   6   5   32.60    2.28   1
   4   6   5   32.04    2.04   1
   4   6   5   33.41    2.08   1
   4   6   5   35.40    2.14   1
   4   6   6  161.80    8.14   1
   4   6   6  171.87    7.87   1
   4   6   6  167.18    7.50   1
   4   6   7    3.53    0.94   1
   4   6   7    2.96    0.79   1
   4   6   7    1.88    0.93   1
   4   6   8   18.92    1.48   1
   4   6   8   20.43    1.72   1
   4   6   8   16.73    1.80   1
   4   6   9  345.96   16.00   1
   4   6   9  345.96   18.23   1
   4   6   9  348.57   14.94   1
   4   6  10  205.92    9.47   1
   4   6  11   30.69    1.88   1
   4   7  -5    0.56    0.97   1
   4   7  -4    3.10    1.06   1
   4   7  -3   42.38    2.60   1
   4   7  -3   34.11    2.57   1
   4   7  -2  197.96    9.57   1
   4   7  -2  207.94    9.23   1
   4   7  -1   29.27    2.16   1
   4   7  -1   28.52    2.24   1
   4   7   0    0.62    0.81   1
   4   7   0   -0.05    1.04   1
   4   7   1   95.84    5.29   1
   4   7   1  102.82    4.87   1
   4   7   2   -1.30    1.00   1
   4   7   2    0.01    1.13   1
   4   7   3   -2.40    1.21   1
   4   7   3    1.93    0.95   1
   4   7   4   72.42    3.57   1
   4   7   4   64.48    4.01   1
   4   7   4   68.89    3.32   1
   4   7   4   70.73    3.87   1
   4   7   5   30.58    1.88   1
   4   7   5   35.16    2.37   1
   4   7   5   35.52    2.15   1
   4   7   5   32.15    2.38   1
   4   7   6   24.21    1.67   1
   4   7   6   25.00    1.90   1
   4   7   6   27.77    1.79   1
   4   7   6   23.91    2.15   1
   4   7   7   -0.96    0.88   1
   4   7   7    0.42    1.00   1
   4   7   7    0.02    1.18   1
   4   7   8    2.25    1.02   1
   4   7   8    4.04    1.00   1
   4   7   9   11.29    1.34   1
   4   7   9   12.32    1.47   1
   4   7  10   28.20    2.02   1
   4   7  10   26.52    2.16   1
   4   7  11    0.85    0.85   1
   4   7  12   85.56    4.44   1
   4   8  -2    5.66    1.33   1
   4   8  -1    3.72    1.35   1
   4   8   0    1.12    1.14   1
   4   8   1    0.27    1.10   1
   4   8   2    0.96    1.06   1
   4   8   3   17.06    1.57   1
   4   8   4    9.36    1.16   1
   4   8   5    6.15    1.04   1
   4   8   5    4.93    0.89   1
   4   8   6    0.28    0.78   1
   4   8   6    0.50    0.82   1
   4   8   7   70.90    3.70   1
   4   8   8    0.40    0.92   1
   4   8   9    8.47    1.34   1
   4   8  10    6.45    1.32   1
   4   8  11    2.02    1.39   1
   4   8  11    0.90    1.18   1
   4   9  -2    0.74    1.46   1
   4   9  -1    6.10    1.53   1
   4   9   0    7.78    1.56   1
   4   9   1   -1.02    1.17   1
   4   9   2    8.82    1.43   1
   4   9   3    1.14    1.13   1
   4   9   5    7.90    1.29   1
   4   9   6  106.92    5.38   1
   4  10   0   39.82    3.03   1
   4  10   1    2.53    1.49   1
   4  10   2   25.60    2.23   1
   4  10   3    3.42    1.41   1
   4  10   4    5.15    1.41   1
   5  -6  -1   -0.64    2.18   1
   5  -5  -7    2.66    1.63   1
   5  -5  -6    2.86    1.76   1
   5  -5  -5   11.90    2.07   1
   5  -5  -4   24.80    2.39   1
   5  -5  -3    0.37    1.62   1
   5  -5  -2    1.74    1.77   1
   5  -5   0   12.39    2.25   1
   5  -5   1   28.84    2.79   1
   5  -5   2    4.28    1.82   1
   5  -5   3   -0.20    1.63   1
   5  -5   4    7.95    1.97   1
   5  -5   5   -0.76    1.91   1
   5  -5   6   18.66    2.51   1
   5  -4 -10   10.96    1.92   1
   5  -4  -9   20.52    2.27   1
   5  -4  -8    3.39    1.44   1
   5  -4  -7    1.14    1.41   1
   5  -4  -6    6.05    1.67   1
   5  -4  -4   14.14    1.96   1
   5  -4  -3    2.34    1.50   1
   5  -4  -2   11.56    1.63   1
   5  -4  -1   -0.59    1.40   1
   5  -4   0    4.00    1.52   1
   5  -4   1    1.74    1.08   1
   5  -4   2    1.56    1.12   1
   5  -4   3   32.04    2.60   1
   5  -4   4   -0.55    1.64   1
   5  -4   5   -0.16    1.49   1
   5  -4   6   -0.94    1.69   1
   5  -4   7    8.12    1.94   1
   5  -4   9    0.13    1.81   1
   5  -4  10    1.14    1.90   1
   5  -3 -10    9.42    1.60   1
   5  -3  -8    1.44    1.25   1
   5  -3  -7    6.10    1.33   1
   5  -3  -6    2.92    1.20   1
   5  -3  -5   15.44    1.73   1
   5  -3  -4    0.79    1.10   1
   5  -3  -3   -1.14    0.90   1
   5  -3  -2   24.80    1.99   1
   5  -3  -1    0.72    1.14   1
   5  -3   0    2.62    1.20   1
   5  -3   1    4.75    1.35   1
   5  -3   3    0.88    1.20   1
   5  -3   4   43.16    3.02   1
   5  -3   5   18.06    1.96   1
   5  -3   6   -1.14    1.46   1
   5  -3   6    2.02    0.97   1
   5  -3   7   -0.02    0.76   1
   5  -3   7    0.40    1.40   1
   5  -3   8    3.96    1.51   1
   5  -3   8    1.88    0.96   1
   5  -3   9   20.25    2.34   1
   5  -3  10    0.96    1.63   1
   5  -3  11    2.59    1.74   1
   5  -3  12    0.85    1.71   1
   5  -2 -10    0.59    1.02   1
   5  -2  -9    3.31    1.02   1
   5  -2  -8    3.35    1.06   1
   5  -2  -6  152.52    7.16   1
   5  -2  -5   24.80    1.89   1
   5  -2  -4   20.43    1.72   1
   5  -2  -3    2.96    1.00   1
   5  -2  -2    4.80    1.05   1
   5  -2  -1   -0.34    0.93   1
   5  -2   0    8.35    1.21   1
   5  -2   1    0.16    0.87   1
   5  -2   2   11.90    1.38   1
   5  -2   3   15.13    1.71   1
   5  -2   4    4.67    1.12   1
   5  -2   5  286.29   12.52   1
   5  -2   5  290.70   13.64   1
   5  -2   6    4.62    3.01   1
   5  -2   6    6.66    1.55   1
   5  -2   7   46.65    2.87   1
   5  -2   7   51.12    3.29   1
   5  -2   8   -0.17    1.07   1
   5  -2   8    0.19    1.32   1
   5  -2   9    4.67    1.04   1
   5  -2   9    5.66    1.52   1
   5  -2  10    3.06    1.09   1
   5  -2  11    0.17    1.65   1
   5  -2  12    3.06    1.30   1
   5  -2  13   14.90    2.16   1
   5  -1 -11   27.25    1.98   1
   5  -1  -9   10.50    1.17   1
   5  -1  -8    0.66    0.81   1
   5  -1  -7  102.82    5.07   1
   5  -1  -6   49.56    2.82   1
   5  -1  -5   30.58    1.88   1
   5  -1  -4   81.36    4.15   1
   5  -1  -3    3.28    0.80   1
   5  -1  -2    0.59    0.66   1
   5  -1  -1    6.66    0.98   1
   5  -1   0  232.87   11.60   1
   5  -1   2   26.42    1.95   1
   5  -1   3    0.31    0.84   1
   5  -1   4   60.22    3.41   1
   5  -1   4   59.14    3.23   1
   5  -1   5    0.23    0.96   1
   5  -1   5    0.36    0.98   1
   5  -1   5   -0.12    0.88   1
   5  -1   6  206.78    8.92   1
   5  -1   6  211.70    9.89   1
   5  -1   6  178.49   12.56   1
   5  -1   7  290.36   13.63   1
   5  -1   7  244.30   19.07   1
   5  -1   7  287.98   12.22   1
   5  -1   8   48.16    2.91   1
   5  -1   8   41.09    2.69   1
   5  -1   9   99.80    5.39   1
   5  -1   9   99.80    4.99   1
   5  -1  10   -1.99    1.30   1
   5  -1  11   11.97    1.87   1
   5  -1  12   39.82    3.03   1
   5  -1  13    3.80    1.29   1
   5  -1  14    0.14    1.47   1
   5  -1  15    0.69    1.68   1
   5   0 -10   22.66    1.62   1
   5   0  -9   -0.38    0.66   1
   5   0  -8    6.76    0.78   1
   5   0  -6    0.05    0.45   1
   5   0  -5    1.17    0.48   1
   5   0  -4   81.00    3.78   1
   5   0  -3    1.14    0.41   1
   5   0  -2    6.25    0.65   1
   5   0  -1    0.81    0.50   1
   5   0   1  460.96   22.76   1
   5   0   2   61.00    3.28   1
   5   0   3   -0.42    0.68   1
   5   0   3    0.45    0.62   1
   5   0   3    0.30    0.63   1
   5   0   4   10.89    1.12   1
   5   0   4   11.42    1.15   1
   5   0   4   10.69    1.31   1
   5   0   5   47.06    2.74   1
   5   0   5   42.38    2.73   1
   5   0   5   45.83    2.71   1
   5   0   6    4.08    0.81   1
   5   0   6    3.50    1.08   1
   5   0   6    4.71    0.91   1
   5   0   7   11.16    1.40   1
   5   0   7   10.96    1.19   1
   5   0   7    9.73    1.31   1
   5   0   8   84.64    5.34   1
   5   0   8   94.09    4.66   1
   5   0   8   99.40    5.18   1
   5   0   9    0.49    1.20   1
   5   0   9   -0.38    1.14   1
   5   0   9   -0.29    1.10   1
   5   0  10   14.14    1.50   1
   5   0  11  183.06    9.20   1
   5   0  12  191.55    9.41   1
   5   0  13    1.19    1.44   1
   5   0  14   -0.11    1.49   1
   5   0  15   -0.98    1.60   1
   5   0  16    2.13    1.87   1
   5   1 -13    4.93    1.78   1
   5   1 -12    5.66    1.67   1
   5   1 -11    4.88    1.50   1
   5   1   0  158.51    8.81   1
   5   1   0  169.78    8.08   1
   5   1   1  414.53   20.36   1
   5   1   1  397.60   19.54   1
   5   1   2   55.80    2.84   1
   5   1   2   54.32    3.10   1
   5   1   3  108.99    5.01   1
   5   1   3  101.40    5.03   1
   5   1   3  106.71    5.16   1
   5   1   4    1.82    0.73   1
   5   1   4    0.67    0.54   1
   5   1   4    1.64    0.61   1
   5   1   5   61.31    3.45   1
   5   1   5   65.29    3.39   1
   5   1   5   66.10    3.41   1
   5   1   6  231.04   10.03   1
   5   1   6  240.56   10.86   1
   5   1   6  225.30   11.41   1
   5   1   7   34.22    2.22   1
   5   1   7   34.69    2.24   1
   5   1   7   30.91    2.11   1
   5   1   8   50.13    2.97   1
   5   1   8   48.02    2.91   1
   5   1   8   51.84    2.88   1
   5   1   9    0.61    1.03   1
   5   1   9    1.64    0.84   1
   5   1   9    1.82    0.78   1
   5   1  10   27.98    2.12   1
   5   1  10   30.14    2.20   1
   5   1  10   24.30    2.07   1
   5   1  11    0.94    0.95   1
   5   1  12   31.58    2.36   1
   5   1  13   48.16    3.33   1
   5   1  14  112.57    6.37   1
   5   1  15    7.95    1.80   1
   5   1  16   16.40    2.27   1
   5   1  17    3.72    2.05   1
   5   2 -13    4.88    1.86   1
   5   2 -12    1.17    1.62   1
   5   2 -11   27.04    2.50   1
   5   2 -10   16.89    2.14   1
   5   2  -9    4.54    1.36   1
   5   2  -7   46.51    3.00   1
   5   2  -6    2.59    1.22   1
   5   2  -5  249.96   11.70   1
   5   2   2   53.88    2.79   1
   5   2   2   58.52    2.75   1
   5   2   3   41.73    2.45   1
   5   2   3   40.45    2.16   1
   5   2   3   43.03    2.23   1
   5   2   4    5.90    0.73   1
   5   2   4    5.71    0.72   1
   5   2   4    6.81    1.15   1
   5   2   5   32.04    1.92   1
   5   2   5   34.34    1.99   1
   5   2   5   37.21    2.32   1
   5   2   6  119.03    5.89   1
   5   2   6  121.66    5.96   1
   5   2   6  128.14    5.66   1
   5   2   7   37.33    2.32   1
   5   2   7   41.73    2.45   1
   5   2   7   39.44    2.39   1
   5   2   8   10.37    1.16   1
   5   2   8   10.24    1.41   1
   5   2   8    9.18    1.21   1
   5   2   9   57.76    3.34   1
   5   2   9   59.14    3.38   1
   5   2   9   56.25    3.15   1
   5   2  10    2.79    1.20   1
   5   2  10    0.88    1.02   1
   5   2  10   -0.02    1.04   1
   5   2  11   17.22    1.83   1
   5   2  11   15.92    1.68   1
   5   2  12   -0.76    1.34   1
   5   2  14   62.41    4.11   1
   5   2  15    4.67    1.81   1
   5   2  16   15.84    2.23   1
   5   2  17   -1.77    1.84   1
   5   2  18    9.06    2.29   1
   5   3 -13    2.92    1.78   1
   5   3 -12    7.73    1.50   1
   5   3 -11    5.95    1.56   1
   5   3 -10    4.16    1.39   1
   5   3  -9   -0.40    0.97   1
   5   3  -8   34.34    2.46   1
   5   3  -7    0.55    1.18   1
   5   3  -6   -0.92    0.84   1
   5   3  -5  221.12   10.41   1
   5   3  -4    0.98    1.19   1
   5   3  -3   57.76    3.34   1
   5   3  -2    1.32    0.76   1
   5   3   2    2.50    0.38   1
   5   3   3    1.19    0.81   1
   5   3   4   64.00    3.20   1
   5   3   4   63.36    3.34   1
   5   3   5   18.84    1.65   1
   5   3   5   17.98    1.27   1
   5   3   6  102.62    5.07   1
   5   3   6  101.20    5.03   1
   5   3   7  137.36    6.80   1
   5   3   7  135.49    6.29   1
   5   3   8    1.90    1.19   1
   5   3   8    3.24    0.94   1
   5   3   9    5.76    1.30   1
   5   3   9    5.62    0.90   1
   5   3  10    4.00    1.16   1
   5   3  10    6.60    1.23   1
   5   3  11    0.61    1.09   1
   5   3  18   13.40    2.12   1
   5   4 -12    0.59    1.19   1
   5   4 -11    5.38    1.58   1
   5   4 -10    9.80    1.82   1
   5   4  -9   14.82    1.92   1
   5   4  -7    0.76    0.99   1
   5   4  -6    1.88    1.18   1
   5   4  -5   -0.05    0.77   1
   5   4  -4    6.35    1.31   1
   5   4  -3    8.01    1.30   1
   5   4  -2    0.02    0.97   1
   5   4  -1    4.45    1.10   1
   5   4   0   18.32    1.71   1
   5   4   1   10.76    0.72   1
   5   4   2  170.30    8.61   1
   5   4   3   46.65    2.73   1
   5   4   4  270.93   12.84   1
   5   4   4  280.90   11.73   1
   5   4   5   -0.58    1.00   1
   5   4   6   -0.13    0.69   1
   5   4   6    0.41    0.68   1
   5   4   7    4.67    0.91   1
   5   4   7    3.84    1.10   1
   5   4   8   16.48    1.38   1
   5   4   8   15.29    1.56   1
   5   4   9    2.34    1.16   1
   5   4  10   90.82    4.76   1
   5   4  10   93.32    5.02   1
   5   4  11   16.08    1.68   1
   5   5 -11    3.28    1.70   1
   5   5 -10    4.33    1.62   1
   5   5  -9   19.80    2.14   1
   5   5  -8   59.91    3.72   1
   5   5  -7    0.62    1.39   1
   5   5  -6   16.16    1.85   1
   5   5  -5   53.00    3.35   1
   5   5  -3    0.71    0.81   1
   5   5  -2   55.06    2.67   1
   5   5  -2   48.30    3.06   1
   5   5  -1   -0.46    0.79   1
   5   5  -1    0.32    0.75   1
   5   5  -1   -0.16    0.41   1
   5   5   0   41.99    2.72   1
   5   5   0   41.86    2.33   1
   5   5   0   40.20    2.54   1
   5   5   1    0.42    0.55   1
   5   5   1    0.01    0.97   1
   5   5   1    2.34    0.83   1
   5   5   2  133.40    6.24   1
   5   5   2  136.89    6.32   1
   5   5   2  130.19    6.39   1
   5   5   3   53.14    2.77   1
   5   5   3   49.28    2.81   1
   5   5   4    9.24    1.03   1
   5   5   4   10.24    1.28   1
   5   5   5   61.31    3.13   1
   5   5   5   58.06    3.20   1
   5   5   6   16.73    1.47   1
   5   5   6   18.32    1.54   1
   5   5   7   -1.37    1.10   1
   5   5   7   -0.42    0.92   1
   5   5   8   58.06    3.35   1
   5   5   8   62.09    3.47   1
   5   5   9  306.60   15.41   1
   5   5   9  327.61   13.76   1
   5   5  10   69.56    4.17   1
   5   5  10   73.62    3.95   1
   5   6 -10    4.80    1.80   1
   5   6  -9   15.37    1.80   1
   5   6  -8    0.11    1.00   1
   5   6  -7   -0.59    1.00   1
   5   6  -6    5.11    1.27   1
   5   6  -5   -0.50    1.32   1
   5   6  -3  284.26   12.48   1
   5   6  -3  257.60   13.48   1
   5   6  -2  156.25    7.75   1
   5   6  -2  165.12    8.22   1
   5   6  -1   41.60    2.45   1
   5   6  -1   44.76    2.81   1
   5   6   0   22.09    1.79   1
   5   6   0   21.25    1.57   1
   5   6   1   -1.06    1.05   1
   5   6   1    0.23    0.67   1
   5   6   1   -0.88    1.17   1
   5   6   2    0.49    1.06   1
   5   6   2   -0.44    0.74   1
   5   6   3   50.41    2.84   1
   5   6   3   45.29    2.83   1
   5   6   3   46.92    2.88   1
   5   6   4    3.46    0.97   1
   5   6   4    3.31    1.06   1
   5   6   4    4.08    1.01   1
   5   6   5   39.82    2.52   1
   5   6   5   39.69    2.52   1
   5   6   5   40.83    2.43   1
   5   6   6    2.82    1.08   1
   5   6   6    4.49    1.10   1
   5   6   6    3.13    0.99   1
   5   6   7   28.20    1.91   1
   5   6   7   24.70    1.89   1
   5   6   7   26.21    1.95   1
   5   6   8  327.97   14.85   1
   5   6   8  332.33   14.22   1
   5   6   8  334.16   15.36   1
   5   6   9   -0.90    1.52   1
   5   6  10    3.96    1.39   1
   5   7  -8    3.24    1.66   1
   5   7  -7    9.36    1.84   1
   5   7  -5    7.67    1.72   1
   5   7  -4    5.52    1.64   1
   5   7  -3   36.60    2.42   1
   5   7  -3   40.70    2.81   1
   5   7  -2    5.52    1.55   1
   5   7  -2    3.72    1.04   1
   5   7  -1   -0.62    1.36   1
   5   7  -1    0.98    0.91   1
   5   7   0   11.16    1.34   1
   5   7   0   13.03    1.66   1
   5   7   1  103.23    5.28   1
   5   7   1  108.99    5.43   1
   5   7   2    0.08    1.34   1
   5   7   2   -0.92    0.96   1
   5   7   4   -0.26    1.00   1
   5   7   4    1.51    1.06   1
   5   7   5    2.34    0.92   1
   5   7   6    9.30    1.16   1
   5   7   6    6.76    1.30   1
   5   7   6   11.29    1.41   1
   5   7   7   -0.29    0.94   1
   5   7   7    0.12    1.13   1
   5   7   7    1.99    1.04   1
   5   7   8   12.32    1.61   1
   5   7   8   12.67    1.50   1
   5   7   8   13.54    1.77   1
   5   7   9  171.87    7.87   1
   5   7   9  159.01    8.07   1
   5   7  10    8.24    1.21   1
   5   7  10    6.76    1.56   1
   5   8  -6    4.45    1.81   1
   5   8  -5    0.01    1.36   1
   5   8  -4    0.02    1.29   1
   5   8  -2    1.02    1.01   1
   5   8  -1   -1.59    1.18   1
   5   8  -1    0.76    1.32   1
   5   8   0   26.01    2.24   1
   5   8   0   26.01    2.14   1
   5   8   1   33.41    2.43   1
   5   8   1   28.94    2.37   1
   5   8   2   27.46    2.31   1
   5   8   2   31.47    2.36   1
   5   8   3   25.30    2.31   1
   5   8   3   29.27    2.16   1
   5   8   4   23.62    1.94   1
   5   8   4   16.89    2.06   1
   5   8   6   -0.20    0.94   1
   5   8   7    0.96    0.92   1
   5   8   8   27.14    2.08   1
   5   8   9    0.85    1.27   1
   5   9  -3    5.29    1.93   1
   5   9  -2    0.12    1.57   1
   5   9  -1    3.65    1.64   1
   5   9   0    5.76    1.49   1
   5   9   1   40.20    2.79   1
   5   9   2   16.08    1.76   1
   5   9   3    1.51    1.33   1
   5   9   4    4.67    1.21   1
   5   9   5   17.06    1.73   1
   5   9   6   -0.85    1.18   1
   5  10   0   -2.40    1.49   1
   5  10   1   -0.42    1.53   1
   5  10   3   -2.34    1.35   1
   6  -4  -6    0.12    1.60   1
   6  -4  -5   -1.21    1.56   1
   6  -4  -4   15.44    1.97   1
   6  -4  -3   26.01    2.55   1
   6  -4  -1    0.94    1.57   1
   6  -4   0    9.00    1.92   1
   6  -4   1   17.06    2.15   1
   6  -4   2   -0.44    1.43   1
   6  -4   3   -3.65    1.72   1
   6  -4   5   -0.59    1.48   1
   6  -4   6   15.29    2.42   1
   6  -3  -6    0.38    1.19   1
   6  -3  -5    0.04    1.15   1
   6  -3  -4   26.42    2.16   1
   6  -3  -3   11.83    1.58   1
   6  -3  -2   13.03    1.66   1
   6  -3  -1    0.88    1.26   1
   6  -3   0   21.72    2.14   1
   6  -3   1   -2.28    1.30   1
   6  -3   2    0.56    1.26   1
   6  -3   3    1.69    1.46   1
   6  -3   4   17.31    2.08   1
   6  -3   6   -2.40    1.46   1
   6  -3   7   10.76    1.90   1
   6  -3   8   -0.03    1.65   1
   6  -3   9    0.38    1.79   1
   6  -3  10    0.37    1.68   1
   6  -2  -7    2.34    1.07   1
   6  -2  -6   32.83    2.18   1
   6  -2  -5   10.11    1.34   1
   6  -2  -4   -0.42    1.03   1
   6  -2  -3   22.28    1.79   1
   6  -2  -2   19.80    1.78   1
   6  -2  -1   13.10    1.45   1
   6  -2   0   31.81    2.37   1
   6  -2   1   34.81    2.48   1
   6  -2   2    6.45    1.32   1
   6  -2   3    3.76    1.20   1
   6  -2   4    7.67    1.38   1
   6  -2   5    2.89    1.22   1
   6  -2   6   61.94    3.78   1
   6  -2   7    3.57    1.51   1
   6  -2   8   17.64    2.10   1
   6  -2   9    2.50    1.52   1
   6  -2  10    2.34    1.68   1
   6  -2  11   28.73    2.68   1
   6  -2  12    3.96    1.87   1
   6  -1  -7   27.04    1.77   1
   6  -1  -6   12.74    1.14   1
   6  -1  -5  192.65    8.61   1
   6  -1  -4  120.12    5.70   1
   6  -1  -3    2.22    0.75   1
   6  -1  -2   -0.67    0.75   1
   6  -1  -1   27.46    1.89   1
   6  -1   0    3.24    0.94   1
   6  -1   1   38.69    2.49   1
   6  -1   2   29.16    2.05   1
   6  -1   3   50.13    3.12   1
   6  -1   4    1.88    1.04   1
   6  -1   4    0.46    0.86   1
   6  -1   5    6.35    1.01   1
   6  -1   5    7.45    1.31   1
   6  -1   5    9.67    1.43   1
   6  -1   6   58.83    3.84   1
   6  -1   6   66.26    3.74   1
   6  -1   6   73.96    3.96   1
   6  -1   7   37.21    2.81   1
   6  -1   8   -0.61    1.05   1
   6  -1   9    1.00    1.00   1
   6  -1  10  105.47    5.75   1
   6  -1  11   87.05    5.04   1
   6  -1  12   63.20    4.13   1
   6  -1  13   36.84    3.04   1
   6   0  -7    3.13    0.60   1
   6   0  -6    1.99    0.48   1
   6   0  -5    9.12    0.72   1
   6   0  -4   24.11    1.37   1
   6   0  -3   35.52    1.91   1
   6   0  -2  142.56    6.93   1
   6   0  -1  138.77    6.60   1
   6   0   0  369.02   17.67   1
   6   0   1  163.84    9.22   1
   6   0   1  176.36    8.50   1
   6   0   2   10.18    2.42   1
   6   0   2   10.89    1.12   1
   6   0   3    1.44    0.74   1
   6   0   3   -0.36    0.64   1
   6   0   4    1.32    1.10   1
   6   0   4    2.86    0.88   1
   6   0   4    4.04    0.92   1
   6   0   5   33.87    2.33   1
   6   0   5   39.19    2.38   1
   6   0   5   36.48    2.42   1
   6   0   6   24.01    1.96   1
   6   0   6   27.56    2.00   1
   6   0   6   21.81    1.77   1
   6   0   7   12.82    1.36   1
   6   0   7   14.14    1.58   1
   6   0   8   37.95    2.59   1
   6   0   8   32.49    2.39   1
   6   0   9   46.24    2.99   1
   6   0  10   22.47    2.18   1
   6   0  11    9.67    1.74   1
   6   0  12   15.92    2.07   1
   6   0  13    0.86    1.41   1
   6   0  14    5.43    1.86   1
   6   0  15   18.75    2.51   1
   6   1   0    3.06    0.42   1
   6   1   0    2.50    0.44   1
   6   1   1    4.93    0.62   1
   6   1   1    5.90    0.58   1
   6   1   2   82.81    4.37   1
   6   1   2   82.99    4.19   1
   6   1   3   10.56    0.98   1
   6   1   3   13.62    1.11   1
   6   1   4   16.08    1.68   1
   6   1   4   16.32    1.29   1
   6   1   4   19.27    1.40   1
   6   1   5    0.72    0.68   1
   6   1   5    1.54    1.17   1
   6   1   5    2.02    0.77   1
   6   1   6   13.84    1.34   1
   6   1   6   15.76    1.43   1
   6   1   6   14.90    1.39   1
   6   1   7    5.24    1.05   1
   6   1   7    5.11    1.04   1
   6   1   7    5.15    1.04   1
   6   1   8    4.24    1.15   1
   6   1   8    7.08    1.22   1
   6   1   9   62.09    3.62   1
   6   1   9   57.61    3.49   1
   6   1  10   28.94    2.15   1
   6   1  11   17.72    1.94   1
   6   1  12   52.27    3.47   1
   6   1  13    1.96    1.18   1
   6   1  14    5.48    1.40   1
   6   1  15    2.50    1.55   1
   6   1  16    5.34    2.08   1
   6   2   2    5.81    0.53   1
   6   2   2    6.60    0.57   1
   6   2   3    5.29    0.60   1
   6   2   3    4.45    0.59   1
   6   2   4    4.80    0.70   1
   6   2   4    4.20    1.19   1
   6   2   4    5.29    0.69   1
   6   2   5    5.06    0.81   1
   6   2   5    5.81    0.82   1
   6   2   5    7.95    1.30   1
   6   2   6   96.63    4.91   1
   6   2   6   97.81    4.95   1
   6   2   6   98.01    4.95   1
   6   2   7   -0.88    0.81   1
   6   2   7    0.05    0.82   1
   6   2   7    0.79    0.91   1
   6   2   8   -0.53    0.88   1
   6   2   8    0.31    0.91   1
   6   2   9    3.57    1.10   1
   6   2   9    4.84    1.14   1
   6   2  10    1.49    0.78   1
   6   2  10    1.37    1.15   1
   6   2  11    6.86    1.15   1
   6   2  12    1.44    0.96   1
   6   2  13   31.70    2.48   1
   6   2  14    7.02    1.70   1
   6   2  15    0.92    1.67   1
   6   2  16   -2.76    1.86   1
   6   2  17   12.89    2.30   1
   6   3 -11    6.30    1.81   1
   6   3 -10   11.29    1.75   1
   6   3  -9   -1.10    1.32   1
   6   3  -8    7.56    1.71   1
   6   3  -7   -0.72    1.36   1
   6   3  -6    3.72    1.43   1
   6   3  -5   78.68    4.08   1
   6   3   3   40.70    2.04   1
   6   3   3   38.69    2.11   1
   6   3   3   41.99    2.46   1
   6   3   4    5.90    0.68   1
   6   3   4    6.35    0.71   1
   6   3   4    2.76    1.20   1
   6   3   5    3.46    0.71   1
   6   3   5    4.75    0.74   1
   6   3   5    3.76    0.97   1
   6   3   6   97.61    5.14   1
   6   3   6  102.01    5.05   1
   6   3   6  108.37    5.20   1
   6   3   7    4.84    0.97   1
   6   3   7    3.84    1.37   1
   6   3   8   23.81    2.05   1
   6   3   8   21.53    1.67   1
   6   3   9    1.02    0.93   1
   6   3  10    7.78    1.12   1
   6   3  15   -2.89    1.73   1
   6   3  16    6.71    1.97   1
   6   3  17   21.53    2.78   1
   6   4 -11   48.44    3.76   1
   6   4 -10   29.59    2.94   1
   6   4  -9   48.30    3.47   1
   6   4  -8    6.92    1.47   1
   6   4  -7   -0.92    1.56   1
   6   4  -6    1.88    1.37   1
   6   4  -5   20.43    1.99   1
   6   4  -4    0.30    1.09   1
   6   4  -3   -1.06    1.17   1
   6   4  -2    0.72    1.14   1
   6   4   3   68.89    3.32   1
   6   4   4    4.20    0.66   1
   6   4   4    1.59    1.23   1
   6   4   5   11.97    1.04   1
   6   4   5   11.56    1.50   1
   6   4   6  102.82    5.27   1
   6   4   6  109.20    5.22   1
   6   4   7   71.06    3.71   1
   6   4   7   66.42    3.75   1
   6   4   8   18.15    1.53   1
   6   4   8   15.37    1.88   1
   6   4   9   10.24    1.28   1
   6   4  10   28.84    2.26   1
   6   5 -10   27.35    2.51   1
   6   5  -9   68.89    4.15   1
   6   5  -8    2.22    1.25   1
   6   5  -7    0.67    1.48   1
   6   5  -6    6.92    1.68   1
   6   5  -5    6.45    1.27   1
   6   5  -4    1.72    1.34   1
   6   5  -3   -0.77    1.36   1
   6   5  -2   47.06    3.02   1
   6   5   0  243.98   11.25   1
   6   5   1  209.38   11.00   1
   6   5   2  374.42   18.58   1
   6   5   3  117.51    5.85   1
   6   5   4   12.74    1.57   1
   6   5   4   10.11    1.02   1
   6   5   5   50.13    2.83   1
   6   5   5   48.02    2.63   1
   6   5   6   12.96    1.66   1
   6   5   6   13.40    1.24   1
   6   5   7   40.45    2.67   1
   6   5   7   36.72    2.42   1
   6   5   8   27.56    2.41   1
   6   5   8   29.70    2.07   1
   6   5   9    1.23    0.78   1
   6   5  10  127.69    6.55   1
   6   6  -9   11.42    2.23   1
   6   6  -8   10.18    1.98   1
   6   6  -7    4.20    1.68   1
   6   6  -6   22.09    2.16   1
   6   6  -5    5.86    1.69   1
   6   6  -4   14.82    2.00   1
   6   6  -3    0.90    1.46   1
   6   6  -2   22.09    1.50   1
   6   6  -2   27.25    2.19   1
   6   6  -1  141.13    6.89   1
   6   6  -1  137.12    6.56   1
   6   6   0   21.07    1.29   1
   6   6   0   20.52    1.99   1
   6   6   1   56.85    3.47   1
   6   6   1   49.70    2.82   1
   6   6   2   75.34    4.17   1
   6   6   2   77.44    3.87   1
   6   6   3  111.30    5.49   1
   6   6   4  106.50    5.37   1
   6   6   5    8.76    1.18   1
   6   6   5   10.63    1.50   1
   6   6   6   19.71    1.86   1
   6   6   6   17.98    1.53   1
   6   6   7    5.86    1.45   1
   6   6   8   26.42    2.36   1
   6   6   8   27.56    2.10   1
   6   6   9  170.30    8.61   1
   6   7  -7    2.10    1.77   1
   6   7  -6    2.82    1.61   1
   6   7  -5    5.02    1.48   1
   6   7  -4   28.84    2.58   1
   6   7  -3   16.65    1.80   1
   6   7  -2  106.50    5.78   1
   6   7  -1   18.66    2.07   1
   6   7   0   11.02    1.13   1
   6   7   0    8.64    1.71   1
   6   7   1   12.60    1.28   1
   6   7   1   14.52    1.83   1
   6   7   2   13.62    1.77   1
   6   7   2   10.76    1.25   1
   6   7   3   11.83    1.72   1
   6   7   3   13.47    1.39   1
   6   7   4   19.98    1.70   1
   6   7   5   25.91    2.04   1
   6   7   5   24.50    1.98   1
   6   7   6   23.23    1.83   1
   6   7   6   22.75    2.10   1
   6   7   7    9.92    1.45   1
   6   7   7    8.35    1.27   1
   6   7   8    0.92    1.19   1
   6   8  -5    0.55    1.75   1
   6   8  -4    0.37    1.67   1
   6   8  -3    1.85    1.17   1
   6   8  -2    1.56    1.55   1
   6   8  -1   -1.32    1.52   1
   6   8   0    1.44    1.34   1
   6   8   1   10.76    1.77   1
   6   8   2    4.49    1.61   1
   6   8   2    6.50    1.17   1
   6   8   3    4.84    1.23   1
   6   8   3    5.57    1.46   1
   6   8   4    5.43    1.54   1
   6   8   4    4.93    1.33   1
   6   8   5   -0.83    1.15   1
   6   8   6   26.01    2.04   1
   6   8   7    0.01    1.32   1
   6   9  -1    9.36    1.96   1
   6   9   0   -0.35    1.70   1
   6   9   1   13.69    2.00   1
   6   9   2   -1.30    1.62   1
   6   9   3    6.66    1.65   1
   6   9   4    0.56    1.41   1
   6  10   2    9.55    1.85   1
   6  10   3    0.62    1.72   1
   6  10   4    4.71    1.65   1
   6  10   5   -0.25    1.48   1
   7  -3  -1   -0.53    1.42   1
   7  -3   0    1.69    1.43   1
   7  -3   1   -2.92    1.61   1
   7  -3   2   -0.77    1.43   1
   7  -3   3    3.06    1.37   1
   7  -3   4    4.00    1.64   1
   7  -3   5    2.92    1.78   1
   7  -3   6    8.35    2.08   1
   7  -3   7    8.29    2.19   1
   7  -2  -2   -1.80    1.15   1
   7  -2  -1    2.46    1.19   1
   7  -2   0    1.39    1.25   1
   7  -2   1   -1.61    1.27   1
   7  -2   2    7.18    1.50   1
   7  -2   3   -0.29    1.39   1
   7  -2   4   40.70    2.81   1
   7  -2   5   18.15    1.87   1
   7  -2   8    0.85    1.62   1
   7  -2   9    3.10    1.65   1
   7  -2  10    1.23    1.82   1
   7  -1  -1   23.33    1.74   1
   7  -1   0   10.89    1.32   1
   7  -1   1   -0.58    0.93   1
   7  -1   2    1.30    0.84   1
   7  -1   2    2.22    1.10   1
   7  -1   3   16.32    1.62   1
   7  -1   3   10.82    1.38   1
   7  -1   4    2.99    1.25   1
   7  -1   4    0.03    0.93   1
   7  -1   5    2.69    1.25   1
   7  -1   6    5.81    1.54   1
   7  -1   7    4.93    1.47   1
   7  -1   8    8.01    1.70   1
   7  -1   9    3.61    1.44   1
   7  -1  10    3.24    1.44   1
   7  -1  11    8.35    1.97   1
   7  -1  12    1.54    1.79   1
   7   0  -2    0.69    0.51   1
   7   0  -1    0.79    0.61   1
   7   0   1   14.29    1.29   1
   7   0   1   13.91    1.19   1
   7   0   2   13.54    1.25   1
   7   0   2   16.24    1.37   1
   7   0   3    9.24    1.09   1
   7   0   3   12.46    1.27   1
   7   0   4    7.73    1.11   1
   7   0   4   11.29    1.28   1
   7   0   5    8.64    1.29   1
   7   0   5   11.42    1.28   1
   7   0   6   73.79    3.95   1
   7   0   6   55.20    4.01   1
   7   0   7   61.31    3.45   1
   7   0   7   45.16    3.76   1
   7   0   8   60.06    3.57   1
   7   0   9   -0.53    1.34   1
   7   0  10   37.95    2.83   1
   7   0  11   52.85    3.49   1
   7   0  12   62.09    3.94   1
   7   0  14   10.76    2.23   1
   7   1   1  128.37    7.02   1
   7   1   1  124.10    6.46   1
   7   1   2    1.35    0.67   1
   7   1   2   -0.48    0.62   1
   7   1   3    0.27    0.64   1
   7   1   4   18.58    1.47   1
   7   1   4   19.71    1.51   1
   7   1   5   49.28    2.81   1
   7   1   5   50.84    2.85   1
   7   1   6   67.57    3.78   1
   7   1   6   60.53    3.58   1
   7   1   7    9.92    1.39   1
   7   1   7    8.76    1.36   1
   7   1   8  154.75   10.95   1
   7   1   8  181.71    8.63   1
   7   1   9   59.29    3.54   1
   7   1  10    0.56    1.31   1
   7   1  11    5.95    1.42   1
   7   1  13    2.76    1.63   1
   7   1  14   15.37    1.88   1
   7   2   3   51.12    2.57   1
   7   2   3   46.79    2.46   1
   7   2   4    2.31    0.64   1
   7   2   4    2.72    0.63   1
   7   2   5   25.10    1.60   1
   7   2   5   24.40    1.68   1
   7   2   6   11.63    1.23   1
   7   2   6   12.46    1.20   1
   7   2   7    3.50    0.94   1
   7   2   7    4.20    0.94   1
   7   2   8   28.52    2.14   1
   7   2   8   36.12    2.28   1
   7   2   9    0.66    1.05   1
   7   2   9   -0.50    0.94   1
   7   2  10   -0.24    1.16   1
   7   2  11    0.92    0.90   1
   7   2  12    1.17    1.38   1
   7   2  13   15.92    2.15   1
   7   2  15    2.62    1.75   1
   7   2  16    1.30    1.92   1
   7   3   4    0.44    0.46   1
   7   3   4    1.14    0.45   1
   7   3   5    1.00    0.56   1
   7   3   5    0.01    0.57   1
   7   3   6   -0.53    0.70   1
   7   3   6   -0.15    0.70   1
   7   3   7   20.88    1.65   1
   7   3   7   19.54    1.59   1
   7   3   8    0.04    0.82   1
   7   3   8   -1.23    0.89   1
   7   3   9   -0.38    0.91   1
   7   3   9   -0.13    0.93   1
   7   3  10    1.32    0.99   1
   7   3  10    1.66    1.01   1
   7   3  12   28.84    2.47   1
   7   3  13    1.64    1.54   1
   7   3  14  160.78    8.37   1
   7   3  16    0.21    1.66   1
   7   4  -9    4.75    2.05   1
   7   4  -8    0.20    1.67   1
   7   4   4   22.00    1.41   1
   7   4   4   21.62    1.30   1
   7   4   5   12.67    1.07   1
   7   4   5   10.96    0.99   1
   7   4   6    1.17    0.71   1
   7   4   6    2.10    0.73   1
   7   4   7    3.31    0.87   1
   7   4   8    0.79    0.78   1
   7   4   9   18.66    1.64   1
   7   4  10   -0.90    1.03   1
   7   4  15    0.46    1.71   1
   7   4  16    6.76    2.08   1
   7   5  -7   10.18    1.79   1
   7   5  -5    2.19    1.75   1
   7   5  -4    4.71    1.74   1
   7   5  -3    8.88    1.49   1
   7   5   3    5.81    0.58   1
   7   5   4   27.25    1.67   1
   7   5   5    0.20    0.63   1
   7   5   6    1.10    0.76   1
   7   5   7    9.30    1.16   1
   7   5   8   79.39    4.28   1
   7   5   9   59.91    3.72   1
   7   5  10   61.00    3.90   1
   7   6  -7    6.15    2.03   1
   7   6  -6    7.18    2.04   1
   7   6  -5    1.49    1.32   1
   7   6  -4   10.82    2.04   1
   7   6  -3   51.84    3.46   1
   7   6  -2   98.60    5.36   1
   7   6  -1   14.14    2.26   1
   7   6   2    1.32    0.46   1
   7   6   3   25.91    1.63   1
   7   6   5    2.25    0.84   1
   7   6   6    4.54    0.98   1
   7   6   7   13.25    1.38   1
   7   6   8   28.84    2.26   1
   7   6   9    0.94    1.13   1
   7   7  -6    4.28    2.03   1
   7   7  -5   24.21    2.76   1
   7   7  -4   -1.30    1.30   1
   7   7  -3   18.15    2.39   1
   7   7  -1    4.88    1.41   1
   7   7   0   28.20    2.44   1
   7   7   1   11.90    1.66   1
   7   7   5    0.14    0.84   1
   7   7   6   45.16    2.82   1
   7   7   7    4.54    1.15   1
   7   7   8    0.76    1.15   1
   7   8  -4    4.41    1.60   1
   7   8  -2    3.39    1.44   1
   7   8  -1    1.44    1.75   1
   7   8   0   -3.53    1.80   1
   7   8   1    4.12    1.71   1
   7   8   2   -0.01    1.51   1
   7   9  -1    0.52    1.54   1
   7   9   0    0.32    1.97   1
   7   9   1   17.89    2.45   1
   7   9   2    9.12    2.11   1
   7   9   3   -2.34    1.32   1
   8  -2   4    0.53    1.61   1
   8  -1   4    7.78    1.56   1
   8  -1   5    9.36    1.65   1
   8  -1   6    1.54    1.31   1
   8  -1   8   -1.42    1.67   1
   8   0   3    6.20    1.15   1
   8   0   4    4.33    1.12   1
   8   0   5    0.66    1.05   1
   8   0   8   -0.38    1.35   1
   8   0   9    0.50    1.36   1
   8   0  10   28.52    2.56   1
   8   0  11    8.29    1.96   1
   8   1   4   16.16    1.37   1
   8   1   5    2.53    0.99   1
   8   1   6    8.53    1.28   1
   8   1   7   19.89    1.87   1
   8   1   8    0.14    1.17   1
   8   1   9    5.38    1.39   1
   8   1  10    0.53    1.36   1
   8   1  11   27.77    2.53   1
   8   2   3    1.21    0.53   1
   8   2   4   -0.22    0.61   1
   8   2   5    5.76    0.91   1
   8   2   6   -0.11    0.83   1
   8   2   7   28.09    2.01   1
   8   2   8    5.81    1.25   1
   8   2   9   21.90    1.97   1
   8   2  10    6.20    1.39   1
   8   2  11    1.66    1.16   1
   8   2  12    1.49    1.49   1
   8   2  13    2.13    1.20   1
   8   2  14   -0.94    1.59   1
   8   3   4   -0.85    0.52   1
   8   3   5   -0.50    0.62   1
   8   3   6    7.40    0.92   1
   8   3   7    2.66    0.88   1
   8   3   7    2.69    0.85   1
   8   3   8    0.09    0.93   1
   8   3   8   -0.02    0.97   1
   8   3   9   17.22    1.74   1
   8   3  10    2.59    1.22   1
   8   3  11    5.15    1.36   1
   8   3  12    1.49    1.39   1
   8   3  13   43.69    3.17   1
   8   4   5    4.97    0.67   1
   8   4   6   11.36    1.08   1
   8   4   7    6.15    0.99   1
   8   4   7    6.25    0.95   1
   8   4   8    0.92    0.92   1
   8   4   8    2.56    0.93   1
   8   4   9    0.00    1.00   1
   8   4   9    1.93    1.53   1
   8   4  11    1.19    1.24   1
   8   4  12    9.36    1.65   1
   8   4  13    7.40    1.74   1
   8   4  14   15.13    2.10   1
   8   4  15    2.59    1.87   1
   8   5   5    5.06    0.63   1
   8   5   6   42.25    2.34   1
   8   5   7    3.65    0.92   1
   8   5   8   29.27    2.06   1
   8   5  15    3.96    1.91   1
   8   7  -3   26.42    2.78   1
   8   8  -1   -0.44    1.36   1
   9   2  10    1.17    1.43   1
   9   3  10    9.86    1.57   1
   9   3  11    6.00    1.62   1
   9   3  12    3.28    1.41   1
   9   4  10    1.02    1.21   1
   9   4  11   -0.61    1.23   1
   9   5  11    4.71    1.48   1
   9   5  12   -0.17    1.45   1
   0   0   0    0.00    0.00   0
;
_shelx_hkl_checksum     10011
_shelx_res_file
;
TITL Compound X
    shelx.res
    created by SHELXL-2019/3 at 16:07:43 on 25-Nov-2025
CELL  0.71073   7.7530   8.0810  14.8690   74.275   75.185   64.741
ZERR     2.00   0.0007   0.0014   0.0023    0.013    0.012    0.013
LATT   1
SFAC  C    H    N    O
UNIT  38 32 4 6
MERG   2
FMAP   2
PLAN   10
SIZE     0.100   0.400   0.400
ACTA
BOND
BOND   $H
CONF
LIST   4
TEMP 21
L.S.   8
WGHT    0.063400    0.235600
FVAR       0.90073
C1    1    0.292186    0.483017    0.373074    11.00000    0.04685    0.04610 =
         0.02747   -0.00885   -0.00152   -0.02291
C2    1    0.349682    0.393046    0.456697    11.00000    0.04104    0.04054 =
         0.02797   -0.00764   -0.00130   -0.01680
AFIX  43
H2    2    0.450561    0.276722    0.460459    11.00000   -1.20000
AFIX   0
C3    1    0.259401    0.471770    0.540690    11.00000    0.03998    0.03727 =
         0.02549   -0.00555   -0.00278   -0.02330
C4    1    0.107974    0.650579    0.526498    11.00000    0.04828    0.03562 =
         0.02556   -0.00782   -0.00382   -0.02184
AFIX  43
H4    2    0.041867    0.709707    0.577950    11.00000   -1.20000
AFIX   0
C5    1    0.058122    0.736161    0.440478    11.00000    0.04765    0.03597 =
         0.02893   -0.00703   -0.00617   -0.02178
C6    1   -0.090628    0.923359    0.416011    11.00000    0.06871    0.03971 =
         0.03921   -0.00455   -0.01894   -0.01740
AFIX 137
H6A   2   -0.159310    0.971978    0.472773    11.00000   -1.50000
H6B   2   -0.179447    0.915454    0.384245    11.00000   -1.50000
H6C   2   -0.029885    1.004411    0.375101    11.00000   -1.50000
AFIX   0
C7    1    0.368293    0.413813    0.282082    11.00000    0.07136    0.07000 =
         0.02798   -0.01708   -0.00165   -0.01845
AFIX 137
H7A   2    0.472739    0.294551    0.290938    11.00000   -1.50000
H7B   2    0.414138    0.500210    0.235151    11.00000   -1.50000
H7C   2    0.267133    0.402004    0.261421    11.00000   -1.50000
AFIX   0
C8    1    0.315291    0.373565    0.628358    11.00000    0.04131    0.03546 =
         0.02618   -0.00523   -0.00479   -0.01737
C9    1    0.473070    0.198303    0.630242    11.00000    0.04516    0.04787 =
         0.02499   -0.00498   -0.00283   -0.01860
C10   1    0.228257    0.443893    0.717587    11.00000    0.04886    0.03654 =
         0.02675   -0.00663   -0.00940   -0.01582
C11   1    0.243533    0.304802    0.807210    11.00000    0.04106    0.03381 =
         0.02500   -0.00733   -0.00473   -0.01238
C12   1    0.241102    0.130138    0.805633    11.00000    0.05479    0.04194 =
         0.02145   -0.00626   -0.00359   -0.01962
C13   1    0.243492    0.337310    0.893988    11.00000    0.03029    0.03321 =
         0.02532   -0.00654   -0.00362   -0.00772
C14   1    0.253495    0.196071    0.978091    11.00000    0.04167    0.03189 =
         0.02813   -0.00774   -0.00527   -0.01004
AFIX  43
H14   2    0.262779    0.080200    0.973095    11.00000   -1.20000
AFIX   0
C15   1    0.249971    0.224793    1.063106    11.00000    0.03620    0.03351 =
         0.02940   -0.00591   -0.00663   -0.00811
C16   1    0.239231    0.526706    0.996535    11.00000    0.03344    0.03682 =
         0.02949   -0.00789   -0.00451   -0.01170
C17   1    0.237019    0.507580    0.909963    11.00000    0.03570    0.03469 =
         0.02579   -0.00513   -0.00388   -0.01176
AFIX  43
H17   2    0.231191    0.606318    0.859428    11.00000   -1.20000
AFIX   0
C18   1    0.236197    0.693207    1.021925    11.00000    0.05727    0.04692 =
         0.03999   -0.01284   -0.00790   -0.02423
AFIX 137
H18A  2    0.224286    0.790773    0.967157    11.00000   -1.50000
H18B  2    0.354003    0.662126    1.044252    11.00000   -1.50000
H18C  2    0.128336    0.734558    1.070808    11.00000   -1.50000
AFIX   0
C19   1    0.248183    0.092640    1.154657    11.00000    0.07105    0.04557 =
         0.02825   -0.00073   -0.01177   -0.01596
AFIX 137
H19A  2    0.127048    0.141621    1.194979    11.00000   -1.50000
H19B  2    0.351677    0.076023    1.184774    11.00000   -1.50000
H19C  2    0.264671   -0.025091    1.143354    11.00000   -1.50000
AFIX   0
N1    3    0.603796    0.059780    0.628639    11.00000    0.05449    0.05865 =
         0.04103   -0.00718   -0.00315   -0.00292
N2    3    0.232412   -0.008971    0.808212    11.00000    0.09523    0.05254 =
         0.03673   -0.00826   -0.00706   -0.04053
O1    4    0.148322    0.654363    0.363130    11.00000    0.05501    0.04323 =
         0.02535   -0.00631   -0.00728   -0.01995
O2    4    0.146702    0.610458    0.719346    11.00000    0.10173    0.03548 =
         0.03324   -0.00823   -0.02273   -0.00972
O3    4    0.244371    0.388845    1.073935    11.00000    0.04831    0.04097 =
         0.02485   -0.00677   -0.00862   -0.01566
HKLF 4
REM  Compound X
REM wR2 = 0.1398, GooF = S = 1.036, Restrained GooF = 1.036 for all data
REM R1 = 0.0507 for 2683 Fo > 4sig(Fo) and 0.0726 for all 3584 data
REM 221 parameters refined using 0 restraints
END
WGHT      0.0634      0.2356
REM Highest difference peak  0.205,  deepest hole -0.228,  1-sigma level  0.049
Q1    1   0.3447  0.7375  0.9655  11.00000  0.05    0.20
Q2    1   0.1746  0.7248  0.3045  11.00000  0.05    0.17
Q3    1   0.0459  0.6715  0.4870  11.00000  0.05    0.17
Q4    1   0.2672  0.3979  0.6699  11.00000  0.05    0.17
Q5    1   0.2354  0.6982  1.0929  11.00000  0.05    0.16
Q6    1   0.1265  0.7291  0.4752  11.00000  0.05    0.16
Q7    1   0.3162  0.4500  0.3355  11.00000  0.05    0.16
Q8    1   0.3010  0.4879  0.9496  11.00000  0.05    0.16
Q9    1   0.2668  0.4188  0.8952  11.00000  0.05    0.16
Q10   1   0.5216  0.3448  0.2770  11.00000  0.05    0.16
;
_shelx_res_checksum     67179
data_global
_journal_date_recd_electronic     2026-01-19
_journal_date_accepted     2026-01-21
_journal_name_full     'Acta Crystallographica, Section E'
_journal_year     2026
_journal_volume     82
_journal_issue      2
_journal_page_first     0
_journal_page_last     0
_journal_paper_category     GO
_journal_paper_doi     10.1107/S2056989026000587
_journal_coeditor_code     HB8188
_publ_contact_author_name
;
Professor Roberto Centore
;
_publ_contact_author_address
;
Dipartimento di Scienze Chimiche
Universit\`a di Napoli 'Federico II'
Complesso di Monte S. Angelo
Via Cinthia
80126 Napoli
Italy
;
_publ_contact_author_email     roberto.centore@unina.it
_publ_contact_author_phone     39081674450
_publ_section_title
;
Synthesis and structure of
2,4-bis(2,6-dimethyl-4<i>H</i>-pyran-4-ylidene)-3-oxopentanedinitrile, an
unexpected product of a Knoevenagel condensation reaction
;
loop_
    _publ_author_name
    _publ_author_address
    'Antonio Carella'
;
Dipartimento di Scienze Chimiche
Universit\`a degli Studi di Napoli 'Federico II'
Complesso di Monte S. Angelo
Via Cinthia
80126 Napoli
Italy
;
    'Emmanuele Parisi'
;
Department of Applied Sciences and Technology
Polytechnic of Turin
Corso Duca degli Abruzzi 24
I-10129 Turin
Italy
;
    'Vincenzo Piccialli'
;
Dipartimento di Scienze Chimiche
Universit\`a degli Studi di Napoli 'Federico II'
Complesso di Monte S. Angelo
Via Cinthia
80126 Napoli
Italy
;
    'Roberto Centore'
;
Dipartimento di Scienze Chimiche
Universit\`a degli Studi di Napoli 'Federico II'
Complesso di Monte S. Angelo
Via Cinthia
80126 Napoli
Italy
;
_publ_section_synopsis
;
The crysstal structure of an unexpected product of the Knoevenagel condensation
between 2,6-dimethyl-\g-pyrone and cyanoacetic acid in the presence of acetic
anhydride and piperidine as catalyst is reported and a mechanism for the
reaction is proposed.
;
