# Supplementary material for: Synthesis and structure of 2,4-bis­(2,6-dimethyl-4H-pyran-4-yl­idene)-3-oxo­penta­nedi­nitrile, an unexpected product of a Knoevenagel condensation reaction
Source: Acta Crystallogr E Crystallogr Commun. 2026 Jan 23;82(Pt 2):204–7. doi: 10.1107/S2056989026000587 (PMC12874233; doi:10.1107/S2056989026000587)
Supplement: Supplementary file 2 [file e-82-00204-Isup2.hkl]

data_I                                                                          
_shelx_title ' Compound X'                                                      
_shelx_refln_list_code          4                                               
_shelx_F_calc_maximum      114.68                                               
_exptl_crystal_F_000       336.00                                               
_reflns_d_resolution_high  0.7697                                               
                                                                                
loop_                                                                           
 _space_group_symop_operation_xyz                                               
 'x, y, z'                                                                      
 '-x, -y, -z'                                                                   
                                                                                
_cell_length_a     7.7530                                                       
_cell_length_b     8.0810                                                       
_cell_length_c    14.8690                                                       
_cell_angle_alpha  74.275                                                       
_cell_angle_beta   75.185                                                       
_cell_angle_gamma  64.741                                                       
                                                                                
_shelx_F_squared_multiplier     1.000                                           
                                                                                
loop_                                                                           
 _refln_index_h                                                                 
 _refln_index_k                                                                 
 _refln_index_l                                                                 
 _refln_F_squared_calc                                                          
 _refln_F_squared_meas                                                          
 _refln_F_squared_sigma                                                         
 _refln_observed_status                                                         
   2   0   0      13151.22      12325.58       502.88 o                         
   4   0   0       1009.91       1061.13        24.68 o                         
   6   0   0        433.09        439.60        11.00 o                         
   8   0   0        121.39        110.21        11.61 o                         
  -8   1   0         34.73         33.78         4.58 o                         
  -7   1   0         12.11         11.90         1.46 o                         
  -6   1   0          2.36          2.75         0.65 o                         
  -5   1   0        263.54        305.12         7.20 o                         
  -4   1   0         25.45         30.03         1.04 o                         
  -3   1   0       1169.28       1371.35        31.30 o                         
  -2   1   0         68.40         75.10         1.69 o                         
  -1   1   0       1475.26       1396.90        38.85 o                         
   1   1   0       2392.63       1333.32        58.37 o                         
   3   1   0       1612.56       1641.42        48.63 o                         
   4   1   0         86.09         94.76         2.37 o                         
   5   1   0        206.10        214.06         5.76 o                         
   6   1   0          4.46          3.89         0.46 o                         
   7   1   0         34.76         30.15         2.10 o                         
   8   1   0          0.07         -1.53         1.53 o                         
   9   1   0         43.38         21.22         3.48 o                         
  -8   2   0          0.40          0.91         1.64 o                         
  -7   2   0          0.11          1.71         1.54 o                         
  -6   2   0         37.49         38.11         1.46 o                         
  -5   2   0         10.69         10.13         0.74 o                         
  -4   2   0         32.38         34.35         1.17 o                         
  -3   2   0        229.60        256.89         5.48 o                         
  -2   2   0        439.71        479.96        10.84 o                         
  -1   2   0          8.90         11.26         0.46 o                         
   0   2   0        467.61        468.03        18.18 o                         
   1   2   0        268.44        250.28         6.63 o                         
   2   2   0       8239.72       7352.44       460.21 o                         
   3   2   0         19.14         18.73         0.68 o                         
   4   2   0         83.81         89.98         2.59 o                         
   5   2   0         43.56         35.36         1.67 o                         
   6   2   0         19.28         19.38         1.36 o                         
   7   2   0          0.97          1.13         1.19 o                         
   8   2   0          0.06          1.01         1.35 o                         
   9   2   0          0.14         -2.39         2.39 o                         
  -7   3   0          1.70          0.66         1.11 o                         
  -6   3   0         25.03         23.67         1.59 o                         
  -5   3   0          3.91          3.98         0.83 o                         
  -4   3   0          8.75          8.07         0.84 o                         
  -3   3   0         64.09         78.90         1.98 o                         
  -2   3   0          4.37          3.68         0.42 o                         
  -1   3   0        899.00        985.62        20.63 o                         
   0   3   0        447.36        473.73        11.56 o                         
   1   3   0         33.52         28.87         0.81 o                         
   2   3   0         44.74         44.65         1.18 o                         
   3   3   0         13.65         12.61         0.43 o                         
   4   3   0       1458.55       1522.68        32.96 o                         
   5   3   0         12.15         12.45         0.84 o                         
   6   3   0          0.93          0.71         0.62 o                         
   7   3   0          0.62          3.72         1.14 o                         
   8   3   0          1.47          0.53         1.30 o                         
   9   3   0          4.22          4.09         1.18 o                         
  -6   4   0         12.73         11.15         1.30 o                         
  -5   4   0          1.58          1.95         2.87 o                         
  -4   4   0        111.86        105.50         4.24 o                         
  -3   4   0          0.24          1.32         0.61 o                         
  -2   4   0         58.91         66.18         1.70 o                         
  -1   4   0        278.35        301.94         7.51 o                         
   0   4   0         98.61         99.00         2.67 o                         
   1   4   0        229.66        236.91         6.68 o                         
   2   4   0         33.61         41.86         1.78 o                         
   3   4   0         23.18         26.57         0.72 o                         
   4   4   0        394.27        384.80         7.06 o                         
   5   4   0         24.00         22.98         1.12 o                         
   6   4   0         82.88         73.13         2.41 o                         
   7   4   0          3.95          4.47         1.19 o                         
   8   4   0          0.00          1.59         1.19 o                         
   9   4   0          0.15          0.59         1.18 o                         
  -5   5   0         13.95         15.74         1.93 o                         
  -4   5   0         21.07         17.97         1.89 o                         
  -3   5   0          5.26          5.50         1.29 o                         
  -2   5   0        105.67         99.57         2.96 o                         
  -1   5   0         11.54          9.12         0.76 o                         
   0   5   0          2.32          2.91         0.79 o                         
   1   5   0         74.49         78.88         2.57 o                         
   2   5   0         82.27         78.74         2.18 o                         
   3   5   0         30.69         28.47         0.95 o                         
   4   5   0         25.90         26.82         0.95 o                         
   5   5   0         52.76         52.56         1.25 o                         
   6   5   0        286.75        297.47         7.95 o                         
   7   5   0          0.31         -0.09         2.19 o                         
   8   5   0          6.04          8.10         1.53 o                         
   9   5   0          0.31          1.17         1.44 o                         
  -5   6   0          2.46          4.45         2.53 o                         
  -4   6   0         43.83         39.40         2.66 o                         
  -3   6   0         29.22         27.32         2.01 o                         
  -2   6   0        105.83         88.48         3.91 o                         
  -1   6   0          0.50          1.24         1.48 o                         
   0   6   0         12.16          9.22         0.97 o                         
   1   6   0          0.76         -0.99         0.99 o                         
   2   6   0         15.48         14.45         0.80 o                         
   3   6   0         23.15         22.63         0.82 o                         
   4   6   0         17.44         19.33         0.79 o                         
   5   6   0         25.74         27.16         1.02 o                         
   6   6   0         26.99         24.59         0.85 o                         
   7   6   0          0.31         -1.25         1.25 o                         
   8   6   0         57.21         50.52         2.73 o                         
   9   6   0          0.10         -1.53         1.53 o                         
  -3   7   0          1.40          1.22         1.45 o                         
  -2   7   0         32.50         28.83         2.69 o                         
  -1   7   0          7.29          7.52         2.13 o                         
   0   7   0        108.51         97.85         5.93 o                         
   1   7   0         11.62          9.86         1.40 o                         
   2   7   0          0.09         -0.87         1.21 o                         
   3   7   0          0.22         -0.91         0.91 o                         
   4   7   0          1.57          1.36         0.48 o                         
   5   7   0         15.11         15.07         0.86 o                         
   6   7   0         13.37         12.53         0.80 o                         
   7   7   0         33.13         35.17         1.75 o                         
   8   7   0         28.16         26.64         1.94 o                         
   9   7   0          0.03         -1.37         1.53 o                         
  -2   8   0          3.47         -0.47         2.54 o                         
  -1   8   0          0.61          1.36         2.12 o                         
   0   8   0          7.83          8.79         2.44 o                         
   1   8   0         25.79         26.88         3.00 o                         
   2   8   0         11.98         12.86         2.30 o                         
   3   8   0          5.18          5.85         1.45 o                         
   4   8   0          2.46          1.14         1.02 o                         
   5   8   0         35.54         33.67         1.56 o                         
   6   8   0          0.38          0.09         0.94 o                         
   7   8   0          0.02         -1.63         2.19 o                         
   8   8   0          0.02          2.18         1.97 o                         
   0   9   0          0.69          1.58         2.45 o                         
   1   9   0         12.26         12.78         2.77 o                         
   2   9   0          2.45          1.36         1.68 o                         
   3   9   0          0.86          2.18         1.80 o                         
   4   9   0          4.99          8.77         1.39 o                         
   5   9   0          9.43          8.38         1.39 o                         
   6   9   0          1.61          1.68         1.87 o                         
   7   9   0          1.21          0.39         2.43 o                         
   3  10   0          0.52          2.28         2.55 o                         
   4  10   0         46.79         49.49         2.80 o                         
   5  10   0          0.97         -1.84         1.84 o                         
  -7  -9   1          2.46          0.64         1.90 o                         
  -6  -9   1         13.28         11.54         2.42 o                         
  -5  -9   1          3.33          2.48         1.77 o                         
  -4  -9   1          4.98          5.74         2.14 o                         
  -3  -9   1          6.75          5.48         2.23 o                         
  -2  -9   1          3.01          4.63         2.44 o                         
  -1  -9   1          0.12          2.12         1.81 o                         
   0  -9   1          5.65          9.80         2.37 o                         
  -8  -8   1          1.04          1.20         1.66 o                         
  -7  -8   1          2.40          1.04         1.20 o                         
  -6  -8   1          0.70         -0.67         0.77 o                         
  -5  -8   1          0.63         -0.34         0.67 o                         
  -4  -8   1          3.49          5.34         1.20 o                         
  -3  -8   1         22.60         21.95         2.60 o                         
  -2  -8   1          4.26          4.98         1.74 o                         
  -1  -8   1          0.00         -2.07         2.07 o                         
   0  -8   1          1.97         -1.02         2.00 o                         
   1  -8   1          0.17          3.60         2.44 o                         
   2  -8   1          0.20          2.12         1.84 o                         
  -8  -7   1         27.43         26.66         3.54 o                         
  -7  -7   1          6.14          3.92         2.33 o                         
  -6  -7   1         21.37         22.42         1.23 o                         
  -5  -7   1          0.80          0.87         0.64 o                         
  -4  -7   1         38.98         36.48         1.15 o                         
  -3  -7   1          1.66         -0.44         1.13 o                         
  -2  -7   1         80.79         81.62         3.91 o                         
  -1  -7   1          0.15          0.75         1.34 o                         
   0  -7   1         31.12         33.33         3.33 o                         
   1  -7   1          0.05          3.28         2.13 o                         
   2  -7   1         25.62         21.03         1.98 o                         
   3  -7   1          5.96          7.10         2.43 o                         
  -9  -6   1         10.66          8.85         2.51 o                         
  -8  -6   1         19.60         22.68         2.86 o                         
  -7  -6   1         19.10         19.51         1.53 o                         
  -6  -6   1        169.23        171.92         3.72 o                         
  -5  -6   1         52.66         52.94         1.59 o                         
  -4  -6   1        152.63        149.78         3.25 o                         
  -3  -6   1        320.99        306.83         6.43 o                         
  -2  -6   1         60.14         53.30         1.78 o                         
  -1  -6   1        139.87        132.78         4.23 o                         
   0  -6   1         96.25         87.19         5.69 o                         
   1  -6   1        321.40        322.67        12.94 o                         
   2  -6   1         61.12         67.85         4.85 o                         
   3  -6   1        104.43        108.29         7.96 o                         
   4  -6   1          2.20          2.18         2.53 o                         
  -8  -5   1          3.77          3.22         1.27 o                         
  -7  -5   1         31.82         27.80         2.40 o                         
  -6  -5   1          8.96          8.19         1.13 o                         
  -5  -5   1          0.89          0.44         0.35 o                         
  -4  -5   1          8.88          6.83         0.49 o                         
  -3  -5   1         86.28         85.14         2.17 o                         
  -2  -5   1          0.00         -0.09         0.36 o                         
  -1  -5   1        184.26        197.31         5.72 o                         
   0  -5   1          8.41          8.47         0.66 o                         
   1  -5   1         20.14         18.43         0.96 o                         
   2  -5   1         87.57         76.82         2.83 o                         
   3  -5   1         60.25         59.46         2.96 o                         
   4  -5   1         11.52          7.58         1.37 o                         
   5  -5   1         34.41         33.80         2.27 o                         
  -9  -4   1          0.33          1.90         1.17 o                         
  -8  -4   1          3.15          3.12         1.10 o                         
  -7  -4   1          0.22         -0.01         0.94 o                         
  -6  -4   1          5.45          6.51         1.58 o                         
  -5  -4   1          5.06          4.81         0.81 o                         
  -4  -4   1         21.80         23.37         0.73 o                         
  -3  -4   1         32.43         35.83         0.95 o                         
  -2  -4   1         31.52         32.89         0.98 o                         
  -1  -4   1        114.87        125.23         3.67 o                         
   0  -4   1         36.00         42.58         1.35 o                         
   1  -4   1         24.48         20.08         0.94 o                         
   2  -4   1         16.87         16.44         0.89 o                         
   3  -4   1          8.11          5.17         0.99 o                         
   4  -4   1         20.00         13.59         1.07 o                         
   5  -4   1          0.83          0.95         1.16 o                         
   6  -4   1         15.75         18.36         3.35 o                         
  -9  -3   1          0.01         -0.29         1.15 o                         
  -8  -3   1          0.46          1.51         0.95 o                         
  -7  -3   1          0.21         -0.08         1.07 o                         
  -6  -3   1          8.90          9.66         0.99 o                         
  -5  -3   1          0.05          0.51         0.70 o                         
  -4  -3   1        437.78        458.84        11.43 o                         
  -3  -3   1         57.19         55.56         1.19 o                         
  -2  -3   1         49.42         48.62         1.64 o                         
  -1  -3   1         48.20         56.88         1.46 o                         
   0  -3   1          1.87          2.93         0.37 o                         
   1  -3   1        122.85        139.43         3.62 o                         
   2  -3   1         17.08         17.81         0.68 o                         
   3  -3   1          9.81          7.15         0.56 o                         
   4  -3   1          9.32          8.51         0.84 o                         
   5  -3   1          4.45          4.72         0.74 o                         
   6  -3   1          0.43         -0.59         2.18 o                         
   7  -3   1          0.01         -1.11         1.11 o                         
  -9  -2   1          2.40          3.95         1.62 o                         
  -8  -2   1          5.66          8.49         1.57 o                         
  -7  -2   1          3.02          3.84         1.06 o                         
  -6  -2   1          8.50          9.58         0.88 o                         
  -5  -2   1          3.20          2.01         0.59 o                         
  -4  -2   1          9.57         12.40         1.12 o                         
  -3  -2   1        133.83        136.22         3.11 o                         
  -2  -2   1        468.52        415.93         8.51 o                         
  -1  -2   1          0.36          0.22         0.41 o                         
   0  -2   1        578.42        582.11        19.28 o                         
   1  -2   1        555.85        595.00        13.72 o                         
   2  -2   1          7.88         10.09         0.50 o                         
   3  -2   1        318.91        369.35         8.51 o                         
   4  -2   1         33.79         33.33         1.18 o                         
   5  -2   1          0.03          0.33         0.58 o                         
   6  -2   1         42.84         42.64         1.59 o                         
   7  -2   1          1.02         -0.57         1.02 o                         
   8  -2   1          4.62          5.81         2.19 o                         
  -8  -1   1         25.55         19.82         2.97 o                         
  -7  -1   1         77.94         78.52         3.59 o                         
  -6  -1   1         81.17         85.85         2.87 o                         
  -5  -1   1        218.22        220.13         6.04 o                         
  -4  -1   1        342.54        371.43        11.34 o                         
  -3  -1   1        380.25        402.71        11.96 o                         
  -2  -1   1        575.54        586.30        17.87 o                         
  -1  -1   1        676.02        607.23        13.68 o                         
   0  -1   1        239.66        199.77        12.23 o                         
   1  -1   1        420.48        461.08         8.46 o                         
   2  -1   1        221.85        254.11         4.77 o                         
   3  -1   1         47.24         56.54         1.58 o                         
   4  -1   1         62.28         77.17         2.10 o                         
   5  -1   1          0.11         -0.87         1.01 o                         
   6  -1   1         46.27         48.55         1.62 o                         
   7  -1   1          0.05         -0.39         0.66 o                         
   8  -1   1          0.10          1.38         1.57 o                         
  -8   0   1        117.12        106.95         6.16 o                         
  -7   0   1          1.07          0.65         0.71 o                         
  -6   0   1        186.46        166.29         4.19 o                         
  -5   0   1          1.63          1.87         0.35 o                         
  -4   0   1       1898.66       1959.16        45.23 o                         
  -3   0   1        169.03        169.83         4.97 o                         
  -1   0   1        737.69        519.76        22.50 o                         
   1   0   1        413.31        301.11        12.33 o                         
   2   0   1       1803.24       1778.15        38.13 o                         
   3   0   1       1057.70       1120.88        22.51 o                         
   4   0   1       1271.59       1345.95        30.76 o                         
   5   0   1        535.51        597.68        13.74 o                         
   6   0   1        220.06        219.88         5.94 o                         
   7   0   1         19.72         17.75         0.90 o                         
   8   0   1          8.47          3.03         2.10 o                         
   9   0   1         13.67         14.22         2.13 o                         
  -8   1   1          0.01         -0.52         2.13 o                         
  -7   1   1         30.22         29.21         2.15 o                         
  -6   1   1         35.52         34.44         1.29 o                         
  -5   1   1          6.36          8.09         0.74 o                         
  -4   1   1          9.28         11.60         0.64 o                         
  -3   1   1         50.40         47.16         1.20 o                         
  -2   1   1        141.25        142.24         3.52 o                         
  -1   1   1        764.93        758.45        18.42 o                         
   1   1   1       1280.00        792.79        38.61 o                         
   2   1   1       1962.64       1969.75        48.69 o                         
   3   1   1        380.98        387.24         8.61 o                         
   4   1   1          8.59         11.60         0.54 o                         
   5   1   1        476.27        503.88        11.50 o                         
   6   1   1          7.03          6.97         0.52 o                         
   7   1   1        160.00        159.57         4.24 o                         
   8   1   1          9.68         10.77         1.53 o                         
   9   1   1         12.58          8.13         1.97 o                         
  -8   2   1          0.44          3.46         1.79 o                         
  -7   2   1          4.26          2.36         1.16 o                         
  -6   2   1         16.67         15.80         0.98 o                         
  -5   2   1          0.01         -0.55         0.55 o                         
  -4   2   1          9.45         11.99         0.71 o                         
  -3   2   1        127.22        164.29         3.66 o                         
  -2   2   1        353.50        335.32         7.02 o                         
  -1   2   1         17.76         24.42         1.39 o                         
   0   2   1          1.10          1.85         0.31 o                         
   1   2   1         17.86         13.37         0.53 o                         
   2   2   1      11773.72      11159.85       320.66 o                         
   3   2   1          1.57          1.38         0.33 o                         
   4   2   1        364.30        396.40        12.03 o                         
   5   2   1         14.06         19.14         1.23 o                         
   6   2   1          4.25          4.85         1.20 o                         
   7   2   1         42.76         50.28         2.64 o                         
   8   2   1         10.28          9.45         1.59 o                         
   9   2   1          0.19          1.03         1.58 o                         
  -7   3   1          0.87          0.45         1.13 o                         
  -6   3   1          0.38          0.20         0.94 o                         
  -5   3   1          0.74          0.03         0.75 o                         
  -4   3   1         25.49         24.82         0.98 o                         
  -3   3   1         50.96         63.47         1.83 o                         
  -2   3   1          0.48          1.10         0.38 o                         
  -1   3   1        469.67        581.47        13.33 o                         
   0   3   1        622.00        632.93        15.53 o                         
   1   3   1          1.25          4.26         0.30 o                         
   2   3   1          3.48          4.33         0.29 o                         
   3   3   1         11.82         15.20         0.46 o                         
   4   3   1       1530.06       1557.16        43.85 o                         
   5   3   1         25.26         30.31         1.32 o                         
   6   3   1          3.00          2.44         0.78 o                         
   7   3   1          2.96          3.70         1.10 o                         
   8   3   1          2.44          2.81         1.46 o                         
   9   3   1          4.48          5.31         1.59 o                         
  -6   4   1          2.33          1.40         1.31 o                         
  -5   4   1          0.00          0.40         0.90 o                         
  -4   4   1         37.94         37.58         1.45 o                         
  -3   4   1         19.56         21.10         0.90 o                         
  -2   4   1         68.27         73.71         1.84 o                         
  -1   4   1         93.89        105.18         2.43 o                         
   0   4   1        457.87        494.61        12.24 o                         
   1   4   1          2.01          4.19         0.56 o                         
   2   4   1         89.43        109.31         3.12 o                         
   3   4   1        152.13        158.32         3.02 o                         
   4   4   1        756.08        770.15        13.89 o                         
   5   4   1         10.44         12.37         0.50 o                         
   6   4   1         49.39         55.11         1.96 o                         
   7   4   1          6.90          6.80         1.28 o                         
   8   4   1          5.26          2.96         1.28 o                         
   9   4   1         15.08         14.90         1.81 o                         
  -5   5   1          0.01         -0.92         1.07 o                         
  -4   5   1          0.01          0.03         1.53 o                         
  -3   5   1          2.64          2.21         0.69 o                         
  -2   5   1         12.34          8.84         0.61 o                         
  -1   5   1         23.63         28.87         1.22 o                         
   0   5   1         16.86         18.28         1.60 o                         
   1   5   1        515.92        530.95        14.99 o                         
   2   5   1        570.77        559.48        13.10 o                         
   3   5   1         11.29         15.07         0.74 o                         
   4   5   1         45.81         44.17         1.19 o                         
   5   5   1          1.45          0.96         0.37 o                         
   6   5   1        282.06        256.52         6.10 o                         
   7   5   1          0.14          0.11         0.96 o                         
   8   5   1          2.01          1.23         1.29 o                         
   9   5   1         10.38         10.74         1.57 o                         
  -5   6   1          1.33          0.35         1.66 o                         
  -4   6   1          7.13          6.73         1.51 o                         
  -3   6   1          0.17         -0.76         0.96 o                         
  -2   6   1        115.14        104.45         4.41 o                         
  -1   6   1          0.40          0.67         1.07 o                         
   0   6   1          0.63          0.20         0.92 o                         
   1   6   1        114.03        119.65         5.95 o                         
   2   6   1          3.87          4.62         1.22 o                         
   3   6   1        146.47        162.76         4.08 o                         
   4   6   1          1.00          0.85         0.55 o                         
   5   6   1          0.00         -0.33         0.45 o                         
   6   6   1         71.92         64.99         2.05 o                         
   7   6   1          5.49          5.81         1.98 o                         
   8   6   1         56.57         49.02         4.18 o                         
   9   6   1          0.64         -0.54         1.22 o                         
  -3   7   1          9.53         14.24         3.55 o                         
  -2   7   1          4.97          1.68         1.35 o                         
  -1   7   1         41.14         37.56         3.27 o                         
   0   7   1         94.63         93.93         5.81 o                         
   1   7   1        115.71        114.31         6.64 o                         
   2   7   1          6.76          8.01         1.47 o                         
   3   7   1        490.67        474.05        13.83 o                         
   4   7   1        120.89        121.31         3.61 o                         
   5   7   1        125.82        128.57         3.24 o                         
   6   7   1         16.09         16.28         0.88 o                         
   7   7   1         18.53         16.21         0.98 o                         
   8   7   1         20.64         16.18         1.86 o                         
   9   7   1         15.31         15.70         2.72 o                         
  -2   8   1          1.53         -0.12         2.44 o                         
   0   8   1         18.52         14.08         2.59 o                         
   1   8   1          0.02         -2.17         2.17 o                         
   2   8   1          2.82          3.82         1.91 o                         
   3   8   1          1.05          0.73         1.61 o                         
   4   8   1          2.11          0.97         0.98 o                         
   5   8   1         36.66         38.92         1.70 o                         
   6   8   1         11.31         13.01         1.33 o                         
   7   8   1          1.06          1.47         3.14 o                         
   8   8   1          0.13          0.23         1.55 o                         
   0   9   1          5.51          6.75         2.77 o                         
   1   9   1          7.10         10.16         2.61 o                         
   4   9   1          1.70          0.45         1.94 o                         
   5   9   1         42.24         46.37         3.32 o                         
   6   9   1          9.61         14.63         2.09 o                         
   7   9   1         16.57         22.05         3.02 o                         
   2  10   1          7.68         11.24         2.98 o                         
   3  10   1          1.71          4.63         2.63 o                         
   4  10   1          2.04          2.40         1.34 o                         
   5  10   1          0.28         -0.52         1.89 o                         
  -5  -9   2          0.37         -0.07         1.32 o                         
  -4  -9   2          0.11         -1.34         2.38 o                         
  -3  -9   2          8.54          9.39         2.45 o                         
  -2  -9   2          0.37         -2.40         2.40 o                         
  -1  -9   2          1.27          0.95         2.08 o                         
   0  -9   2          0.23         -1.23         2.51 o                         
  -7  -8   2          4.79          3.62         1.28 o                         
  -6  -8   2          3.70          4.83         1.03 o                         
  -5  -8   2          0.03          1.38         0.68 o                         
  -4  -8   2          5.59          4.64         0.92 o                         
  -3  -8   2          4.27          3.90         1.16 o                         
  -2  -8   2          2.65          6.63         2.06 o                         
  -1  -8   2          2.14          3.69         1.61 o                         
   0  -8   2          6.83          7.77         2.17 o                         
   1  -8   2          0.16         -2.14         2.14 o                         
   2  -8   2          9.02         14.75         2.98 o                         
  -8  -7   2         18.52         20.45         1.88 o                         
  -7  -7   2          0.02          1.86         1.82 o                         
  -6  -7   2        129.83        131.18         3.91 o                         
  -5  -7   2          5.93          6.34         0.73 o                         
  -4  -7   2        249.63        244.25         5.18 o                         
  -3  -7   2         17.79         17.97         1.15 o                         
  -2  -7   2        217.05        214.44         9.71 o                         
  -1  -7   2          0.49          0.55         1.14 o                         
   0  -7   2        130.20        124.73         7.19 o                         
   1  -7   2         26.18         22.26         2.72 o                         
   2  -7   2         60.47         56.38         3.04 o                         
   3  -7   2          0.29          1.06         1.53 o                         
  -9  -6   2         13.02         19.95         1.99 o                         
  -8  -6   2         27.99         32.85         2.29 o                         
  -7  -6   2        116.97        117.05         3.74 o                         
  -6  -6   2         30.37         31.41         1.08 o                         
  -5  -6   2        209.68        204.78         4.83 o                         
  -4  -6   2         99.63        105.35         3.15 o                         
  -3  -6   2        432.66        436.25         9.00 o                         
  -2  -6   2        324.58        309.15         7.51 o                         
  -1  -6   2       1119.15       1103.55        39.16 o                         
   0  -6   2        133.38        134.66        12.02 o                         
   1  -6   2        407.52        440.75        15.45 o                         
   2  -6   2          0.59          3.97         1.40 o                         
   3  -6   2        219.33        223.79        24.20 o                         
   4  -6   2          0.04          0.98         2.39 o                         
  -9  -5   2          4.08          1.72         1.43 o                         
  -8  -5   2         13.31         14.00         1.76 o                         
  -7  -5   2          1.21          0.53         1.24 o                         
  -6  -5   2         59.16         57.28         2.13 o                         
  -5  -5   2         76.41         66.08         1.61 o                         
  -4  -5   2         35.00         34.84         0.99 o                         
  -3  -5   2          1.32          0.52         0.43 o                         
  -2  -5   2         34.78         32.58         0.99 o                         
  -1  -5   2         36.33         38.09         1.55 o                         
   0  -5   2         15.24         14.15         0.87 o                         
   1  -5   2        150.38        140.78         3.91 o                         
   2  -5   2         10.48          7.90         1.03 o                         
   3  -5   2         65.44         61.65         3.08 o                         
   4  -5   2         54.72         50.76         4.90 o                         
   5  -5   2          4.01          2.87         2.32 o                         
  -9  -4   2          1.39          0.72         1.25 o                         
  -8  -4   2          0.63         -0.59         1.18 o                         
  -7  -4   2          0.38         -0.90         3.04 o                         
  -6  -4   2          1.84          2.93         0.96 o                         
  -5  -4   2          0.30          0.32         0.69 o                         
  -4  -4   2        209.47        208.25         3.94 o                         
  -3  -4   2          1.35          1.02         0.66 o                         
  -2  -4   2          1.72          2.07         0.43 o                         
  -1  -4   2         48.25         46.75         1.63 o                         
   0  -4   2        180.13        189.30         4.76 o                         
   1  -4   2         64.04         62.77         1.99 o                         
   2  -4   2          4.52          5.01         0.64 o                         
   3  -4   2          3.56          1.73         0.94 o                         
   4  -4   2         11.61         16.78         1.67 o                         
   5  -4   2          0.57          2.13         1.12 o                         
   6  -4   2          0.07         -1.66         1.66 o                         
  -9  -3   2          0.88          0.48         1.53 o                         
  -8  -3   2          2.09          0.50         1.08 o                         
  -7  -3   2          5.79          6.82         1.02 o                         
  -6  -3   2          6.30          8.11         0.81 o                         
  -5  -3   2          3.98          3.12         0.74 o                         
  -4  -3   2          0.05         -0.51         0.52 o                         
  -3  -3   2        142.16        139.50         2.95 o                         
  -2  -3   2        212.64        212.92         5.73 o                         
  -1  -3   2         19.63         20.80         0.83 o                         
   0  -3   2         83.17         80.62         2.24 o                         
   1  -3   2         45.01         52.72         1.31 o                         
   2  -3   2        112.37        111.40         3.00 o                         
   3  -3   2        116.32        118.74         3.28 o                         
   4  -3   2         63.28         55.53         1.71 o                         
   5  -3   2          1.32          0.41         0.86 o                         
   6  -3   2          0.33          2.70         1.33 o                         
   7  -3   2          0.20          0.74         1.90 o                         
  -9  -2   2          1.51         -0.07         1.79 o                         
  -8  -2   2         22.55         23.29         1.96 o                         
  -7  -2   2          0.86          0.41         0.91 o                         
  -6  -2   2          2.04          3.23         0.63 o                         
  -5  -2   2         31.90         31.64         1.32 o                         
  -4  -2   2         11.00          5.53         0.53 o                         
  -3  -2   2          4.74          6.16         0.68 o                         
  -2  -2   2       1092.61       1053.98        23.64 o                         
  -1  -2   2        459.78        464.33        10.73 o                         
   0  -2   2         21.14         18.53         0.63 o                         
   1  -2   2         40.83         46.98         1.13 o                         
   2  -2   2         24.01         28.75         0.84 o                         
   3  -2   2          1.12         -0.48         0.48 o                         
   4  -2   2          6.06          4.85         0.57 o                         
   5  -2   2         12.54         14.08         0.88 o                         
   6  -2   2          5.55          6.13         1.03 o                         
   7  -2   2         11.05          9.40         1.13 o                         
   8  -2   2          1.62          1.78         1.58 o                         
  -9  -1   2          4.41          7.83         2.55 o                         
  -8  -1   2         48.08         35.81         3.32 o                         
  -7  -1   2          9.96         10.25         1.32 o                         
  -6  -1   2         74.37         69.31         2.48 o                         
  -5  -1   2          0.69          3.40         0.88 o                         
  -4  -1   2         89.97         96.85         4.81 o                         
  -3  -1   2         13.94         10.68         1.02 o                         
  -2  -1   2       1922.60       1851.08        56.37 o                         
  -1  -1   2        203.78        169.60         4.47 o                         
   0  -1   2         36.03         34.71         1.30 o                         
   1  -1   2         36.12         29.18         0.89 o                         
   2  -1   2        159.14        171.58         3.51 o                         
   3  -1   2        155.27        177.60         3.76 o                         
   4  -1   2        321.25        365.74         8.46 o                         
   5  -1   2         33.31         34.09         1.23 o                         
   6  -1   2         35.41         34.71         1.31 o                         
   7  -1   2          3.10          2.58         0.67 o                         
   8  -1   2          3.06          5.03         3.25 o                         
  -8   0   2          1.14         -1.79         1.79 o                         
  -7   0   2          1.03          1.21         0.57 o                         
  -6   0   2        182.80        179.16         4.38 o                         
  -5   0   2          7.95          7.71         0.45 o                         
  -4   0   2        232.00        231.55         4.81 o                         
  -3   0   2         72.44         79.93         3.45 o                         
  -2   0   2          7.40          6.91         0.41 o                         
  -1   0   2          5.69         11.13         0.29 o                         
   1   0   2        839.19        712.33        24.26 o                         
   2   0   2        461.21        441.65         9.50 o                         
   3   0   2         76.67         82.29         1.96 o                         
   4   0   2         48.77         52.57         1.34 o                         
   5   0   2         68.78         76.32         2.11 o                         
   6   0   2         13.52         13.02         1.03 o                         
   7   0   2         20.02         18.10         0.94 o                         
   8   0   2         32.73         33.82         2.32 o                         
   9   0   2          2.94          3.27         1.72 o                         
  -8   1   2          0.49         -2.08         2.08 o                         
  -7   1   2          0.72         -1.21         1.21 o                         
  -6   1   2          0.65          0.34         0.55 o                         
  -5   1   2          0.24          0.67         0.44 o                         
  -4   1   2         79.41         88.26         2.75 o                         
  -3   1   2          7.43          6.07         0.44 o                         
  -2   1   2        367.92        375.38         9.15 o                         
  -1   1   2         32.42         30.65         0.89 o                         
   0   1   2       2541.75       2375.40       111.46 o                         
   1   1   2          2.53          0.83         0.19 o                         
   2   1   2        188.33        176.76         4.18 o                         
   3   1   2         31.64         28.94         0.83 o                         
   4   1   2        336.98        344.64         7.67 o                         
   5   1   2         67.02         67.59         2.14 o                         
   6   1   2        105.70        108.50         4.05 o                         
   7   1   2          0.03          0.33         1.38 o                         
   8   1   2          5.18          4.53         1.58 o                         
   9   1   2          5.30          5.82         1.56 o                         
  -7   2   2          0.00         -1.27         1.64 o                         
  -6   2   2         22.31         22.72         1.32 o                         
  -5   2   2          3.21          5.16         0.77 o                         
  -4   2   2         34.96         33.92         1.10 o                         
  -3   2   2          0.44          0.09         0.41 o                         
  -2   2   2         50.97         55.09         1.60 o                         
  -1   2   2          0.04         -0.26         0.26 o                         
   0   2   2       1484.30       1422.35        34.48 o                         
   1   2   2         70.03         75.16         2.03 o                         
   2   2   2       1045.93       1031.46        17.54 o                         
   3   2   2         61.72         61.49         1.23 o                         
   4   2   2         17.43         19.68         0.73 o                         
   5   2   2         76.38         69.60         1.78 o                         
   6   2   2         10.49          7.89         0.47 o                         
   7   2   2         77.80         81.07         4.79 o                         
   8   2   2          0.35         -0.85         2.77 o                         
   9   2   2          0.39         -1.60         1.60 o                         
  -7   3   2          1.63         -1.50         2.89 o                         
  -6   3   2         13.65         14.84         1.75 o                         
  -5   3   2         27.39         27.05         1.21 o                         
  -4   3   2          0.87         -0.16         0.68 o                         
  -3   3   2         17.05         21.84         0.84 o                         
  -2   3   2        583.92        572.76        13.95 o                         
  -1   3   2          0.01          0.19         0.50 o                         
   0   3   2        643.77        658.59        24.28 o                         
   1   3   2          1.12          0.92         0.37 o                         
   2   3   2        846.00        926.18        18.21 o                         
   3   3   2          0.91          0.16         0.25 o                         
   4   3   2       1172.86       1229.57        21.81 o                         
   5   3   2          5.13          3.16         0.38 o                         
   6   3   2        119.45        122.63         3.59 o                         
   7   3   2         49.90         51.60         3.74 o                         
   8   3   2         20.72         18.25         1.60 o                         
   9   3   2         18.75         17.01         1.49 o                         
  -6   4   2          6.60          5.64         1.49 o                         
  -5   4   2         12.75         16.90         1.57 o                         
  -4   4   2         68.41         65.26         2.05 o                         
  -3   4   2          2.34          2.59         0.77 o                         
  -2   4   2        126.68        130.99         3.33 o                         
  -1   4   2        245.55        278.93         7.11 o                         
   0   4   2         98.16        106.17         3.25 o                         
   1   4   2        617.65        699.55        16.01 o                         
   2   4   2        129.28        164.32         3.75 o                         
   3   4   2        580.24        634.57        10.43 o                         
   4   4   2       1558.62       1698.10        28.10 o                         
   5   4   2        193.24        211.23         4.40 o                         
   6   4   2        128.79        126.99         3.66 o                         
   7   4   2         22.65         23.88         1.72 o                         
   8   4   2         25.27         22.97         1.84 o                         
   9   4   2          0.60          0.64         1.55 o                         
  -5   5   2          0.64          1.19         0.95 o                         
  -4   5   2          1.34          0.27         0.93 o                         
  -3   5   2          1.25          1.91         0.98 o                         
  -2   5   2          0.00         -0.52         0.52 o                         
  -1   5   2          5.12          6.78         0.45 o                         
   0   5   2        211.87        187.64         6.95 o                         
   1   5   2        276.29        312.19         8.89 o                         
   2   5   2          4.86          3.03         0.55 o                         
   3   5   2        126.93        160.38         3.38 o                         
   4   5   2         39.85         38.45         0.99 o                         
   5   5   2        156.02        161.64         3.15 o                         
   6   5   2        478.43        469.03        10.65 o                         
   7   5   2         81.81         89.22         6.06 o                         
   8   5   2         10.73         10.49         2.03 o                         
   9   5   2          3.23          5.81         2.19 o                         
  -4   6   2          1.53          1.21         1.29 o                         
  -3   6   2          1.21          0.94         0.61 o                         
  -2   6   2          9.92         10.43         1.39 o                         
  -1   6   2         41.44         40.10         2.28 o                         
   0   6   2         35.61         33.75         1.56 o                         
   1   6   2          0.55         -0.33         0.62 o                         
   2   6   2         21.97         24.72         1.04 o                         
   3   6   2         10.74         11.93         0.74 o                         
   4   6   2         24.18         24.16         1.02 o                         
   5   6   2          0.66          0.11         0.50 o                         
   6   6   2         85.57         91.39         2.18 o                         
   7   6   2          0.89          1.23         0.37 o                         
   8   6   2         36.53         33.85         3.94 o                         
  -3   7   2          8.76          6.52         2.49 o                         
  -2   7   2          0.13          1.24         1.30 o                         
  -1   7   2         19.57         19.43         2.74 o                         
   0   7   2         45.36         38.65         3.59 o                         
   1   7   2         56.07         54.18         3.92 o                         
   2   7   2         41.94         37.95         1.68 o                         
   3   7   2         21.54         23.02         1.39 o                         
   4   7   2          0.72          0.37         1.18 o                         
   5   7   2          0.03         -0.49         0.72 o                         
   6   7   2         14.54         14.02         1.03 o                         
   7   7   2          0.12         -0.21         1.19 o                         
   8   7   2        158.69        147.57         5.52 o                         
   9   7   2          2.05          2.32         1.89 o                         
  -2   8   2          1.65          5.81         2.67 o                         
  -1   8   2          0.10          1.41         2.22 o                         
   0   8   2         15.16         12.39         2.50 o                         
   1   8   2          1.49          0.81         1.61 o                         
   2   8   2          0.33         -0.23         1.23 o                         
   3   8   2          2.16          2.38         1.71 o                         
   4   8   2          0.09         -0.19         1.48 o                         
   5   8   2         45.36         37.81         1.72 o                         
   6   8   2          7.14          7.10         0.91 o                         
   7   8   2          1.28          2.06         1.66 o                         
   8   8   2          8.00          7.58         2.14 o                         
   0   9   2          5.23          4.35         2.03 o                         
   1   9   2          1.46          4.50         2.26 o                         
   3   9   2          0.90          1.63         1.50 o                         
   4   9   2          7.90         11.19         1.36 o                         
   5   9   2         25.02         21.95         2.24 o                         
   6   9   2          0.11         -0.65         1.18 o                         
   7   9   2          9.11         11.24         2.60 o                         
   2  10   2         19.87         21.84         3.22 o                         
   3  10   2          0.13          0.81         2.26 o                         
   4  10   2         22.81         30.62         2.13 o                         
   5  10   2          0.40         -0.83         1.96 o                         
   6  10   2          5.62         10.02         2.06 o                         
  -5  -9   3          3.43          4.90         1.52 o                         
  -4  -9   3         20.74         20.92         2.64 o                         
  -3  -9   3         19.92         18.18         2.75 o                         
  -2  -9   3          4.23          1.90         2.38 o                         
  -1  -9   3          0.23          1.98         2.28 o                         
  -7  -8   3         15.45         12.46         1.96 o                         
  -6  -8   3          1.14          0.84         1.36 o                         
  -5  -8   3          6.51          4.59         1.23 o                         
  -4  -8   3          1.74         -0.30         1.66 o                         
  -3  -8   3         32.18         33.46         2.89 o                         
  -2  -8   3          0.85          1.80         1.97 o                         
  -1  -8   3          0.01          1.36         2.07 o                         
   0  -8   3          6.34          4.40         2.38 o                         
   1  -8   3          0.53         -1.75         1.75 o                         
   2  -8   3          2.09          3.03         2.64 o                         
  -8  -7   3         35.76         35.91         2.44 o                         
  -7  -7   3         20.16         22.25         1.91 o                         
  -6  -7   3         20.61         19.33         1.16 o                         
  -5  -7   3         47.79         46.66         1.39 o                         
  -4  -7   3         52.12         47.42         1.38 o                         
  -3  -7   3         14.64         13.45         1.06 o                         
  -2  -7   3        132.35        132.00         5.97 o                         
  -1  -7   3        119.19        119.17         9.35 o                         
   0  -7   3         55.39         56.82         4.35 o                         
   1  -7   3          0.78          2.12         2.03 o                         
   2  -7   3          8.15          6.43         1.94 o                         
   3  -7   3          5.57          7.22         2.63 o                         
  -8  -6   3         11.73         11.88         1.63 o                         
  -7  -6   3         66.26         65.52         2.52 o                         
  -6  -6   3          0.00          2.41         1.03 o                         
  -5  -6   3        340.46        338.08         8.17 o                         
  -4  -6   3          1.41          2.33         0.92 o                         
  -3  -6   3        410.14        398.92         8.38 o                         
  -2  -6   3          3.09          1.54         1.12 o                         
  -1  -6   3        232.47        225.24         7.52 o                         
   0  -6   3         21.15         23.08         3.78 o                         
   1  -6   3        194.92        192.39         9.48 o                         
   2  -6   3          0.58          0.59         1.17 o                         
   3  -6   3         67.95         70.41         9.66 o                         
   4  -6   3          0.21          0.16         1.49 o                         
  -9  -5   3          3.44          0.16         1.44 o                         
  -8  -5   3          0.03          0.22         1.65 o                         
  -7  -5   3         15.01         12.15         1.18 o                         
  -6  -5   3          0.00          1.36         1.13 o                         
  -5  -5   3          1.41          0.77         0.49 o                         
  -4  -5   3        103.29        106.96         2.40 o                         
  -3  -5   3         57.85         63.01         1.55 o                         
  -2  -5   3         82.33         80.92         1.91 o                         
  -1  -5   3          9.52         11.93         0.90 o                         
   0  -5   3         81.95         84.34         2.47 o                         
   1  -5   3         26.90         26.66         1.41 o                         
   2  -5   3        120.33        121.16         4.92 o                         
   3  -5   3          7.21          7.34         1.29 o                         
   4  -5   3         51.20         50.66         2.85 o                         
   5  -5   3          2.08          1.11         1.43 o                         
  -9  -4   3          0.00         -1.28         1.28 o                         
  -8  -4   3          8.92          5.81         1.47 o                         
  -7  -4   3          0.01          0.53         2.10 o                         
  -6  -4   3          0.28         -0.70         0.70 o                         
  -5  -4   3          9.40         10.13         0.88 o                         
  -4  -4   3         34.39         35.05         0.98 o                         
  -3  -4   3          1.40          2.19         0.60 o                         
  -2  -4   3          0.33          0.03         0.38 o                         
  -1  -4   3          5.20          4.12         0.54 o                         
   0  -4   3        142.83        144.56         3.73 o                         
   1  -4   3        224.74        208.74         4.64 o                         
   2  -4   3         76.46         78.92         2.66 o                         
   3  -4   3          7.71         12.01         0.91 o                         
   4  -4   3          1.29          4.75         1.22 o                         
   5  -4   3         35.51         34.87         4.83 o                         
   6  -4   3          0.01         -1.57         2.93 o                         
  -9  -3   3         18.88         20.13         2.19 o                         
  -8  -3   3          4.84          5.46         1.47 o                         
  -7  -3   3         11.90         12.45         1.17 o                         
  -6  -3   3         43.41         43.39         2.12 o                         
  -5  -3   3         69.59         74.66         2.40 o                         
  -4  -3   3         85.09         86.38         2.15 o                         
  -3  -3   3          0.06         -0.22         0.29 o                         
  -2  -3   3         57.83         59.65         1.81 o                         
  -1  -3   3        593.71        612.53        14.41 o                         
   0  -3   3        157.83        180.94         4.54 o                         
   1  -3   3        287.38        304.35         6.52 o                         
   2  -3   3          3.43          4.80         0.48 o                         
   3  -3   3          0.27         -0.22         0.46 o                         
   4  -3   3         40.22         43.88         1.86 o                         
   5  -3   3          0.61          0.66         1.08 o                         
   6  -3   3          2.79          2.66         1.13 o                         
   7  -3   3          2.82          3.77         1.69 o                         
  -9  -2   3         25.31         25.90         2.17 o                         
  -8  -2   3          3.96          2.32         1.16 o                         
  -7  -2   3         18.14         16.27         1.29 o                         
  -6  -2   3          0.14         -0.76         0.76 o                         
  -5  -2   3          6.28          8.02         0.68 o                         
  -4  -2   3         49.21         43.05         1.86 o                         
  -3  -2   3         83.12         86.18         2.08 o                         
  -2  -2   3        303.13        312.15         7.27 o                         
  -1  -2   3         10.84         11.74         0.83 o                         
   0  -2   3         30.54         33.41         1.00 o                         
   1  -2   3        220.26        234.82         5.72 o                         
   2  -2   3        319.06        327.87         7.01 o                         
   3  -2   3          0.00         -0.19         0.44 o                         
   4  -2   3         65.38         65.29         1.91 o                         
   5  -2   3         21.18         19.18         1.03 o                         
   6  -2   3          5.73          5.52         0.86 o                         
   7  -2   3          0.18         -1.71         1.71 o                         
   8  -2   3          1.16         -2.45         2.47 o                         
  -8  -1   3         10.19         15.70         2.72 o                         
  -7  -1   3         40.14         36.25         3.85 o                         
  -6  -1   3          6.05          3.08         1.17 o                         
  -5  -1   3         16.53         13.63         1.10 o                         
  -4  -1   3         80.65         93.74         5.61 o                         
  -3  -1   3         17.86         22.16         0.63 o                         
  -2  -1   3         14.09         14.82         0.70 o                         
  -1  -1   3         11.57         14.47         0.47 o                         
   1  -1   3        890.18        898.51        24.16 o                         
   2  -1   3        715.66        738.86        29.80 o                         
   3  -1   3        500.86        551.58        12.56 o                         
   4  -1   3         93.45         92.64         2.16 o                         
   5  -1   3          0.45          0.51         0.55 o                         
   6  -1   3         61.30         62.14         1.97 o                         
   7  -1   3         18.67         16.50         1.17 o                         
   8  -1   3          1.42          7.05         1.70 o                         
  -8   0   3          1.48          2.45         1.58 o                         
  -7   0   3          3.93          2.52         1.52 o                         
  -6   0   3         46.59         44.98         1.40 o                         
  -5   0   3          1.47          1.67         0.31 o                         
  -4   0   3         61.46         62.96         1.70 o                         
  -3   0   3        174.88        170.21         4.06 o                         
  -2   0   3         46.65         53.56         1.23 o                         
  -1   0   3        153.69        142.45         3.04 o                         
   0   0   3        626.92        596.54        23.29 o                         
   1   0   3       2098.27       1842.03       174.40 o                         
   2   0   3         79.40         71.57         2.71 o                         
   3   0   3         23.79         23.23         0.76 o                         
   4   0   3          2.64          2.97         0.56 o                         
   5   0   3          0.05          0.38         0.54 o                         
   6   0   3          0.35          0.66         1.10 o                         
   7   0   3         12.32         13.59         1.21 o                         
   8   0   3          5.67          6.61         1.19 o                         
   9   0   3          1.91          1.52         1.57 o                         
  -8   1   3          1.21          1.68         1.63 o                         
  -7   1   3          0.10          0.93         1.39 o                         
  -6   1   3          2.36          2.79         0.59 o                         
  -5   1   3          4.06          3.95         0.51 o                         
  -4   1   3         63.08         67.07         1.87 o                         
  -3   1   3         23.19         20.71         0.68 o                         
  -2   1   3        245.51        248.43         5.32 o                         
  -1   1   3        505.94        495.09        10.49 o                         
   0   1   3        141.60        120.40         2.93 o                         
   1   1   3        333.28        272.32         7.23 o                         
   2   1   3       7462.45       6673.09       270.26 o                         
   3   1   3          2.80          3.09         0.33 o                         
   4   1   3        803.70        801.31        17.69 o                         
   5   1   3        126.86        129.80         3.13 o                         
   6   1   3         16.45         15.03         0.77 o                         
   7   1   3          0.42          0.41         0.71 o                         
   8   1   3          2.99          3.97         1.53 o                         
   9   1   3          2.62         -0.16         3.79 o                         
  -7   2   3          0.23         -1.50         1.50 o                         
  -6   2   3         27.53         26.50         1.31 o                         
  -5   2   3          3.52          1.57         0.79 o                         
  -4   2   3         81.61         76.84         1.95 o                         
  -3   2   3         19.84         21.60         0.91 o                         
  -2   2   3        126.22        121.63         3.15 o                         
  -1   2   3         15.64         20.22         0.74 o                         
   0   2   3         21.90         24.15         0.90 o                         
   1   2   3         17.34         10.87         0.99 o                         
   2   2   3        379.79        387.77         6.93 o                         
   3   2   3        397.97        375.95         7.65 o                         
   4   2   3         90.95        104.56         2.50 o                         
   5   2   3         47.22         51.89         1.29 o                         
   6   2   3          5.34          5.87         0.45 o                         
   7   2   3         60.05         60.52         1.92 o                         
   8   2   3          1.19          1.74         0.57 o                         
   9   2   3          0.32          1.66         2.77 o                         
  -7   3   3         15.74         14.43         1.66 o                         
  -6   3   3         15.54         14.30         1.57 o                         
  -5   3   3          0.04         -0.29         0.66 o                         
  -4   3   3        268.05        260.66         7.45 o                         
  -3   3   3          6.18          5.40         0.63 o                         
  -2   3   3         80.75         79.36         2.22 o                         
  -1   3   3         25.59         25.44         0.92 o                         
   0   3   3         26.07         27.96         1.11 o                         
   1   3   3          0.38          2.00         0.55 o                         
   2   3   3         64.40         74.44         1.62 o                         
   3   3   3         24.33         23.09         0.61 o                         
   4   3   3        475.72        463.41         8.39 o                         
   5   3   3          1.22          2.23         0.43 o                         
   6   3   3         52.85         51.04         1.20 o                         
   7   3   3         61.38         56.91         2.72 o                         
   8   3   3          1.22          1.00         1.15 o                         
   9   3   3          8.09          9.06         1.87 o                         
  -6   4   3         35.53         31.47         1.82 o                         
  -5   4   3          2.21          1.26         0.92 o                         
  -4   4   3        163.27        159.12         4.09 o                         
  -3   4   3        102.79        110.03         2.73 o                         
  -2   4   3         73.47         74.37         2.22 o                         
  -1   4   3        361.22        381.09         9.43 o                         
   0   4   3        212.34        222.01         6.35 o                         
   1   4   3        700.34        730.46        20.11 o                         
   2   4   3        254.05        299.77         5.92 o                         
   3   4   3        177.02        216.31         4.40 o                         
   4   4   3         91.73         83.33         1.59 o                         
   5   4   3         52.94         56.77         1.45 o                         
   6   4   3         77.41         83.79         1.95 o                         
   7   4   3        110.56        119.09         4.54 o                         
   8   4   3          9.92          8.48         1.11 o                         
   9   4   3         89.69         86.70         4.85 o                         
  10   4   3          0.38         -2.85         2.85 o                         
  -5   5   3          0.04         -0.19         1.03 o                         
  -4   5   3          2.19          3.90         1.38 o                         
  -3   5   3         24.22         27.05         2.47 o                         
  -2   5   3        160.16        152.23         3.90 o                         
  -1   5   3        137.71        154.71         4.13 o                         
   0   5   3         79.56         81.65         2.70 o                         
   1   5   3        192.74        195.81         4.64 o                         
   2   5   3         64.81         72.27         1.86 o                         
   3   5   3        191.44        212.13         4.35 o                         
   4   5   3         62.87         71.03         1.69 o                         
   5   5   3         57.21         62.99         1.74 o                         
   6   5   3        146.28        150.35         3.23 o                         
   7   5   3          8.32          7.39         0.48 o                         
   8   5   3          7.36          5.98         1.21 o                         
   9   5   3         37.65         32.60         2.28 o                         
  -4   6   3          1.14          2.44         1.42 o                         
  -3   6   3         22.39         25.25         1.49 o                         
  -2   6   3          0.96          0.95         0.54 o                         
  -1   6   3          0.71          4.26         1.65 o                         
   0   6   3         25.40         18.45         1.26 o                         
   1   6   3         20.19         20.72         1.09 o                         
   2   6   3          4.59          8.10         0.58 o                         
   3   6   3         47.95         47.33         1.25 o                         
   4   6   3          7.90          8.75         0.56 o                         
   5   6   3         60.06         58.95         1.72 o                         
   6   6   3        144.30        138.62         3.40 o                         
   7   6   3         31.89         32.24         1.11 o                         
   8   6   3          6.87          6.51         1.41 o                         
   9   6   3          1.01          4.22         1.64 o                         
  -3   7   3          0.11         -0.44         1.56 o                         
  -2   7   3          2.81          3.98         1.24 o                         
  -1   7   3          1.36          2.18         2.03 o                         
   0   7   3         23.88         18.27         4.26 o                         
   1   7   3         47.51         50.33         3.78 o                         
   2   7   3         24.26         24.29         2.08 o                         
   3   7   3          1.16          0.35         0.72 o                         
   4   7   3          2.07          0.57         1.52 o                         
   5   7   3          5.41          5.34         1.28 o                         
   6   7   3         12.70         15.55         1.01 o                         
   7   7   3          0.89          1.18         0.65 o                         
   8   7   3        116.83        104.80         4.26 o                         
   9   7   3          4.22          3.39         2.16 o                         
  -2   8   3          6.59          7.89         2.63 o                         
  -1   8   3         11.97         16.15         2.95 o                         
   0   8   3         13.85         12.23         2.64 o                         
   2   8   3          1.43          0.91         1.94 o                         
   3   8   3          8.30          8.51         1.10 o                         
   4   8   3         24.66         22.52         1.74 o                         
   5   8   3         39.29         33.49         1.57 o                         
   6   8   3          6.02          6.37         1.16 o                         
   7   8   3         15.62         18.94         1.74 o                         
   9   8   3         11.35         15.01         2.66 o                         
   0   9   3          5.71          8.59         2.66 o                         
   1   9   3          0.03          1.92         2.32 o                         
   3   9   3         10.97         11.64         1.34 o                         
   4   9   3          2.29          1.83         1.12 o                         
   5   9   3          3.73          1.85         1.02 o                         
   6   9   3          4.62          8.21         1.37 o                         
   7   9   3          0.23         -1.63         1.63 o                         
   2  10   3          0.34         -0.23         2.35 o                         
   3  10   3          1.39          2.05         1.23 o                         
   4  10   3          2.10          3.90         1.39 o                         
   5  10   3          0.23         -1.21         1.21 o                         
   6  10   3          0.01          0.56         1.33 o                         
  -5  -9   4          1.13          4.08         2.02 o                         
  -4  -9   4         57.82         53.04         4.20 o                         
  -3  -9   4          5.83          5.65         2.32 o                         
  -2  -9   4          9.98         12.08         2.77 o                         
  -1  -9   4          4.45          6.69         2.64 o                         
  -7  -8   4          2.74          5.44         1.97 o                         
  -6  -8   4          0.06          0.87         1.23 o                         
  -5  -8   4          0.30         -0.30         1.07 o                         
  -4  -8   4         72.14         72.13         4.52 o                         
  -3  -8   4         70.57         76.73         5.05 o                         
  -2  -8   4         51.19         52.40         4.02 o                         
  -1  -8   4          0.86         -1.84         2.11 o                         
   0  -8   4          0.08          0.75         2.17 o                         
   1  -8   4          5.45          5.65         2.43 o                         
  -7  -7   4          0.02         -1.02         1.02 o                         
  -6  -7   4         31.52         31.76         3.33 o                         
  -5  -7   4          7.83          6.94         0.92 o                         
  -4  -7   4          5.66          3.59         0.61 o                         
  -3  -7   4         15.70         12.48         0.87 o                         
  -2  -7   4         59.99         60.37         2.86 o                         
  -1  -7   4         25.41         25.65         1.90 o                         
   0  -7   4          8.68          9.26         2.23 o                         
   1  -7   4         19.01         16.33         2.69 o                         
   2  -7   4          2.72          5.65         2.27 o                         
   3  -7   4         23.35         21.63         2.10 o                         
  -8  -6   4          4.26          2.74         2.06 o                         
  -7  -6   4          7.22         10.99         2.66 o                         
  -6  -6   4         20.57         19.21         1.06 o                         
  -5  -6   4          3.35          4.77         1.00 o                         
  -4  -6   4          1.68          0.94         0.61 o                         
  -3  -6   4          0.03         -0.60         0.60 o                         
  -2  -6   4         39.80         39.97         1.34 o                         
  -1  -6   4         23.12         19.96         2.95 o                         
   0  -6   4         20.82         17.98         1.90 o                         
   1  -6   4          0.23          0.18         0.84 o                         
   2  -6   4          3.03          3.42         1.26 o                         
   3  -6   4          8.63         10.39         1.93 o                         
   4  -6   4          1.04          1.38         2.21 o                         
  -8  -5   4          9.32          8.96         1.22 o                         
  -7  -5   4          6.42          8.55         1.47 o                         
  -6  -5   4          2.59          2.78         1.04 o                         
  -5  -5   4          3.32          4.29         0.46 o                         
  -4  -5   4         99.33         98.90         2.29 o                         
  -3  -5   4          0.09         -0.08         1.00 o                         
  -2  -5   4          2.89          2.11         0.59 o                         
  -1  -5   4         12.09         12.31         0.92 o                         
   0  -5   4        123.17        121.27         3.33 o                         
   1  -5   4         97.82         93.11         4.30 o                         
   2  -5   4         16.29         14.71         1.34 o                         
   3  -5   4         20.33         17.75         1.71 o                         
   4  -5   4          4.39          5.65         1.31 o                         
   5  -5   4          5.94          7.40         2.21 o                         
  -8  -4   4          7.35          7.59         1.69 o                         
  -7  -4   4         33.10         29.15         1.96 o                         
  -6  -4   4          2.39          0.91         0.85 o                         
  -5  -4   4          4.24          6.66         0.85 o                         
  -4  -4   4         47.37         51.20         1.34 o                         
  -3  -4   4        224.37        226.73         6.11 o                         
  -2  -4   4         11.01         17.24         0.73 o                         
  -1  -4   4         96.58         83.39         2.61 o                         
   0  -4   4          2.62          1.80         0.47 o                         
   1  -4   4         23.01         20.72         0.74 o                         
   2  -4   4          0.07         -0.16         0.74 o                         
   3  -4   4         94.16         95.47         4.06 o                         
   4  -4   4          1.17         -0.48         1.00 o                         
   5  -4   4          0.96          0.18         1.34 o                         
   6  -4   4          1.21         -1.31         1.85 o                         
  -8  -3   4          3.89          4.94         1.15 o                         
  -7  -3   4          3.31          4.52         0.87 o                         
  -6  -3   4          1.98          2.28         0.79 o                         
  -5  -3   4          0.09          0.39         1.01 o                         
  -4  -3   4          4.12          3.52         0.40 o                         
  -3  -3   4        330.93        355.23         7.25 o                         
  -2  -3   4        736.39        820.87        41.17 o                         
  -1  -3   4        223.50        244.81         5.84 o                         
   0  -3   4         31.59         42.14         1.31 o                         
   1  -3   4        213.67        238.09         6.00 o                         
   2  -3   4         23.82         20.63         0.80 o                         
   3  -3   4         15.65         16.05         0.85 o                         
   4  -3   4         19.20         18.52         1.21 o                         
   5  -3   4         48.38         50.85         2.62 o                         
   6  -3   4         16.79         18.75         3.03 o                         
   7  -3   4          6.10          6.57         1.73 o                         
  -8  -2   4          5.50          5.60         1.21 o                         
  -7  -2   4          5.64          5.87         1.02 o                         
  -6  -2   4         24.66         22.63         1.32 o                         
  -5  -2   4         20.00         20.68         1.42 o                         
  -4  -2   4         24.43         17.38         0.94 o                         
  -3  -2   4         59.06         70.20         1.76 o                         
  -2  -2   4        168.25        163.99         3.80 o                         
  -1  -2   4        134.30        176.15         4.22 o                         
   0  -2   4         38.87         45.23         1.39 o                         
   1  -2   4        292.01        342.18        13.10 o                         
   2  -2   4         35.87         28.86         0.98 o                         
   3  -2   4        341.52        372.25         8.72 o                         
   4  -2   4         28.34         26.07         1.06 o                         
   5  -2   4          5.24          6.11         0.88 o                         
   6  -2   4         10.44         11.09         0.98 o                         
   7  -2   4         50.64         47.93         2.67 o                         
   8  -2   4          0.53         -1.59         2.55 o                         
  -8  -1   4         46.25         34.62         3.40 o                         
  -7  -1   4         13.25         15.22         2.59 o                         
  -6  -1   4          0.55          0.60         0.89 o                         
  -5  -1   4          0.70          0.95         0.78 o                         
  -4  -1   4        158.12        175.91         6.20 o                         
  -3  -1   4          0.05          0.02         0.20 o                         
  -2  -1   4          5.92          8.30         0.34 o                         
  -1  -1   4        734.69        749.10        16.91 o                         
   0  -1   4         63.27         58.54         2.23 o                         
   1  -1   4         10.19         15.16         0.66 o                         
   2  -1   4        650.66        664.37        15.29 o                         
   3  -1   4         15.52         20.61         0.82 o                         
   4  -1   4        144.02        141.00         4.91 o                         
   5  -1   4         65.06         74.60         2.14 o                         
   6  -1   4          2.55          1.64         0.70 o                         
   7  -1   4          0.99          0.72         1.48 o                         
   8  -1   4          8.64          8.60         1.38 o                         
  -8   0   4          7.78          7.32         1.76 o                         
  -7   0   4         80.36         84.98        11.39 o                         
  -6   0   4         30.78         29.52         1.01 o                         
  -5   0   4         94.49         98.07         2.49 o                         
  -4   0   4          1.35          1.42         0.49 o                         
  -3   0   4        219.41        248.66         5.83 o                         
  -2   0   4         10.85         11.04         0.40 o                         
  -1   0   4       1432.20       1455.83        49.19 o                         
   0   0   4        110.48        104.08         2.78 o                         
   1   0   4        281.41        235.37        17.50 o                         
   2   0   4        201.49        196.39         8.40 o                         
   3   0   4        177.40        184.11         4.92 o                         
   4   0   4          8.32          8.07         0.63 o                         
   5   0   4         13.71         14.31         0.72 o                         
   6   0   4          3.84          4.68         0.77 o                         
   7   0   4         12.37         11.88         0.86 o                         
   8   0   4          5.14          4.35         1.56 o                         
   9   0   4          0.05          0.05         2.42 o                         
  -7   1   4         13.53         11.89         1.67 o                         
  -6   1   4        143.64        142.17         3.67 o                         
  -5   1   4        107.75        104.22         2.43 o                         
  -4   1   4         38.86         40.84         1.28 o                         
  -3   1   4         42.38         37.32         1.10 o                         
  -2   1   4         10.25          6.89         0.38 o                         
  -1   1   4         17.44         14.61         0.41 o                         
   0   1   4       1798.16       1778.88        85.22 o                         
   1   1   4         17.52         14.52         1.60 o                         
   2   1   4         38.45         40.12         5.23 o                         
   3   1   4         14.36         10.74         0.61 o                         
   4   1   4          3.57          4.71         0.58 o                         
   5   1   4          1.02          1.63         0.44 o                         
   6   1   4         26.45         21.77         0.97 o                         
   7   1   4         21.80         23.81         1.07 o                         
   8   1   4         17.04         18.12         1.83 o                         
   9   1   4          0.74          0.62         2.45 o                         
  -7   2   4          0.54         -0.43         1.47 o                         
  -6   2   4          0.00         -0.10         0.90 o                         
  -5   2   4         21.03         23.48         0.99 o                         
  -4   2   4        129.15        135.60         3.48 o                         
  -3   2   4         28.36         29.98         1.07 o                         
  -2   2   4         14.10         14.71         0.58 o                         
  -1   2   4          6.93          8.65         0.40 o                         
   0   2   4          2.15          2.27         0.43 o                         
   1   2   4        248.69        250.98        10.67 o                         
   2   2   4          2.64          1.87         0.28 o                         
   3   2   4        242.23        248.55         5.54 o                         
   4   2   4         11.50          8.09         0.53 o                         
   5   2   4          7.14          7.26         0.54 o                         
   6   2   4          7.42          6.08         0.53 o                         
   7   2   4          2.86          3.06         0.53 o                         
   8   2   4          0.01         -0.64         0.64 o                         
   9   2   4          1.94         -0.49         1.74 o                         
  -7   3   4          7.39          8.79         1.79 o                         
  -6   3   4         26.69         30.35         2.55 o                         
  -5   3   4          1.82          0.92         0.66 o                         
  -4   3   4         49.98         46.75         2.05 o                         
  -3   3   4         14.75         13.65         0.88 o                         
  -2   3   4         41.53         43.25         1.42 o                         
  -1   3   4         28.22         24.07         0.88 o                         
   0   3   4        139.98        155.89         4.47 o                         
   1   3   4        405.72        348.90        12.01 o                         
   2   3   4        538.80        597.34        13.47 o                         
   3   3   4         78.83         85.62         1.68 o                         
   4   3   4        177.68        183.70         3.76 o                         
   5   3   4         86.12         80.20         1.69 o                         
   6   3   4          6.94          7.14         0.76 o                         
   7   3   4          0.15          0.64         0.37 o                         
   8   3   4          0.58         -0.57         0.57 o                         
   9   3   4          2.77          2.95         1.18 o                         
  -6   4   4         15.76         19.23         1.73 o                         
  -5   4   4         16.66         15.60         1.32 o                         
  -4   4   4          2.93          2.98         0.90 o                         
  -3   4   4         15.24         14.60         1.02 o                         
  -2   4   4        280.89        289.50         7.22 o                         
  -1   4   4         35.16         34.80         1.21 o                         
   0   4   4        139.58        140.73         4.15 o                         
   1   4   4         32.51         37.52         1.41 o                         
   2   4   4        212.19        231.07         5.25 o                         
   3   4   4        148.88        150.29         3.57 o                         
   4   4   4        401.40        433.74         7.91 o                         
   5   4   4        325.96        335.31         6.12 o                         
   6   4   4          5.31          5.27         0.55 o                         
   7   4   4         25.29         26.75         0.98 o                         
   8   4   4          0.05         -0.96         1.05 o                         
   9   4   4          0.16         -1.59         1.59 o                         
  10   4   4          0.45          0.52         2.08 o                         
  -5   5   4         26.77         28.48         1.67 o                         
  -4   5   4          3.20          5.28         1.30 o                         
  -3   5   4          7.12          8.78         0.88 o                         
  -2   5   4        105.65        103.41         3.47 o                         
  -1   5   4         13.09         14.41         0.95 o                         
   0   5   4          0.00         -0.47         0.71 o                         
   1   5   4         43.61         37.22         1.87 o                         
   2   5   4          2.29          1.59         0.38 o                         
   3   5   4         44.47         43.50         1.12 o                         
   4   5   4          2.31          3.53         0.46 o                         
   5   5   4         12.15         13.59         0.83 o                         
   6   5   4         11.09         13.04         0.64 o                         
   7   5   4         35.50         35.93         1.34 o                         
   8   5   4          5.67          6.25         2.38 o                         
   9   5   4          0.41          1.67         2.37 o                         
  10   5   4          0.09          1.92         1.66 o                         
  -4   6   4          0.14          0.83         1.76 o                         
  -3   6   4          7.00          6.50         0.89 o                         
  -2   6   4          0.97          0.58         0.59 o                         
  -1   6   4          4.29          4.09         0.91 o                         
   0   6   4          0.22         -0.73         0.94 o                         
   1   6   4         29.29         28.51         1.01 o                         
   2   6   4          0.22          0.91         0.54 o                         
   3   6   4         63.67         66.71         1.63 o                         
   4   6   4          8.85          6.07         0.53 o                         
   5   6   4          3.60          4.96         0.61 o                         
   6   6   4        133.63        133.77         3.85 o                         
   7   6   4          2.18          0.59         1.69 o                         
   8   6   4          0.29          0.24         1.38 o                         
   9   6   4          0.14          1.63         1.43 o                         
  -3   7   4         24.08         29.14         2.53 o                         
  -2   7   4         17.19         19.23         3.02 o                         
  -1   7   4         26.57         29.84         3.16 o                         
   0   7   4        247.01        238.14        12.34 o                         
   1   7   4         12.48         16.87         2.37 o                         
   2   7   4         42.11         30.94         2.96 o                         
   3   7   4         18.02         17.54         0.79 o                         
   4   7   4         93.70         86.02         2.04 o                         
   5   7   4          0.00          0.70         0.71 o                         
   6   7   4         24.07         23.10         1.44 o                         
   7   7   4          0.37          2.04         0.86 o                         
   8   7   4          2.86          4.63         1.53 o                         
   9   7   4          1.22          2.34         2.24 o                         
  -2   8   4          3.69          2.42         2.55 o                         
  -1   8   4          0.40          0.21         1.92 o                         
   0   8   4         14.91         14.16         2.50 o                         
   1   8   4         25.01         29.35         3.13 o                         
   2   8   4        107.76         93.93         5.81 o                         
   3   8   4         36.01         27.70         1.60 o                         
   4   8   4         13.95         12.20         1.15 o                         
   5   8   4         30.51         26.74         2.32 o                         
   6   8   4          6.61          5.73         0.94 o                         
   7   8   4         12.35         14.93         1.71 o                         
   9   8   4          1.75          5.92         1.95 o                         
   0   9   4          0.66          3.60         2.19 o                         
   1   9   4          1.02          1.52         2.00 o                         
   2   9   4          4.29          5.65         2.06 o                         
   3   9   4          2.75          1.45         1.57 o                         
   4   9   4          0.46          0.37         1.28 o                         
   5   9   4          2.62          5.25         1.15 o                         
   6   9   4          1.26          0.94         1.14 o                         
   7   9   4          0.85         -0.54         1.37 o                         
   2  10   4          2.34          6.19         2.81 o                         
   3  10   4          1.91          3.08         2.45 o                         
   4  10   4          3.37          4.83         1.86 o                         
   5  10   4          3.71          1.23         2.12 o                         
   6  10   4          5.36          4.60         1.39 o                         
  -3  -9   5         19.89         19.92         2.97 o                         
  -6  -8   5          4.00          0.68         2.16 o                         
  -5  -8   5          0.07         -0.89         1.18 o                         
  -4  -8   5         40.62         41.03         3.27 o                         
  -3  -8   5         55.68         54.84         3.94 o                         
  -2  -8   5         27.05         29.84         2.79 o                         
  -1  -8   5          1.20          2.59         2.22 o                         
   0  -8   5          2.14          3.65         2.42 o                         
   1  -8   5          7.26          8.39         2.83 o                         
  -7  -7   5         27.75         28.06         2.19 o                         
  -6  -7   5          7.65          5.54         1.23 o                         
  -5  -7   5          8.72          8.65         0.93 o                         
  -4  -7   5          0.95          0.71         0.65 o                         
  -3  -7   5         26.31         26.67         2.00 o                         
  -2  -7   5         73.94         74.84         3.46 o                         
  -1  -7   5        121.61        113.34         7.65 o                         
   0  -7   5          6.58          5.28         1.69 o                         
   1  -7   5          7.56          9.12         2.28 o                         
   2  -7   5          3.56          3.86         1.87 o                         
   3  -7   5          8.12          7.08         1.69 o                         
  -8  -6   5          3.01          0.79         1.61 o                         
  -7  -6   5          0.73          1.25         0.91 o                         
  -6  -6   5          6.92          7.88         1.39 o                         
  -5  -6   5          0.15          0.63         0.46 o                         
  -4  -6   5          0.60          0.35         0.52 o                         
  -3  -6   5         14.64         14.38         1.55 o                         
  -2  -6   5        229.05        235.00         7.14 o                         
  -1  -6   5         52.84         54.87         3.12 o                         
   0  -6   5        287.83        286.81        13.55 o                         
   1  -6   5          1.89          3.10         1.67 o                         
   2  -6   5         18.23         17.63         1.65 o                         
   3  -6   5          1.10          3.49         1.37 o                         
   4  -6   5         11.95         19.23         2.72 o                         
  -8  -5   5         11.72         11.76         1.61 o                         
  -7  -5   5          5.64          6.05         0.97 o                         
  -6  -5   5          7.39          9.16         0.96 o                         
  -5  -5   5         68.96         67.59         1.71 o                         
  -4  -5   5         17.81         19.55         0.77 o                         
  -3  -5   5         21.40         22.30         1.11 o                         
  -2  -5   5          1.23          1.82         0.50 o                         
  -1  -5   5         27.64         31.51         1.20 o                         
   0  -5   5        402.96        396.40        10.40 o                         
   1  -5   5        491.21        479.40        17.45 o                         
   2  -5   5        142.97        130.63         6.39 o                         
   3  -5   5         25.88         24.21         1.73 o                         
   4  -5   5          0.02         -0.12         1.44 o                         
   5  -5   5          0.01         -1.52         1.52 o                         
  -8  -4   5         14.21         17.05         1.85 o                         
  -7  -4   5         23.67         19.14         2.14 o                         
  -6  -4   5         25.29         23.44         1.16 o                         
  -5  -4   5          0.46          0.34         0.28 o                         
  -4  -4   5         68.44         68.72         1.85 o                         
  -3  -4   5         81.44         93.71         2.20 o                         
  -2  -4   5         61.86         66.10         1.80 o                         
  -1  -4   5          0.87          2.94         0.46 o                         
   0  -4   5         62.32         64.50         1.91 o                         
   1  -4   5         38.37         40.37         1.31 o                         
   2  -4   5        166.97        160.39         4.35 o                         
   3  -4   5         72.07         69.11         2.33 o                         
   4  -4   5          5.17          7.70         1.28 o                         
   5  -4   5          1.62         -0.17         1.27 o                         
   6  -4   5          0.00         -1.39         1.39 o                         
  -8  -3   5         10.28          7.03         1.13 o                         
  -7  -3   5         48.94         45.49         2.51 o                         
  -6  -3   5         89.36         89.84         2.87 o                         
  -5  -3   5        269.17        275.34         8.07 o                         
  -4  -3   5         83.91         88.91         2.22 o                         
  -3  -3   5        299.69        331.62         6.79 o                         
  -2  -3   5        448.96        455.61        13.03 o                         
  -1  -3   5        277.58        325.08         7.67 o                         
   0  -3   5         57.98         50.97         1.52 o                         
   1  -3   5        112.96        116.70         3.14 o                         
   2  -3   5        320.26        322.50         7.54 o                         
   3  -3   5        520.82        542.47        12.52 o                         
   4  -3   5         86.10         84.58         2.79 o                         
   5  -3   5         15.53         20.47         2.04 o                         
   6  -3   5          1.00          7.58         2.14 o                         
   7  -3   5          3.29          2.05         1.36 o                         
  -8  -2   5          0.47          1.25         1.05 o                         
  -7  -2   5         57.15         51.56         2.61 o                         
  -6  -2   5         25.24         23.04         1.29 o                         
  -5  -2   5        311.98        314.29         8.90 o                         
  -4  -2   5         13.18         14.27         0.52 o                         
  -3  -2   5        519.21        554.22        12.73 o                         
  -2  -2   5        328.75        350.51         7.99 o                         
  -1  -2   5       2222.37       2422.53        78.80 o                         
   0  -2   5        978.28       1044.58        34.69 o                         
   1  -2   5        599.09        629.50        18.00 o                         
   2  -2   5        161.01        164.58         3.96 o                         
   3  -2   5        146.45        160.27         4.04 o                         
   4  -2   5          0.38         -0.05         0.62 o                         
   5  -2   5        341.89        354.84         8.42 o                         
   6  -2   5          4.31          3.91         1.23 o                         
   7  -2   5         18.91         20.18         3.89 o                         
  -8  -1   5         50.54         52.08         3.00 o                         
  -7  -1   5         12.68         11.51         1.54 o                         
  -6  -1   5         10.41         11.17         1.21 o                         
  -5  -1   5         25.26         25.63         1.50 o                         
  -4  -1   5         45.05         46.56         1.19 o                         
  -3  -1   5        358.42        367.91         7.62 o                         
  -2  -1   5         21.66         20.49         0.69 o                         
  -1  -1   5         67.61         79.03         1.92 o                         
   1  -1   5          0.01         -0.09         0.44 o                         
   2  -1   5        916.43        920.66        57.26 o                         
   3  -1   5         38.03         39.45         1.25 o                         
   4  -1   5          8.70          7.11         0.58 o                         
   5  -1   5          0.25          0.10         0.61 o                         
   6  -1   5         11.25          9.79         0.96 o                         
   7  -1   5          1.57          3.32         1.54 o                         
   8  -1   5         13.24         10.63         1.62 o                         
  -8   0   5         20.73         19.16         3.20 o                         
  -7   0   5         23.61         18.18         2.47 o                         
  -6   0   5         11.56         10.62         0.63 o                         
  -5   0   5          0.66          1.12         0.38 o                         
  -4   0   5        106.91        112.94         2.81 o                         
  -3   0   5          1.80          2.14         0.35 o                         
  -2   0   5        499.28        507.37        10.70 o                         
  -1   0   5        128.02        137.08         3.45 o                         
   0   0   5        512.54        466.01        13.28 o                         
   1   0   5         40.55         34.41         1.49 o                         
   2   0   5        339.11        305.44        10.70 o                         
   3   0   5         52.44         53.03         1.65 o                         
   4   0   5          2.55          3.00         0.67 o                         
   5   0   5         59.14         57.89         2.26 o                         
   6   0   5         45.82         44.87         1.53 o                         
   7   0   5         12.16         13.03         1.21 o                         
   8   0   5          4.20          1.70         1.13 o                         
   9   0   5          4.43          5.28         2.10 o                         
  -7   1   5          5.02          4.30         1.58 o                         
  -6   1   5        222.27        224.08         6.36 o                         
  -5   1   5         34.71         37.60         1.59 o                         
  -4   1   5         37.40         44.02         1.33 o                         
  -3   1   5          0.49          0.11         0.33 o                         
  -2   1   5        196.56        204.38         4.42 o                         
  -1   1   5         82.90        100.38         2.43 o                         
   0   1   5        478.65        476.37        15.90 o                         
   1   1   5        391.61        336.18        11.94 o                         
   2   1   5       2000.86       2035.70        66.70 o                         
   3   1   5          0.26          0.27         0.46 o                         
   4   1   5        146.47        164.06         4.43 o                         
   5   1   5         79.29         79.29         2.43 o                         
   6   1   5          1.42          1.70         0.58 o                         
   7   1   5         57.50         62.14         2.19 o                         
   8   1   5          0.65          3.04         1.07 o                         
   9   1   5          0.20          1.84         2.40 o                         
  -7   2   5          0.04          0.96         1.18 o                         
  -6   2   5         14.23         12.59         1.52 o                         
  -5   2   5         28.12         29.45         1.22 o                         
  -4   2   5        135.26        133.25         3.34 o                         
  -3   2   5          9.20         11.24         0.60 o                         
  -2   2   5         58.07         68.08         1.65 o                         
  -1   2   5         70.28         63.58         1.59 o                         
   0   2   5        917.04        920.25        25.19 o                         
   1   2   5        186.65        204.68        14.08 o                         
   2   2   5        265.53        249.50         6.61 o                         
   3   2   5        148.34        160.98         3.73 o                         
   4   2   5         90.38         95.12         2.75 o                         
   5   2   5         42.29         42.32         1.50 o                         
   6   2   5          7.18          7.41         0.90 o                         
   7   2   5         31.10         30.54         1.26 o                         
   8   2   5          8.27          8.81         1.15 o                         
   9   2   5          1.61          2.55         2.55 o                         
  -6   3   5          1.44          0.38         0.92 o                         
  -5   3   5         18.92         20.08         0.97 o                         
  -4   3   5        191.53        205.36         5.15 o                         
  -3   3   5        160.06        154.96         3.56 o                         
  -2   3   5          2.87          3.22         0.44 o                         
  -1   3   5         70.79         67.38         1.63 o                         
   0   3   5        270.81        279.40         7.85 o                         
   1   3   5        168.20        165.74         8.84 o                         
   2   3   5         50.95         59.01         1.50 o                         
   3   3   5        184.24        192.25         3.87 o                         
   4   3   5          2.46          3.92         0.42 o                         
   5   3   5         21.95         22.21         0.77 o                         
   6   3   5          4.86          5.33         0.49 o                         
   7   3   5          0.03          0.69         0.52 o                         
   8   3   5          0.08         -0.40         0.69 o                         
   9   3   5          6.16          7.40         1.87 o                         
  -6   4   5          0.16         -1.49         1.92 o                         
  -5   4   5          0.35          2.26         2.02 o                         
  -4   4   5          1.33          2.08         0.82 o                         
  -3   4   5         34.13         38.57         1.74 o                         
  -2   4   5        177.93        173.58         4.63 o                         
  -1   4   5          5.19          5.29         0.62 o                         
   0   4   5        198.38        198.35         5.71 o                         
   1   4   5         13.36         16.14         1.10 o                         
   2   4   5        805.76        834.73        24.54 o                         
   3   4   5        284.70        316.23         6.38 o                         
   4   4   5         71.85         71.74         1.68 o                         
   5   4   5          1.31          0.50         0.42 o                         
   6   4   5         16.76         14.78         0.66 o                         
   7   4   5         12.81         14.50         0.81 o                         
   8   4   5          7.94          6.30         0.70 o                         
  10   4   5          1.64         -0.52         2.21 o                         
  -5   5   5         10.36         15.65         1.68 o                         
  -4   5   5          6.56          8.36         1.01 o                         
  -3   5   5         11.11         11.96         0.98 o                         
  -2   5   5         14.74         11.77         1.46 o                         
  -1   5   5         60.26         53.21         2.12 o                         
   0   5   5          8.46          5.51         1.52 o                         
   1   5   5          0.14         -0.49         0.49 o                         
   2   5   5        108.13        108.85         2.70 o                         
   3   5   5          2.08          2.96         0.38 o                         
   4   5   5         14.38         14.69         0.84 o                         
   5   5   5         67.58         70.99         1.70 o                         
   6   5   5         58.22         59.20         1.51 o                         
   7   5   5          0.35          0.76         0.52 o                         
   8   5   5          5.81          6.17         0.72 o                         
   9   5   5          3.58          5.97         1.58 o                         
  10   5   5          2.35          1.77         2.28 o                         
  -4   6   5          0.88         -0.74         1.12 o                         
  -3   6   5          0.35         -0.19         0.71 o                         
  -2   6   5          2.23          4.03         0.79 o                         
  -1   6   5         23.41         25.40         2.69 o                         
   0   6   5        141.31        131.38         6.16 o                         
   1   6   5         12.07         11.20         1.15 o                         
   2   6   5          4.98          4.43         0.42 o                         
   3   6   5         27.18         22.91         0.79 o                         
   4   6   5         41.27         41.81         1.19 o                         
   5   6   5         46.76         49.45         1.52 o                         
   6   6   5         13.78         12.12         0.80 o                         
   7   6   5          2.24          2.19         0.62 o                         
   8   6   5          6.36          6.89         0.88 o                         
   9   6   5          3.05          6.69         2.29 o                         
  -3   7   5          7.07         11.89         1.73 o                         
  -2   7   5         71.06         75.57         5.40 o                         
  -1   7   5          3.66          4.00         0.65 o                         
   0   7   5         44.32         37.15         3.38 o                         
   1   7   5          3.68          4.98         0.59 o                         
   2   7   5        301.24        283.65        12.57 o                         
   3   7   5         14.95         11.72         0.74 o                         
   4   7   5         45.26         41.14         1.22 o                         
   5   7   5          4.96          4.26         1.30 o                         
   6   7   5         34.01         31.46         1.41 o                         
   7   7   5          0.36          1.07         0.98 o                         
   8   7   5         20.25         19.62         2.17 o                         
   9   7   5          7.65          7.64         2.33 o                         
  -2   8   5          5.08          6.87         2.74 o                         
  -1   8   5         25.11         25.86         3.16 o                         
   0   8   5         18.19         16.15         2.40 o                         
   1   8   5          4.77         -0.43         1.95 o                         
   2   8   5         19.24         16.25         2.69 o                         
   3   8   5         11.71          6.39         0.59 o                         
   4   8   5          7.49          6.23         1.09 o                         
   5   8   5          5.59          6.52         1.70 o                         
   6   8   5          0.01          0.19         1.18 o                         
   9   8   5          2.21          2.34         1.70 o                         
   1   9   5          3.26          3.23         2.32 o                         
   2   9   5         12.11          9.74         2.49 o                         
   3   9   5          0.91         -1.25         1.39 o                         
   4   9   5          6.76          8.61         2.20 o                         
   5   9   5         20.56         20.67         1.59 o                         
   6   9   5          5.79          6.35         1.90 o                         
   7   9   5          1.39          1.38         1.47 o                         
   2  10   5          1.18         -1.84         1.84 o                         
   3  10   5          1.55          2.05         1.69 o                         
   4  10   5         17.92         15.80         2.82 o                         
   5  10   5          1.36          2.32         2.13 o                         
   6  10   5          0.41         -0.88         1.33 o                         
  -5  -8   6          2.07          5.48         2.23 o                         
  -4  -8   6         50.30         51.43         3.82 o                         
  -3  -8   6         15.21         13.42         2.19 o                         
  -2  -8   6         23.47         25.29         2.67 o                         
  -1  -8   6          0.17         -2.40         2.40 o                         
   0  -8   6         15.71         14.00         2.82 o                         
  -7  -7   6          7.70          5.62         1.61 o                         
  -6  -7   6          1.28          1.48         1.84 o                         
  -5  -7   6          0.11         -1.11         1.27 o                         
  -4  -7   6         10.26         12.83         1.20 o                         
  -3  -7   6         10.03          8.84         0.97 o                         
  -2  -7   6         78.69         82.88         5.25 o                         
  -1  -7   6         21.18         21.64         2.48 o                         
   0  -7   6         20.15         22.37         2.51 o                         
   1  -7   6          6.71          9.39         2.45 o                         
   2  -7   6         24.13         23.36         3.06 o                         
  -7  -6   6         10.75         10.67         1.37 o                         
  -6  -6   6         30.86         29.52         2.10 o                         
  -5  -6   6          7.48          6.85         0.84 o                         
  -4  -6   6         65.73         64.88         1.95 o                         
  -3  -6   6          1.72          1.06         1.30 o                         
  -2  -6   6          0.76          1.49         1.60 o                         
  -1  -6   6        121.83        125.23         7.61 o                         
   0  -6   6          4.82          6.22         1.87 o                         
   1  -6   6          0.58          1.63         1.14 o                         
   2  -6   6          3.55          3.66         1.20 o                         
   3  -6   6          2.73          4.24         1.47 o                         
   4  -6   6          0.74         -0.55         1.34 o                         
  -8  -5   6          0.88         -0.22         1.52 o                         
  -7  -5   6          2.89          6.70         1.42 o                         
  -6  -5   6          7.65          8.15         1.05 o                         
  -5  -5   6         16.76         18.40         0.92 o                         
  -4  -5   6         17.88         16.87         0.96 o                         
  -3  -5   6          8.28          8.84         0.89 o                         
  -2  -5   6         31.59         27.75         1.05 o                         
  -1  -5   6          5.45          5.26         0.65 o                         
   0  -5   6         79.01         89.14         5.00 o                         
   1  -5   6         87.25         77.79         3.50 o                         
   2  -5   6         33.13         32.53         1.34 o                         
   3  -5   6          0.14          1.35         1.17 o                         
   4  -5   6          2.20          1.99         2.12 o                         
   5  -5   6         18.71         20.72         2.27 o                         
  -8  -4   6          0.58          0.80         1.49 o                         
  -7  -4   6          4.72          5.89         1.01 o                         
  -6  -4   6          2.28          2.48         0.70 o                         
  -5  -4   6          3.28          2.95         0.38 o                         
  -4  -4   6         42.84         43.43         1.43 o                         
  -3  -4   6          5.22          4.75         0.43 o                         
  -2  -4   6         35.44         41.19         1.58 o                         
  -1  -4   6          6.86          8.38         0.62 o                         
   0  -4   6         50.27         51.57         1.63 o                         
   1  -4   6         42.76         41.20         1.64 o                         
   2  -4   6        183.25        178.43         6.85 o                         
   3  -4   6          6.16          4.99         1.00 o                         
   4  -4   6         21.46         19.50         2.08 o                         
   5  -4   6          0.10         -0.49         1.33 o                         
   6  -4   6         12.19         16.66         2.34 o                         
  -8  -3   6          1.09          0.66         1.35 o                         
  -7  -3   6          1.34          0.44         0.99 o                         
  -6  -3   6          1.74          4.59         1.76 o                         
  -5  -3   6          0.26          0.65         1.36 o                         
  -4  -3   6          8.61          7.59         0.44 o                         
  -3  -3   6         10.90          9.86         0.59 o                         
  -2  -3   6        136.52        144.11         4.10 o                         
  -1  -3   6         38.74         37.51         1.60 o                         
   0  -3   6        140.06        142.58         3.75 o                         
   1  -3   6         31.31         30.22         1.29 o                         
   2  -3   6        160.85        160.14         3.97 o                         
   3  -3   6        224.46        214.21         5.96 o                         
   4  -3   6        108.52        108.89         3.47 o                         
   5  -3   6          1.09          2.09         1.59 o                         
   6  -3   6          0.71         -1.80         1.80 o                         
   7  -3   6          5.98         10.29         2.56 o                         
  -8  -2   6          0.00         -0.36         1.87 o                         
  -7  -2   6         21.55         21.05         1.48 o                         
  -6  -2   6         24.40         20.84         1.51 o                         
  -5  -2   6          3.78          4.34         0.72 o                         
  -4  -2   6        105.90        101.95         2.32 o                         
  -3  -2   6        275.67        274.35         5.86 o                         
  -2  -2   6         14.65         16.62         0.69 o                         
  -1  -2   6         15.42         12.43         0.85 o                         
   0  -2   6         84.23         90.81         2.84 o                         
   1  -2   6        366.13        359.94        10.36 o                         
   2  -2   6         27.54         31.78         1.75 o                         
   3  -2   6        100.03         99.15         2.63 o                         
   4  -2   6        282.72        296.65         7.13 o                         
   5  -2   6          8.40          7.79         1.33 o                         
   6  -2   6         66.76         69.95         7.54 o                         
   7  -2   6          4.08          6.30         2.45 o                         
  -8  -1   6          1.15          2.78         1.50 o                         
  -7  -1   6          0.13          2.46         1.37 o                         
  -6  -1   6          3.83          2.05         1.45 o                         
  -5  -1   6         21.84         22.02         1.43 o                         
  -4  -1   6        241.23        229.86         4.88 o                         
  -3  -1   6        500.84        497.45        10.30 o                         
  -2  -1   6        875.25        874.86        19.65 o                         
  -1  -1   6        337.03        312.40         7.24 o                         
   0  -1   6        285.99        279.54         7.25 o                         
   1  -1   6        469.65        432.73        23.24 o                         
   2  -1   6        107.22        105.32         4.47 o                         
   3  -1   6        102.98        108.72         2.82 o                         
   4  -1   6        153.05        144.49         3.73 o                         
   5  -1   6        246.48        251.82         7.04 o                         
   6  -1   6         85.22         81.97         2.92 o                         
   7  -1   6          5.20          7.55         1.47 o                         
   8  -1   6          1.87          1.69         1.30 o                         
  -8   0   6         10.91          8.90         2.74 o                         
  -7   0   6         14.01         14.01         2.60 o                         
  -6   0   6          3.35          2.27         0.55 o                         
  -5   0   6          0.31          0.73         0.52 o                         
  -4   0   6         23.75         28.65         1.07 o                         
  -3   0   6         27.62         35.48         1.05 o                         
  -2   0   6        132.75        146.72         3.21 o                         
  -1   0   6         59.25         60.52         1.53 o                         
   0   0   6          0.00          0.75         0.71 o                         
   1   0   6        515.23        412.32        19.39 o                         
   2   0   6       1061.03       1034.06        36.35 o                         
   3   0   6          5.02          1.97         0.68 o                         
   4   0   6        127.89        106.26         3.08 o                         
   5   0   6          7.01          5.22         0.61 o                         
   6   0   6         28.71         29.84         1.28 o                         
   7   0   6         79.36         81.73         5.67 o                         
   8   0   6          7.40          8.13         2.60 o                         
  -7   1   6         17.87         14.67         1.86 o                         
  -6   1   6         14.31         13.97         2.36 o                         
  -5   1   6         53.53         62.03         1.84 o                         
  -4   1   6         56.55         57.27         1.65 o                         
  -3   1   6        258.52        273.31         9.08 o                         
  -2   1   6       1820.66       1856.99        45.78 o                         
  -1   1   6       2482.72       2533.61        65.98 o                         
   0   1   6       3480.78       3314.92       166.20 o                         
   1   1   6        861.13        777.23        63.80 o                         
   2   1   6         25.87         26.47         1.98 o                         
   3   1   6       1771.21       1804.81        86.27 o                         
   4   1   6         25.88         27.51         1.12 o                         
   5   1   6        273.45        286.70         7.63 o                         
   6   1   6         17.45         18.28         0.99 o                         
   7   1   6         76.97         81.60         3.90 o                         
   8   1   6         10.03         10.76         1.35 o                         
   9   1   6         21.61         23.22         3.53 o                         
  -7   2   6          8.71          8.99         2.53 o                         
  -6   2   6         39.30         37.78         1.84 o                         
  -5   2   6        157.36        174.94         4.45 o                         
  -4   2   6        167.81        179.97         4.44 o                         
  -3   2   6         90.63        100.10         2.36 o                         
  -2   2   6         27.86         25.94         0.82 o                         
  -1   2   6        382.41        449.37        12.27 o                         
   0   2   6        254.34        279.93         6.69 o                         
   1   2   6       1915.85       1974.81        69.39 o                         
   2   2   6         62.32         69.79         2.02 o                         
   3   2   6        720.47        759.22        19.86 o                         
   4   2   6       1072.97       1111.15        29.13 o                         
   5   2   6        135.78        151.87         4.15 o                         
   6   2   6        117.63        120.15         3.51 o                         
   7   2   6         14.48         14.88         1.06 o                         
   8   2   6          0.70         -0.14         1.02 o                         
   9   2   6         35.48         36.34         4.02 o                         
  -6   3   6          1.08          0.15         1.02 o                         
  -5   3   6          1.73          1.39         0.74 o                         
  -4   3   6        366.84        384.12        10.25 o                         
  -3   3   6         48.79         52.83         1.53 o                         
  -2   3   6         88.40         92.82         2.26 o                         
  -1   3   6          4.56          3.63         0.35 o                         
   0   3   6        327.73        359.95        10.83 o                         
   1   3   6        119.93        137.26         9.56 o                         
   2   3   6        113.57        124.72         3.46 o                         
   3   3   6         11.53         13.73         0.71 o                         
   4   3   6         75.30         84.34         2.14 o                         
   5   3   6        129.02        125.05         3.10 o                         
   6   3   6        112.45        127.74         3.16 o                         
   7   3   6          0.02         -0.12         0.55 o                         
   8   3   6          7.29          9.12         1.13 o                         
   9   3   6          3.71          0.28         1.95 o                         
  -6   4   6          1.68          0.38         1.54 o                         
  -5   4   6          7.86          7.00         1.15 o                         
  -4   4   6         28.61         27.69         1.45 o                         
  -3   4   6        122.21        125.31         3.34 o                         
  -2   4   6        764.55        745.80        16.37 o                         
  -1   4   6         11.35         10.77         0.63 o                         
   0   4   6        143.76        134.87         4.16 o                         
   1   4   6          0.02          0.19         0.53 o                         
   2   4   6        146.65        129.74         3.69 o                         
   3   4   6        250.71        269.78         6.14 o                         
   4   4   6          3.90          4.91         0.43 o                         
   5   4   6          0.74          0.38         0.35 o                         
   6   4   6        139.46        129.48         2.89 o                         
   7   4   6          1.96          1.80         0.57 o                         
   8   4   6         13.36         14.00         1.33 o                         
   9   4   6          0.97         -1.92         1.92 o                         
  10   4   6          0.11         -2.28         2.28 o                         
  -5   5   6          3.37          5.68         1.87 o                         
  -4   5   6         25.23         26.58         2.66 o                         
  -3   5   6         13.15         13.97         1.54 o                         
  -2   5   6        507.46        523.62        18.43 o                         
  -1   5   6        136.36        124.31         3.95 o                         
   0   5   6        541.65        499.81        14.50 o                         
   1   5   6          0.65          0.06         0.65 o                         
   2   5   6         28.53         20.86         1.03 o                         
   3   5   6          0.92          2.17         0.64 o                         
   4   5   6         25.18         30.16         1.08 o                         
   5   5   6         24.83         23.15         0.81 o                         
   6   5   6         15.57         16.47         0.73 o                         
   7   5   6          0.64          0.56         0.53 o                         
   8   5   6         49.62         52.01         2.27 o                         
  -4   6   6          3.32          2.05         1.55 o                         
  -3   6   6          4.24          7.58         1.71 o                         
  -2   6   6          0.12          0.47         1.82 o                         
  -1   6   6          7.30          7.70         2.47 o                         
   0   6   6        413.15        398.02        23.48 o                         
   1   6   6         16.76         16.36         1.13 o                         
   2   6   6          0.34          0.44         0.44 o                         
   3   6   6         53.98         60.35         1.50 o                         
   4   6   6        200.66        205.39         4.88 o                         
   5   6   6          4.51          3.87         0.63 o                         
   6   6   6         21.91         21.28         1.15 o                         
   7   6   6          3.99          5.17         0.70 o                         
   8   6   6          4.46          6.52         1.48 o                         
   9   6   6          0.52         -0.94         2.02 o                         
  -2   7   6          4.70          2.96         2.37 o                         
  -1   7   6         31.18         36.61         3.49 o                         
   0   7   6          2.96          1.92         2.07 o                         
   1   7   6        134.09        107.53         6.45 o                         
   2   7   6         84.68         81.03         3.60 o                         
   3   7   6         10.98          9.30         0.76 o                         
   4   7   6         31.88         31.50         1.05 o                         
   5   7   6         15.86         11.55         1.34 o                         
   6   7   6         29.64         29.63         1.38 o                         
   7   7   6         60.04         56.27         2.01 o                         
   8   7   6          9.99         10.90         1.11 o                         
   9   7   6          4.98          4.40         2.10 o                         
  -2   8   6          4.08          4.93         2.32 o                         
  -1   8   6          0.37          1.23         2.37 o                         
   0   8   6          0.01          0.65         2.19 o                         
   1   8   6         14.45          8.73         2.23 o                         
   2   8   6         92.82         99.40         3.54 o                         
   3   8   6          0.32         -0.76         1.24 o                         
   4   8   6          0.45         -0.01         0.61 o                         
   5   8   6          0.70         -0.56         0.81 o                         
   6   8   6         36.57         33.80         1.82 o                         
   7   8   6          5.39          3.03         1.32 o                         
   9   8   6          1.60          1.80         1.94 o                         
   1   9   6         12.47          9.59         2.48 o                         
   2   9   6          5.18          3.86         2.05 o                         
   3   9   6         42.90         40.53         2.09 o                         
   4   9   6        122.09        132.81         4.96 o                         
   5   9   6          0.66         -0.13         1.12 o                         
   6   9   6          1.10          1.02         1.39 o                         
   7   9   6          2.82          3.44         1.60 o                         
   2  10   6          1.39          0.09         2.35 o                         
   3  10   6          0.38          1.92         2.40 o                         
   4  10   6         10.47         13.51         2.37 o                         
   5  10   6          1.74          5.69         2.01 o                         
   6  10   6         13.24          9.74         2.28 o                         
  -3  -8   7          8.24          9.74         2.22 o                         
  -2  -8   7         57.87         57.33         4.38 o                         
  -1  -8   7          0.16         -1.84         2.32 o                         
  -6  -7   7          0.17          1.10         1.38 o                         
  -5  -7   7          9.05         12.20         1.37 o                         
  -4  -7   7          1.60          0.49         0.91 o                         
  -3  -7   7          1.92          3.04         0.92 o                         
  -2  -7   7          1.94         -0.27         1.82 o                         
  -1  -7   7         24.68         27.12         2.77 o                         
   0  -7   7          4.82          3.73         1.68 o                         
   1  -7   7         24.75         29.47         3.38 o                         
   2  -7   7         15.87         12.70         2.22 o                         
  -7  -6   7          3.72          5.16         2.19 o                         
  -6  -6   7          6.39          5.18         1.27 o                         
  -5  -6   7          0.02          0.04         0.70 o                         
  -4  -6   7          0.21         -0.19         1.18 o                         
  -3  -6   7          0.27          1.03         0.98 o                         
  -2  -6   7         43.17         45.50         2.26 o                         
  -1  -6   7         67.61         70.33         3.97 o                         
   0  -6   7          0.12         -1.66         1.66 o                         
   1  -6   7          2.61          2.37         1.11 o                         
   2  -6   7          0.58          1.44         1.91 o                         
   3  -6   7         20.25         21.73         1.96 o                         
  -7  -5   7         11.71         14.65         1.36 o                         
  -6  -5   7          2.66          2.29         0.98 o                         
  -5  -5   7          0.55          0.11         0.82 o                         
  -4  -5   7          2.95          2.32         0.63 o                         
  -3  -5   7         28.48         28.20         1.34 o                         
  -2  -5   7          0.94         -0.51         0.56 o                         
  -1  -5   7         23.36         22.73         1.05 o                         
   0  -5   7         36.99         36.69         3.36 o                         
   1  -5   7          0.75         -0.99         0.99 o                         
   2  -5   7          1.18          0.29         0.54 o                         
   3  -5   7         10.83         10.60         1.46 o                         
   4  -5   7         29.51         28.63         3.33 o                         
   5  -5   7         24.42         20.72         2.93 o                         
  -8  -4   7          0.02         -0.63         1.60 o                         
  -7  -4   7          0.59          0.52         1.68 o                         
  -6  -4   7          0.17         -0.54         0.78 o                         
  -5  -4   7          0.24          1.15         0.39 o                         
  -4  -4   7          0.17         -0.52         0.52 o                         
  -3  -4   7          1.90          2.59         0.56 o                         
  -2  -4   7          1.58          0.51         0.87 o                         
  -1  -4   7         20.08         21.48         1.37 o                         
   0  -4   7         49.24         50.87         1.85 o                         
   1  -4   7        164.07        162.81         5.51 o                         
   2  -4   7         23.66         20.60         1.03 o                         
   3  -4   7          1.81          2.22         0.68 o                         
   4  -4   7          2.12          2.01         0.79 o                         
   5  -4   7          4.70          7.65         2.59 o                         
   6  -4   7         24.90         21.95         3.23 o                         
  -8  -3   7          0.21          2.32         1.33 o                         
  -7  -3   7          3.88          2.33         2.15 o                         
  -6  -3   7          3.56          1.72         2.64 o                         
  -5  -3   7          2.12          2.00         0.49 o                         
  -4  -3   7          2.53          2.45         0.44 o                         
  -3  -3   7         67.97         73.58         2.27 o                         
  -2  -3   7          9.81          7.09         0.83 o                         
  -1  -3   7          2.11          1.88         0.59 o                         
   0  -3   7          2.73          4.05         0.45 o                         
   1  -3   7          5.54          7.41         0.71 o                         
   2  -3   7         71.04         65.94         2.32 o                         
   3  -3   7        214.80        210.56         5.96 o                         
   4  -3   7         19.74         19.28         1.14 o                         
   5  -3   7          0.24          0.28         0.74 o                         
   6  -3   7          8.44         11.52         2.07 o                         
   7  -3   7          6.73         10.22         2.70 o                         
  -8  -2   7          0.01          3.03         1.88 o                         
  -7  -2   7          1.19          3.93         2.19 o                         
  -6  -2   7          0.69          1.43         0.98 o                         
  -5  -2   7         60.84         56.30         2.11 o                         
  -4  -2   7          0.01          0.34         0.29 o                         
  -3  -2   7          1.09          0.09         0.40 o                         
  -2  -2   7         14.71         16.08         0.68 o                         
  -1  -2   7        324.74        361.05         9.76 o                         
   0  -2   7          8.40          4.92         0.38 o                         
   1  -2   7        233.24        236.96         7.01 o                         
   2  -2   7         12.63          9.78         0.79 o                         
   3  -2   7        253.15        245.84         6.56 o                         
   4  -2   7         35.88         35.97         1.65 o                         
   5  -2   7         63.41         60.35         2.27 o                         
   6  -2   7          4.36          4.20         1.18 o                         
   7  -2   7          3.08          2.96         1.71 o                         
  -8  -1   7          0.78         -0.94         1.69 o                         
  -7  -1   7         10.51          7.95         2.03 o                         
  -6  -1   7          0.40         -0.84         0.84 o                         
  -5  -1   7          0.10         -0.31         0.31 o                         
  -4  -1   7          0.07          0.52         0.36 o                         
  -3  -1   7         18.64         14.51         0.56 o                         
  -2  -1   7         73.36         69.39         2.10 o                         
  -1  -1   7         15.74         17.89         0.77 o                         
   0  -1   7          0.29         -0.19         0.19 o                         
   1  -1   7          0.17         -0.64         0.64 o                         
   2  -1   7          9.88          8.48         0.65 o                         
   3  -1   7         39.79         41.18         1.34 o                         
   4  -1   7         78.93         86.93         2.41 o                         
   5  -1   7        352.29        355.70        12.01 o                         
   6  -1   7         42.50         46.07         2.55 o                         
   7  -1   7          3.95          6.17         1.43 o                         
  -7   0   7          0.01          0.16         1.48 o                         
  -6   0   7          3.89          3.51         0.82 o                         
  -5   0   7          0.94          0.27         0.54 o                         
  -4   0   7          3.75          3.97         0.47 o                         
  -3   0   7         64.69         62.98         1.69 o                         
  -2   0   7         24.10         25.79         0.75 o                         
  -1   0   7         17.51         15.12         0.78 o                         
   0   0   7         91.08         88.13         3.17 o                         
   1   0   7        341.26        339.24        18.94 o                         
   2   0   7        115.16        133.12         4.61 o                         
   3   0   7         12.29         12.77         0.98 o                         
   4   0   7         56.00         57.49         1.94 o                         
   5   0   7         14.65         13.33         0.84 o                         
   6   0   7         16.90         16.56         1.14 o                         
   7   0   7         69.15         68.28         4.90 o                         
   8   0   7          4.86          5.85         2.53 o                         
  -7   1   7          5.66          5.97         1.74 o                         
  -6   1   7         34.40         31.99         2.11 o                         
  -5   1   7        124.15        128.19         3.28 o                         
  -4   1   7         83.55         84.12         2.61 o                         
  -3   1   7        184.82        198.15         4.98 o                         
  -2   1   7         14.95         14.61         0.59 o                         
  -1   1   7         25.98         25.73         1.36 o                         
   0   1   7        105.00         95.03         3.85 o                         
   1   1   7        999.11        978.98        39.88 o                         
   2   1   7        303.50        296.35         9.86 o                         
   3   1   7        195.19        186.04         7.06 o                         
   4   1   7         82.20         82.37         2.52 o                         
   5   1   7         36.02         41.01         1.56 o                         
   6   1   7          6.74          6.37         0.74 o                         
   7   1   7         12.23         12.36         1.13 o                         
   8   1   7         21.86         23.78         1.88 o                         
   9   1   7          0.64          1.86         1.91 o                         
  -7   2   7          8.00          5.97         1.62 o                         
  -6   2   7          0.63          0.07         1.67 o                         
  -5   2   7          0.08          0.47         0.72 o                         
  -4   2   7          3.75          3.48         0.62 o                         
  -3   2   7         72.85         75.35         2.11 o                         
  -2   2   7          8.37         14.89         0.70 o                         
  -1   2   7         21.68         19.58         0.94 o                         
   0   2   7         94.49        115.99         2.81 o                         
   1   2   7         10.04          8.84         1.35 o                         
   2   2   7        385.02        372.41        13.49 o                         
   3   2   7          0.12          0.02         0.39 o                         
   4   2   7         57.98         56.40         2.97 o                         
   5   2   7         51.23         48.69         1.70 o                         
   6   2   7          0.98         -0.05         0.60 o                         
   7   2   7          4.38          4.78         0.82 o                         
   8   2   7         33.03         34.62         2.48 o                         
   9   2   7         25.90         30.20         4.03 o                         
  -6   3   7         13.94         13.83         1.77 o                         
  -5   3   7          5.17          4.87         1.59 o                         
  -4   3   7         43.86         39.03         1.49 o                         
  -3   3   7         10.31         12.00         0.73 o                         
  -2   3   7          0.26          0.51         0.38 o                         
  -1   3   7         32.80         31.86         1.35 o                         
   0   3   7        378.93        381.46        10.56 o                         
   1   3   7        429.70        454.37        21.77 o                         
   2   3   7        818.03        834.53        28.75 o                         
   3   3   7          5.62          3.88         0.67 o                         
   4   3   7         10.56          8.89         0.59 o                         
   5   3   7        157.54        169.65         4.04 o                         
   6   3   7          6.48          6.03         0.64 o                         
   7   3   7         23.89         26.19         1.35 o                         
   8   3   7          3.17          2.33         1.17 o                         
   9   3   7         17.61         20.72         2.72 o                         
  -5   4   7          0.57          1.47         1.02 o                         
  -4   4   7          2.61          7.77         1.80 o                         
  -3   4   7         45.59         45.29         1.61 o                         
  -2   4   7        124.43        127.13         3.31 o                         
  -1   4   7          0.54          0.11         0.37 o                         
   0   4   7         50.59         44.57         1.71 o                         
   1   4   7         22.31         22.67         1.09 o                         
   2   4   7        127.70        144.06         3.98 o                         
   3   4   7        250.12        251.66         6.76 o                         
   4   4   7        131.38        135.74         2.89 o                         
   5   4   7          3.22          5.12         0.49 o                         
   6   4   7         81.86         83.79         2.02 o                         
   7   4   7          7.22          4.08         0.86 o                         
   8   4   7          7.71          7.35         0.76 o                         
   9   4   7          1.23          0.39         1.81 o                         
  -5   5   7          6.91          3.90         1.21 o                         
  -4   5   7         11.49         12.44         1.23 o                         
  -3   5   7          3.57          7.29         1.37 o                         
  -2   5   7         87.24         84.41         7.80 o                         
  -1   5   7         22.96         21.66         1.67 o                         
   0   5   7          6.56          4.03         1.72 o                         
   1   5   7          0.27         -0.60         0.78 o                         
   2   5   7        161.56        165.30         4.64 o                         
   3   5   7          4.96          8.79         1.15 o                         
   4   5   7        255.49        239.20         4.92 o                         
   5   5   7          0.06         -0.49         0.50 o                         
   6   5   7         48.21         46.89         1.33 o                         
   7   5   7          9.73         10.81         0.77 o                         
   8   5   7          3.91          3.98         0.94 o                         
  10   5   7          0.08          2.85         2.24 o                         
  -4   6   7          1.17         -0.91         2.30 o                         
  -3   6   7          0.03          2.26         1.19 o                         
  -2   6   7          3.73          6.69         1.60 o                         
  -1   6   7         52.53         50.02         3.61 o                         
   0   6   7        573.99        544.59        27.46 o                         
   1   6   7         11.83         12.30         1.11 o                         
   2   6   7        154.45        153.63         3.93 o                         
   3   6   7          0.93          1.16         0.62 o                         
   4   6   7          5.09          3.83         0.56 o                         
   5   6   7         33.57         33.14         1.21 o                         
   6   6   7          3.52          6.66         0.89 o                         
   7   6   7         14.92         14.72         1.00 o                         
   8   6   7          8.37          8.33         1.47 o                         
   9   6   7          0.99          2.08         1.98 o                         
  -3   7   7         22.27         19.13         3.11 o                         
  -2   7   7          0.86          1.06         2.11 o                         
  -1   7   7          1.80          1.98         2.07 o                         
   0   7   7         89.95         83.69         5.28 o                         
   1   7   7         45.49         44.22         3.69 o                         
   2   7   7        198.70        200.39         6.85 o                         
   3   7   7          0.29         -0.73         1.40 o                         
   4   7   7          0.25          0.02         0.64 o                         
   5   7   7          0.28          0.56         0.59 o                         
   6   7   7         12.80         11.07         0.95 o                         
   7   7   7          2.92          4.12         0.81 o                         
   8   7   7          6.49          8.68         1.15 o                         
   9   7   7          0.49         -2.08         2.08 o                         
  -2   8   7          0.03          9.45         2.93 o                         
  -1   8   7          0.97         -0.20         2.17 o                         
   0   8   7          2.50          0.91         2.06 o                         
   1   8   7         29.49         28.99         2.75 o                         
   2   8   7        362.97        369.37        12.19 o                         
   3   8   7         20.10         25.21         2.56 o                         
   4   8   7         97.85         91.37         4.57 o                         
   5   8   7          2.44          3.02         2.31 o                         
   6   8   7          0.95          0.58         1.10 o                         
   7   8   7         11.54         14.33         1.85 o                         
   0   9   7          3.19          0.32         2.44 o                         
   1   9   7          0.38          1.28         1.55 o                         
   2   9   7          0.67          1.28         2.11 o                         
   3   9   7         21.08         20.92         2.54 o                         
   4   9   7         98.38         99.17         6.19 o                         
   5   9   7          0.36         -1.33         1.85 o                         
   6   9   7          0.49         -1.06         1.74 o                         
   7   9   7          0.01         -0.57         1.63 o                         
   2  10   7          1.88         -0.05         1.98 o                         
   3  10   7         10.79         10.80         2.27 o                         
   4  10   7         67.47         71.94         5.28 o                         
   5  10   7          8.30          7.22         2.44 o                         
   6  10   7         33.26         34.49         3.25 o                         
  -2  -8   8          0.55         -2.39         2.39 o                         
  -5  -7   8          2.47          4.33         1.24 o                         
  -4  -7   8          0.54          0.61         1.07 o                         
  -3  -7   8         24.53         26.30         2.74 o                         
  -2  -7   8         18.50         20.21         2.70 o                         
  -1  -7   8          4.48          8.07         2.33 o                         
   0  -7   8         55.96         68.78         5.15 o                         
   1  -7   8          0.12         -1.06         2.38 o                         
  -6  -6   8         12.16         10.57         2.11 o                         
  -5  -6   8          0.86          0.14         1.23 o                         
  -4  -6   8          0.28          0.11         1.17 o                         
  -3  -6   8          0.50          1.02         1.45 o                         
  -2  -6   8         24.89         23.00         2.55 o                         
  -1  -6   8         31.68         29.47         2.90 o                         
   0  -6   8         20.50         22.47         2.74 o                         
   1  -6   8          0.38         -0.47         1.03 o                         
   2  -6   8          8.03          4.45         1.54 o                         
   3  -6   8         19.35         26.91         2.79 o                         
  -7  -5   8          7.57         10.29         2.28 o                         
  -6  -5   8          0.55          2.74         1.54 o                         
  -5  -5   8         68.67         72.34         2.98 o                         
  -4  -5   8          1.04          0.82         0.64 o                         
  -3  -5   8         93.11         83.45         3.43 o                         
  -2  -5   8          2.88          1.88         1.09 o                         
  -1  -5   8        151.57        138.12         5.05 o                         
   0  -5   8         10.10          7.27         1.80 o                         
   1  -5   8         69.14         62.67         2.90 o                         
   2  -5   8        134.37        132.39        11.33 o                         
   3  -5   8         19.20         16.68         1.65 o                         
   4  -5   8          5.87         11.84         2.75 o                         
  -7  -4   8          0.18         -1.20         1.20 o                         
  -6  -4   8         10.61         10.25         1.66 o                         
  -5  -4   8          2.19          2.39         0.72 o                         
  -4  -4   8          7.07          7.73         0.73 o                         
  -3  -4   8         12.01         13.76         0.95 o                         
  -2  -4   8         32.40         30.43         1.36 o                         
  -1  -4   8          0.22          0.01         0.94 o                         
   0  -4   8          0.55         -0.04         0.62 o                         
   1  -4   8        108.68        112.20         4.49 o                         
   2  -4   8         75.30         67.75         2.29 o                         
   3  -4   8          8.31          9.10         0.89 o                         
   4  -4   8         72.24         73.96         9.84 o                         
   5  -4   8         25.22         25.97         2.95 o                         
  -7  -3   8          0.67          0.39         1.15 o                         
  -6  -3   8          8.99          8.37         1.24 o                         
  -5  -3   8         39.76         39.11         1.84 o                         
  -4  -3   8         24.51         23.82         0.93 o                         
  -3  -3   8          5.96          5.18         0.74 o                         
  -2  -3   8          4.50          4.45         0.82 o                         
  -1  -3   8         53.15         67.50         2.19 o                         
   0  -3   8          2.03          1.81         0.46 o                         
   1  -3   8         11.38         13.71         0.86 o                         
   2  -3   8         21.29         21.19         1.18 o                         
   3  -3   8         20.92         19.48         1.09 o                         
   4  -3   8         22.44         23.98         1.29 o                         
   5  -3   8          4.81          4.00         1.03 o                         
   6  -3   8          1.12          0.66         1.43 o                         
  -7  -2   8          3.82          4.93         1.48 o                         
  -6  -2   8         12.83         11.96         1.94 o                         
  -5  -2   8          3.44          2.86         0.37 o                         
  -4  -2   8         77.49         77.22         2.04 o                         
  -3  -2   8         47.31         49.79         1.43 o                         
  -2  -2   8        112.57        108.19         3.92 o                         
  -1  -2   8         20.35         18.79         0.92 o                         
   0  -2   8          3.81          3.41         0.42 o                         
   1  -2   8          1.72         -0.41         0.46 o                         
   2  -2   8         18.67         18.64         1.05 o                         
   3  -2   8         91.87         88.58         2.50 o                         
   4  -2   8          0.94          0.47         0.76 o                         
   5  -2   8          1.40          1.74         1.79 o                         
   6  -2   8         19.29         21.05         1.76 o                         
   7  -2   8          3.71          1.70         1.28 o                         
  -7  -1   8          5.17          5.04         2.06 o                         
  -6  -1   8         11.63         10.56         1.85 o                         
  -5  -1   8          4.14          4.41         0.41 o                         
  -4  -1   8        122.03        117.73         3.55 o                         
  -3  -1   8        112.45        106.89         3.28 o                         
  -2  -1   8        302.90        308.09         8.25 o                         
  -1  -1   8         63.48         69.07         2.67 o                         
   0  -1   8         37.20         39.53         1.88 o                         
   1  -1   8        538.59        590.40        17.13 o                         
   2  -1   8          7.06          7.37         0.67 o                         
   3  -1   8         93.22         92.05         5.57 o                         
   4  -1   8         32.54         30.95         2.32 o                         
   5  -1   8         54.28         54.03         2.70 o                         
   6  -1   8          0.19         -0.24         1.05 o                         
   7  -1   8         10.32         10.20         1.62 o                         
   8  -1   8          0.05         -1.59         1.59 o                         
  -7   0   8          0.01          1.24         1.04 o                         
  -6   0   8         23.20         21.84         2.28 o                         
  -5   0   8          7.40          8.45         0.62 o                         
  -4   0   8         36.91         34.90         1.94 o                         
  -3   0   8         87.37         87.59         2.54 o                         
  -2   0   8          0.07          0.34         0.32 o                         
  -1   0   8         66.02         69.01         2.67 o                         
   0   0   8          0.01         -0.22         0.48 o                         
   1   0   8        156.69        168.30         5.80 o                         
   2   0   8        334.33        296.33        21.21 o                         
   3   0   8         60.86         56.07         2.41 o                         
   4   0   8        107.64        100.68         3.03 o                         
   5   0   8        112.16        116.63         3.57 o                         
   6   0   8         45.09         43.07         1.87 o                         
   7   0   8         66.55         69.43         5.95 o                         
   8   0   8          0.40         -0.71         1.33 o                         
  -7   1   8         25.36         18.55         2.59 o                         
  -6   1   8          6.07          3.56         1.71 o                         
  -5   1   8          0.99          0.40         0.64 o                         
  -4   1   8          0.65         -0.11         0.53 o                         
  -3   1   8         84.96         93.63         2.60 o                         
  -2   1   8         75.58         73.93         2.00 o                         
  -1   1   8        358.50        394.61         9.27 o                         
   0   1   8        157.03        176.88         4.99 o                         
   1   1   8         30.24         34.16         1.75 o                         
   2   1   8        137.19        131.40         4.68 o                         
   3   1   8          0.00         -0.22         0.69 o                         
   4   1   8          1.93          4.37         0.63 o                         
   5   1   8         58.34         61.70         2.08 o                         
   6   1   8          7.89          7.32         1.75 o                         
   7   1   8        202.77        216.43         9.84 o                         
   8   1   8          1.31          0.99         1.25 o                         
   9   1   8          7.81         12.08         2.93 o                         
  -6   2   8          7.26          9.18         2.29 o                         
  -5   2   8          3.18          4.07         0.71 o                         
  -4   2   8         19.79         18.61         1.05 o                         
  -3   2   8          1.83          1.59         0.54 o                         
  -2   2   8         14.99         12.78         0.67 o                         
  -1   2   8        160.84        169.71         4.10 o                         
   0   2   8         84.57         97.98         2.49 o                         
   1   2   8          1.37          3.38         0.75 o                         
   2   2   8         10.80         17.12         1.10 o                         
   3   2   8        254.10        249.37         6.74 o                         
   4   2   8          0.30          0.71         0.78 o                         
   5   2   8         13.74         12.26         0.89 o                         
   6   2   8          0.11         -0.14         0.78 o                         
   7   2   8         37.66         40.09         4.68 o                         
   8   2   8          6.83          7.16         1.54 o                         
   9   2   8         65.08         67.49         5.84 o                         
  -6   3   8          0.78          1.80         2.21 o                         
  -5   3   8          0.21          0.44         1.48 o                         
  -4   3   8          7.95          8.52         0.77 o                         
  -3   3   8         49.47         53.01         1.51 o                         
  -2   3   8          7.15          6.58         1.00 o                         
  -1   3   8          0.00          0.04         1.12 o                         
   0   3   8         50.93         47.30         1.73 o                         
   1   3   8        239.46        223.29        12.56 o                         
   2   3   8        137.27        131.56         4.15 o                         
   3   3   8        181.40        196.70         5.39 o                         
   4   3   8        174.04        178.72         4.19 o                         
   5   3   8          4.32          4.18         0.53 o                         
   6   3   8         23.09         26.39         1.06 o                         
   7   3   8          0.01         -0.66         0.66 o                         
   8   3   8          0.22          0.42         0.73 o                         
   9   3   8         20.12         23.11         2.77 o                         
  -5   4   8          0.37          4.18         1.77 o                         
  -4   4   8          6.73          7.67         1.38 o                         
  -3   4   8         22.87         21.47         1.07 o                         
  -2   4   8         69.98         69.73         2.86 o                         
  -1   4   8          0.07         -0.29         0.85 o                         
   0   4   8         25.93         30.19         1.33 o                         
   1   4   8        123.03        127.27         3.90 o                         
   2   4   8          1.57          2.26         0.49 o                         
   3   4   8        203.79        201.49         5.33 o                         
   4   4   8         22.87         22.53         0.78 o                         
   5   4   8         18.57         18.83         0.76 o                         
   6   4   8         19.51         21.06         0.87 o                         
   7   4   8          0.49         -0.39         1.00 o                         
   8   4   8          0.76          1.76         0.71 o                         
   9   4   8          3.82          2.38         1.85 o                         
  -4   5   8         10.84          9.89         1.77 o                         
  -3   5   8         48.36         41.19         2.70 o                         
  -2   5   8         34.11         28.78         3.09 o                         
  -1   5   8        128.93        126.60        11.55 o                         
   0   5   8          0.01         -0.77         0.77 o                         
   1   5   8        376.43        342.60         9.71 o                         
   2   5   8          1.74          0.84         0.80 o                         
   3   5   8        749.88        793.27        21.17 o                         
   4   5   8         13.93         14.44         0.66 o                         
   5   5   8         74.90         71.72         1.80 o                         
   6   5   8         36.48         36.68         1.16 o                         
   7   5   8        105.25        101.10         2.68 o                         
   8   5   8         34.09         36.62         1.90 o                         
   9   5   8         27.11         25.51         2.69 o                         
  -4   6   8          2.97          0.05         2.35 o                         
  -3   6   8         11.56         10.87         2.71 o                         
  -2   6   8          0.48          0.88         1.89 o                         
  -1   6   8        114.68        131.79         7.40 o                         
   0   6   8         96.25         98.95         5.97 o                         
   1   6   8         82.46         69.40         3.07 o                         
   2   6   8         55.37         50.02         1.78 o                         
   3   6   8        291.34        292.91         8.09 o                         
   4   6   8         26.61         23.53         1.03 o                         
   5   6   8        402.79        405.64         9.20 o                         
   6   6   8         29.73         32.53         1.09 o                         
   7   6   8         36.46         37.48         1.35 o                         
   8   6   8        102.55        108.27         4.17 o                         
   9   6   8         19.92         16.79         2.10 o                         
  -3   7   8          1.54         -1.23         2.39 o                         
  -2   7   8          0.26         -2.42         2.42 o                         
  -1   7   8          5.87          6.69         2.24 o                         
   0   7   8         46.63         46.62         3.80 o                         
   1   7   8          6.91          3.03         2.10 o                         
   2   7   8         31.27         30.14         1.87 o                         
   3   7   8          0.38         -0.15         0.72 o                         
   4   7   8          3.11          4.23         0.77 o                         
   5   7   8         15.33         14.90         0.99 o                         
   6   7   8          0.32         -0.45         1.55 o                         
   7   7   8          0.95         -0.43         1.30 o                         
   8   7   8          1.18          2.32         1.79 o                         
   9   7   8          0.15         -1.23         1.75 o                         
  -1   8   8          0.00          0.83         2.34 o                         
   0   8   8         11.50         16.96         2.92 o                         
   1   8   8         14.80         16.69         2.54 o                         
   2   8   8         69.27         76.53         5.05 o                         
   3   8   8         13.21         11.78         1.21 o                         
   4   8   8          0.13         -0.31         1.04 o                         
   5   8   8         28.98         32.48         1.91 o                         
   6   8   8         10.75          9.80         1.74 o                         
   7   8   8         59.46         54.68         3.61 o                         
   9   8   8          0.59          5.13         2.06 o                         
   0   9   8          1.70          3.60         2.58 o                         
   2   9   8         20.75         18.27         2.85 o                         
   3   9   8         14.89          8.79         2.50 o                         
   4   9   8         99.54        106.84         6.42 o                         
   5   9   8          0.54          0.06         1.74 o                         
   6   9   8          5.11          7.46         2.00 o                         
   7   9   8          4.18          0.09         1.70 o                         
   3  10   8          4.87          2.92         2.54 o                         
   4  10   8         34.12         24.52         3.19 o                         
   5  10   8         10.34          8.59         2.54 o                         
   6  10   8          6.69         10.22         2.42 o                         
  -4  -7   9         10.18         15.97         2.39 o                         
  -3  -7   9          0.37         -0.59         1.66 o                         
  -1  -7   9          3.85          1.52         2.27 o                         
   1  -7   9          0.68          1.41         1.92 o                         
  -6  -6   9         11.63         12.15         1.93 o                         
  -5  -6   9         17.23         18.94         2.22 o                         
  -4  -6   9          5.75          8.30         1.34 o                         
  -3  -6   9         48.01         43.63         3.38 o                         
  -2  -6   9          7.01          8.21         1.97 o                         
  -1  -6   9          2.35          3.82         1.95 o                         
   0  -6   9          4.52          8.33         2.30 o                         
   1  -6   9          2.73          7.40         1.87 o                         
   2  -6   9          0.02         -1.14         1.14 o                         
   3  -6   9          8.09          5.18         1.82 o                         
  -6  -5   9         91.12         84.91         5.12 o                         
  -5  -5   9         26.06         24.40         2.64 o                         
  -4  -5   9         23.13         24.53         2.35 o                         
  -3  -5   9         39.10         33.79         1.94 o                         
  -2  -5   9         43.14         39.07         2.91 o                         
  -1  -5   9         20.81         19.05         1.49 o                         
   0  -5   9         49.65         41.18         3.28 o                         
   1  -5   9         18.97         16.68         1.39 o                         
   2  -5   9          0.54          1.13         1.07 o                         
   3  -5   9          0.91          1.63         1.59 o                         
   4  -5   9          8.50          6.19         1.65 o                         
  -7  -4   9          0.00          2.68         1.28 o                         
  -6  -4   9         52.71         57.60         2.91 o                         
  -5  -4   9         17.46         17.57         1.08 o                         
  -4  -4   9        111.30        105.35         3.24 o                         
  -3  -4   9          9.87         12.49         1.24 o                         
  -2  -4   9          6.12          5.44         1.29 o                         
  -1  -4   9          8.04         12.28         1.46 o                         
   0  -4   9        151.50        136.29         5.97 o                         
   1  -4   9         50.22         45.82         2.27 o                         
   2  -4   9         11.68          8.14         1.11 o                         
   3  -4   9          7.86          4.65         0.78 o                         
   4  -4   9          2.21          3.40         2.01 o                         
   5  -4   9          0.98          0.97         1.45 o                         
  -7  -3   9         13.32          8.27         2.05 o                         
  -6  -3   9          0.93         -0.38         1.16 o                         
  -5  -3   9          0.02         -0.16         0.56 o                         
  -4  -3   9         14.93         17.28         0.86 o                         
  -3  -3   9         75.40         79.38         3.08 o                         
  -2  -3   9          2.00          3.08         0.57 o                         
  -1  -3   9         46.17         40.57         1.53 o                         
   0  -3   9          0.13          0.48         0.35 o                         
   1  -3   9         34.03         25.82         1.21 o                         
   2  -3   9         16.02         15.75         1.26 o                         
   3  -3   9         47.86         42.67         1.70 o                         
   4  -3   9         53.15         53.35         2.07 o                         
   5  -3   9         22.91         24.09         2.00 o                         
   6  -3   9          2.43          1.16         1.44 o                         
  -7  -2   9          1.79          2.12         1.91 o                         
  -6  -2   9          4.15          7.33         1.86 o                         
  -5  -2   9          2.23          2.75         0.68 o                         
  -4  -2   9         21.16         24.26         0.96 o                         
  -3  -2   9          9.24          8.32         0.65 o                         
  -2  -2   9         43.39         47.38         2.06 o                         
  -1  -2   9        110.87        105.32         3.11 o                         
   0  -2   9          4.95          5.07         0.61 o                         
   1  -2   9         24.79         25.30         2.13 o                         
   2  -2   9        170.79        159.50         5.06 o                         
   3  -2   9         38.68         37.76         1.93 o                         
   4  -2   9         19.65         22.67         1.27 o                         
   5  -2   9          4.49          6.49         0.93 o                         
   6  -2   9          3.37          2.22         1.15 o                         
   7  -2   9          3.09          3.60         1.35 o                         
  -7  -1   9          3.61          7.40         1.94 o                         
  -6  -1   9          7.09         11.39         1.73 o                         
  -5  -1   9         25.34         21.29         0.96 o                         
  -4  -1   9         11.47          9.83         0.62 o                         
  -3  -1   9          0.30          0.62         0.70 o                         
  -2  -1   9          6.57          6.01         0.61 o                         
  -1  -1   9        281.38        309.45        10.60 o                         
   0  -1   9         86.43         88.74         2.64 o                         
   1  -1   9          5.08          5.51         0.55 o                         
   2  -1   9         46.74         44.73         1.69 o                         
   3  -1   9         17.26         10.64         1.45 o                         
   4  -1   9        156.15        152.53         5.53 o                         
   5  -1   9        121.13        121.29         3.82 o                         
   6  -1   9          0.05          1.11         1.03 o                         
   7  -1   9          3.51          3.65         1.40 o                         
   8  -1   9          2.94         10.37         2.93 o                         
  -7   0   9         12.74         16.96         2.65 o                         
  -6   0   9          2.31          2.14         2.98 o                         
  -5   0   9          0.05          0.24         0.58 o                         
  -4   0   9          1.02          1.77         0.46 o                         
  -3   0   9          2.52          3.10         0.50 o                         
  -2   0   9         47.13         40.18         1.57 o                         
  -1   0   9        347.90        346.66         9.29 o                         
   0   0   9        213.08        190.38         6.61 o                         
   1   0   9        139.43        127.57         3.93 o                         
   2   0   9          1.25         -0.44         1.04 o                         
   3   0   9         68.13         73.95         2.97 o                         
   4   0   9         84.23         87.07         5.06 o                         
   5   0   9          0.96          0.04         0.73 o                         
   6   0   9         50.71         58.97         2.90 o                         
   7   0   9          0.01         -0.22         1.30 o                         
   8   0   9          0.09          1.25         1.30 o                         
  -6   1   9         19.00         11.70         1.97 o                         
  -5   1   9         11.44         12.35         1.12 o                         
  -4   1   9          8.17          6.66         0.70 o                         
  -3   1   9          0.19         -0.36         0.43 o                         
  -2   1   9          0.21         -0.01         0.39 o                         
  -1   1   9          0.63          0.80         0.28 o                         
   0   1   9         68.47         69.26         2.20 o                         
   1   1   9         25.39         23.44         2.08 o                         
   2   1   9         17.88         13.63         1.07 o                         
   3   1   9         86.07         90.97         3.45 o                         
   4   1   9          8.72          8.77         1.05 o                         
   5   1   9          1.63          1.75         0.62 o                         
   6   1   9         76.07         73.77         3.10 o                         
   7   1   9         66.86         69.68         4.41 o                         
   8   1   9          5.62          6.95         1.43 o                         
   9   1   9          0.06          1.11         2.67 o                         
  -6   2   9          0.06         -1.95         1.95 o                         
  -5   2   9          3.09          4.02         0.93 o                         
  -4   2   9          6.17          5.95         0.78 o                         
  -3   2   9          0.12         -0.55         0.55 o                         
  -2   2   9          2.00          3.43         0.61 o                         
  -1   2   9          5.14          4.66         0.43 o                         
   0   2   9        195.28        192.32         4.60 o                         
   1   2   9        357.35        377.01        17.02 o                         
   2   2   9        419.90        385.06        19.20 o                         
   3   2   9          0.60          1.24         0.63 o                         
   4   2   9         10.36         10.00         1.46 o                         
   5   2   9         69.04         70.67         2.00 o                         
   6   2   9          4.38          5.27         0.98 o                         
   7   2   9          0.08          0.06         0.86 o                         
   8   2   9         24.45         26.99         2.43 o                         
   9   2   9         12.21         10.80         3.20 o                         
  -5   3   9          4.40          6.98         2.17 o                         
  -4   3   9         12.31         11.89         1.18 o                         
  -3   3   9         34.37         35.15         2.04 o                         
  -2   3   9         28.33         26.26         1.27 o                         
  -1   3   9          1.51          2.27         0.55 o                         
   0   3   9         13.28         15.99         0.91 o                         
   1   3   9        135.25        128.65         4.81 o                         
   2   3   9         63.28         60.29         2.50 o                         
   3   3   9         13.56         13.28         2.01 o                         
   4   3   9         54.58         52.25         1.75 o                         
   5   3   9          6.64          6.90         0.59 o                         
   6   3   9          3.76          1.80         0.63 o                         
   7   3   9          0.20         -0.40         0.65 o                         
   8   3   9         18.00         20.63         1.56 o                         
   9   3   9         36.62         38.92         3.04 o                         
  -5   4   9         21.41         23.73         2.04 o                         
  -4   4   9         25.96         27.22         2.04 o                         
  -3   4   9         14.82         16.38         1.42 o                         
  -2   4   9         17.18         15.72         1.15 o                         
  -1   4   9        116.94        117.64         3.84 o                         
   0   4   9         18.53         18.29         1.07 o                         
   1   4   9         34.71         29.81         1.38 o                         
   2   4   9         35.39         41.01         1.71 o                         
   3   4   9         73.75         75.41         2.29 o                         
   4   4   9         49.30         48.17         1.70 o                         
   5   4   9          0.89          1.85         0.74 o                         
   6   4   9         10.42         12.38         0.90 o                         
   7   4   9         24.85         23.03         1.19 o                         
   8   4   9          0.14         -0.30         1.18 o                         
   9   4   9          0.02         -1.96         1.96 o                         
  -4   5   9          1.67          1.44         2.27 o                         
  -3   5   9        146.53        156.83         8.34 o                         
  -2   5   9          0.02         -1.08         1.84 o                         
  -1   5   9        567.97        536.34        25.19 o                         
   0   5   9        122.49        120.56         3.88 o                         
   1   5   9        403.61        386.83        11.84 o                         
   2   5   9        101.60        110.27         3.29 o                         
   3   5   9         70.41         68.34         2.50 o                         
   4   5   9          4.87          5.93         0.65 o                         
   5   5   9        387.58        387.07         7.86 o                         
   6   5   9          1.18          0.61         0.63 o                         
   7   5   9         73.97         79.35         2.24 o                         
   8   5   9         10.43          9.64         1.25 o                         
   9   5   9         31.64         35.28         3.17 o                         
  -3   6   9         37.08         42.04         3.88 o                         
  -2   6   9         80.45         83.48         5.47 o                         
  -1   6   9         26.13         24.63         2.86 o                         
   0   6   9        327.26        348.30        16.98 o                         
   1   6   9        227.81        228.64        11.41 o                         
   2   6   9        592.01        572.25        21.25 o                         
   3   6   9         27.28         27.36         1.34 o                         
   4   6   9        428.70        435.45        10.05 o                         
   5   6   9          1.98          2.40         3.27 o                         
   6   6   9        214.56        209.08         5.05 o                         
   7   6   9          3.93          3.28         0.96 o                         
   8   6   9         45.28         47.60         2.32 o                         
  -2   7   9          1.14          3.08         2.42 o                         
  -1   7   9          9.83         11.17         2.53 o                         
   0   7   9         11.73         10.29         2.35 o                         
   1   7   9         25.91         23.75         2.81 o                         
   2   7   9         27.83         26.40         1.58 o                         
   3   7   9         74.29         77.62         3.23 o                         
   4   7   9         13.21         14.70         1.05 o                         
   5   7   9        207.59        207.31         5.77 o                         
   6   7   9          0.00          0.49         1.43 o                         
   7   7   9         30.19         27.46         2.33 o                         
   8   7   9          0.45          0.43         1.68 o                         
   9   7   9         23.74         19.03         2.43 o                         
  -1   8   9          2.85          1.77         1.69 o                         
   0   8   9          0.00          0.60         1.97 o                         
   1   8   9          0.30          0.31         1.95 o                         
   2   8   9         18.03         17.33         2.77 o                         
   3   8   9         24.26         22.62         1.56 o                         
   4   8   9          8.15          9.96         1.31 o                         
   5   8   9          2.25          1.79         1.12 o                         
   6   8   9          5.34          4.83         1.76 o                         
   7   8   9         37.14         41.18         3.28 o                         
   8   8   9          0.02          1.86         1.54 o                         
   0   9   9          0.22         -0.16         1.81 o                         
   1   9   9          0.09          2.02         2.37 o                         
   2   9   9          3.64          3.23         1.96 o                         
   3   9   9          8.73          5.18         2.38 o                         
   4   9   9          1.04          0.15         2.27 o                         
   5   9   9          2.83          1.90         1.98 o                         
   6   9   9          2.58          2.77         1.89 o                         
   7   9   9         20.35         20.21         2.39 o                         
   3  10   9          2.17          5.60         2.26 o                         
   4  10   9         39.57         40.33         4.09 o                         
   5  10   9          5.77         11.70         2.81 o                         
   6  10   9          0.06          2.08         2.14 o                         
  -3  -7  10         30.43         38.23         3.57 o                         
  -2  -7  10          0.46          5.69         2.33 o                         
  -1  -7  10          4.03          8.79         2.11 o                         
  -5  -6  10          2.92          5.92         2.22 o                         
  -4  -6  10          8.16         11.87         2.81 o                         
  -3  -6  10          7.43          8.27         1.85 o                         
  -2  -6  10          2.24          4.73         1.84 o                         
  -1  -6  10          0.27          2.08         1.92 o                         
   0  -6  10          2.38          2.81         1.64 o                         
   1  -6  10         36.94         35.28         3.70 o                         
   2  -6  10          1.95          0.07         2.38 o                         
  -6  -5  10         35.13         33.71         3.09 o                         
  -5  -5  10          0.95          5.34         2.00 o                         
  -4  -5  10         10.10         10.07         1.45 o                         
  -3  -5  10         10.93         13.02         1.92 o                         
  -2  -5  10         13.82         11.46         1.96 o                         
  -1  -5  10         14.73         14.58         2.21 o                         
   0  -5  10          8.36          8.59         2.08 o                         
   1  -5  10          4.22          4.38         1.04 o                         
   2  -5  10          0.07          2.32         1.79 o                         
   3  -5  10          1.49         -1.38         1.47 o                         
   4  -5  10          0.20          1.79         1.36 o                         
  -6  -4  10         42.43         40.29         3.29 o                         
  -5  -4  10         11.89         12.08         2.24 o                         
  -4  -4  10         52.02         54.49         3.85 o                         
  -3  -4  10          4.46          3.68         1.18 o                         
  -2  -4  10         47.54         42.00         1.85 o                         
  -1  -4  10         57.75         49.39         2.24 o                         
   0  -4  10          3.50          0.29         0.88 o                         
   1  -4  10          1.64         -0.35         0.88 o                         
   2  -4  10         15.04         15.59         1.82 o                         
   3  -4  10          5.71          6.88         1.58 o                         
   4  -4  10          0.22          0.39         1.60 o                         
   5  -4  10          3.14          5.06         3.09 o                         
  -6  -3  10         17.13         13.92         1.53 o                         
  -5  -3  10          3.26          4.60         1.05 o                         
  -4  -3  10        206.23        211.38         6.08 o                         
  -3  -3  10          2.54          2.79         0.84 o                         
  -2  -3  10         10.57          8.11         0.83 o                         
  -1  -3  10         14.24         11.14         0.88 o                         
   0  -3  10          6.54         11.25         0.91 o                         
   1  -3  10         77.75         67.18         3.45 o                         
   2  -3  10         12.51         11.47         1.08 o                         
   3  -3  10         34.38         34.58         1.54 o                         
   4  -3  10          0.00         -0.27         0.78 o                         
   5  -3  10          0.96          1.04         1.31 o                         
   6  -3  10          2.48          0.46         2.07 o                         
  -5  -2  10         25.52         26.45         2.25 o                         
  -4  -2  10         32.49         33.89         1.23 o                         
  -3  -2  10        169.83        173.73         4.24 o                         
  -2  -2  10         76.88         83.49         3.23 o                         
  -1  -2  10         12.48         10.12         0.77 o                         
   0  -2  10        189.41        179.64         5.18 o                         
   1  -2  10          2.51          2.89         0.76 o                         
   2  -2  10         23.33         22.52         1.42 o                         
   3  -2  10         31.71         29.57         1.79 o                         
   4  -2  10         15.94         15.74         1.13 o                         
   5  -2  10          1.53          3.77         1.34 o                         
   6  -2  10          4.83          2.75         1.40 o                         
   7  -2  10          0.04         -1.25         2.56 o                         
  -6  -1  10         35.34         31.81         2.88 o                         
  -5  -1  10         40.72         39.44         1.84 o                         
  -4  -1  10         30.75         32.10         1.32 o                         
  -3  -1  10          3.83          3.49         0.69 o                         
  -2  -1  10          0.00          0.12         0.63 o                         
  -1  -1  10        152.99        153.37         5.45 o                         
   0  -1  10         98.76         97.80         2.90 o                         
   1  -1  10          8.43          9.35         0.56 o                         
   2  -1  10        440.13        413.54        12.88 o                         
   3  -1  10         22.54         19.81         1.71 o                         
   4  -1  10         60.70         58.61         2.21 o                         
   5  -1  10          0.20         -0.28         2.24 o                         
   6  -1  10        117.54        126.86         5.27 o                         
   7  -1  10          1.34          2.73         1.43 o                         
  -6   0  10         35.50         32.56         2.91 o                         
  -5   0  10         32.00         26.51         1.22 o                         
  -4   0  10         42.19         40.90         1.41 o                         
  -3   0  10         13.88         12.85         0.71 o                         
  -2   0  10          4.95          6.05         0.55 o                         
  -1   0  10          1.78          1.28         1.23 o                         
   0   0  10         16.51         13.56         1.55 o                         
   1   0  10         35.20         35.56         1.87 o                         
   2   0  10        441.66        431.02        24.47 o                         
   3   0  10         36.62         37.28         3.70 o                         
   4   0  10        114.92        116.52         7.27 o                         
   5   0  10         15.79         17.67         1.48 o                         
   6   0  10         28.22         27.90         2.02 o                         
   7   0  10         43.37         43.91         3.72 o                         
   8   0  10         33.07         32.13         3.73 o                         
  -6   1  10          0.99          1.26         1.71 o                         
  -5   1  10          2.74          1.08         1.39 o                         
  -4   1  10          3.35          1.80         0.80 o                         
  -3   1  10          1.69          1.47         0.56 o                         
  -2   1  10          9.47          8.25         0.49 o                         
  -1   1  10         92.24         87.80         2.66 o                         
   0   1  10        122.54        111.10         5.50 o                         
   1   1  10         57.00         56.91         2.49 o                         
   2   1  10         59.74         50.18         2.23 o                         
   3   1  10         56.87         52.96         2.40 o                         
   4   1  10          7.72          7.80         1.10 o                         
   5   1  10         36.22         33.98         1.82 o                         
   6   1  10         33.69         35.67         2.65 o                         
   7   1  10          1.85          0.32         1.25 o                         
   8   1  10          0.22          0.37         1.37 o                         
  -5   2  10          0.73          0.60         0.96 o                         
  -4   2  10          5.61          6.08         0.88 o                         
  -3   2  10         47.90         41.14         2.20 o                         
  -2   2  10          0.15          1.12         0.60 o                         
  -1   2  10         51.32         59.08         1.69 o                         
   0   2  10          2.97          3.96         0.40 o                         
   1   2  10         64.85         58.62         4.76 o                         
   2   2  10         15.94         12.17         1.15 o                         
   3   2  10         51.97         55.86         2.46 o                         
   4   2  10         23.08         23.35         1.11 o                         
   5   2  10          0.05          1.07         0.60 o                         
   6   2  10          0.95          1.78         0.80 o                         
   7   2  10          0.22         -0.30         1.43 o                         
   8   2  10          7.11          7.64         1.71 o                         
   9   2  10          0.25          2.08         1.50 o                         
  -5   3  10          7.25          9.98         2.37 o                         
  -4   3  10          5.92          7.57         1.27 o                         
  -3   3  10          2.97          2.50         0.76 o                         
  -2   3  10          4.28          6.04         0.81 o                         
  -1   3  10          0.15          0.40         0.99 o                         
   0   3  10          8.95          9.32         0.72 o                         
   1   3  10          0.52         -0.54         0.78 o                         
   2   3  10          2.56          1.54         1.16 o                         
   3   3  10          7.49          8.94         0.89 o                         
   4   3  10          9.94          9.82         0.69 o                         
   5   3  10          7.63          6.69         0.78 o                         
   6   3  10          7.73          8.76         0.77 o                         
   7   3  10          2.61          1.28         0.69 o                         
   8   3  10          3.43          3.47         1.10 o                         
   9   3  10          8.16         12.42         1.48 o                         
  -5   4  10          9.49         14.91         1.81 o                         
  -4   4  10          0.60          1.08         1.63 o                         
  -3   4  10         38.26         45.86         3.46 o                         
  -2   4  10          2.46          4.83         1.71 o                         
  -1   4  10         91.49         86.16         4.35 o                         
   0   4  10          0.00         -0.63         0.63 o                         
   1   4  10        106.62        112.93         3.59 o                         
   2   4  10         20.37         22.20         1.01 o                         
   3   4  10          1.11          0.56         0.78 o                         
   4   4  10         81.07         77.90         3.19 o                         
   5   4  10        118.11        115.49         2.98 o                         
   6   4  10         37.12         37.24         1.50 o                         
   7   4  10          0.10         -0.70         0.70 o                         
   8   4  10          5.77          2.14         1.59 o                         
   9   4  10          1.82          0.58         1.06 o                         
  -4   5  10          0.64         -2.05         2.05 o                         
  -3   5  10        163.76        184.35         9.95 o                         
  -2   5  10         17.91         19.62         2.27 o                         
  -1   5  10         84.30         87.59         5.82 o                         
   0   5  10         24.44         24.34         1.65 o                         
   1   5  10        252.05        248.21         8.25 o                         
   2   5  10         17.75         17.26         0.99 o                         
   3   5  10        417.97        431.48        11.43 o                         
   4   5  10        123.60        122.75         3.57 o                         
   5   5  10         88.56         88.19         2.41 o                         
   6   5  10        152.25        154.05         3.82 o                         
   7   5  10         81.49         82.82         3.28 o                         
   8   5  10         55.94         61.26         2.70 o                         
   9   5  10         12.90         12.23         2.17 o                         
  -3   6  10          0.02          3.08         2.29 o                         
  -2   6  10        130.64        150.77         8.46 o                         
  -1   6  10         21.45         25.40         3.02 o                         
   0   6  10        140.26        135.11         7.48 o                         
   1   6  10          9.12          8.21         1.85 o                         
   2   6  10        214.15        213.19         7.63 o                         
   3   6  10          2.05          3.31         1.24 o                         
   4   6  10        248.71        255.81         8.53 o                         
   5   6  10          3.35          4.85         1.02 o                         
   6   6  10        224.36        210.65         7.05 o                         
   7   6  10          0.90          0.82         0.74 o                         
   8   6  10        126.73        134.39         5.00 o                         
   9   6  10          3.21          3.73         1.94 o                         
  -2   7  10          4.28          4.83         2.49 o                         
  -1   7  10         20.86         24.74         3.20 o                         
   0   7  10          1.50          3.23         2.07 o                         
   1   7  10        105.09        105.24         6.37 o                         
   2   7  10         45.33         49.54         2.33 o                         
   3   7  10         81.35         84.38         3.48 o                         
   4   7  10         36.10         34.60         1.55 o                         
   5   7  10          7.18          9.46         1.02 o                         
   6   7  10          2.20          3.35         1.66 o                         
   7   7  10         41.00         40.90         3.12 o                         
   8   7  10          0.57          0.12         1.10 o                         
   9   7  10          0.79          0.51         1.80 o                         
  -1   8  10          1.94          4.50         2.45 o                         
   0   8  10          0.26          1.11         1.64 o                         
   1   8  10         18.45         17.90         2.91 o                         
   2   8  10          0.47         -0.01         1.98 o                         
   3   8  10         19.07         17.24         1.46 o                         
   4   8  10         11.83          9.20         1.35 o                         
   5   8  10          0.69          4.78         1.90 o                         
   6   8  10          8.77         10.95         2.06 o                         
   7   8  10          4.26          3.53         1.84 o                         
   8   8  10          0.54          1.05         1.48 o                         
   1   9  10          1.25          2.02         1.74 o                         
   2   9  10         14.20         15.97         2.93 o                         
   3   9  10          1.87          4.63         2.16 o                         
   4   9  10          0.31         -0.51         2.19 o                         
   5   9  10          0.01         -1.98         1.98 o                         
   6   9  10          0.90         -1.44         2.00 o                         
   7   9  10         10.98          9.18         1.75 o                         
   4  10  10         26.66         30.32         3.67 o                         
   5  10  10          0.23          2.45         2.40 o                         
  -4  -6  11          5.74         10.29         2.35 o                         
  -3  -6  11         52.02         51.11         3.97 o                         
  -2  -6  11          5.28          9.32         2.24 o                         
  -1  -6  11         23.74         26.08         3.06 o                         
   0  -6  11         17.40         26.30         3.19 o                         
   1  -6  11          0.99          0.89         1.82 o                         
  -5  -5  11          0.09          4.04         2.10 o                         
  -4  -5  11          0.07         -0.04         1.59 o                         
  -3  -5  11         11.14         11.77         1.82 o                         
  -2  -5  11          0.02         -0.06         1.38 o                         
  -1  -5  11         12.49         11.77         2.13 o                         
   0  -5  11          6.29          5.69         1.64 o                         
   1  -5  11          0.67          0.30         1.89 o                         
   2  -5  11         24.60         21.03         2.03 o                         
   3  -5  11          0.12         -1.34         1.34 o                         
  -6  -4  11         54.25         59.71         4.63 o                         
  -5  -4  11          6.82          6.63         1.95 o                         
  -4  -4  11         50.28         52.85         2.50 o                         
  -3  -4  11          1.04          6.24         1.77 o                         
  -2  -4  11          0.73          1.93         0.91 o                         
  -1  -4  11        112.10        103.51         3.98 o                         
   0  -4  11          0.12         -0.74         0.97 o                         
   1  -4  11         37.70         30.15         4.86 o                         
   2  -4  11          1.27          2.53         0.94 o                         
   3  -4  11          3.67          3.99         1.18 o                         
   4  -4  11         25.71         28.56         2.09 o                         
  -6  -3  11         10.38          8.08         1.51 o                         
  -5  -3  11          1.55          6.36         1.25 o                         
  -4  -3  11        228.36        229.15         7.84 o                         
  -3  -3  11          0.58          1.20         0.88 o                         
  -2  -3  11         20.12         20.17         1.44 o                         
  -1  -3  11          3.36          4.93         0.78 o                         
   0  -3  11          0.60          1.88         0.76 o                         
   1  -3  11         44.09         33.88         1.50 o                         
   2  -3  11          0.34          0.70         0.76 o                         
   3  -3  11         18.97         16.29         1.08 o                         
   4  -3  11         10.88         12.38         1.48 o                         
   5  -3  11          4.21          6.24         2.47 o                         
  -6  -2  11          4.82         -0.10         1.76 o                         
  -5  -2  11         34.43         32.09         2.04 o                         
  -4  -2  11        238.12        237.15         5.90 o                         
  -3  -2  11          8.76          8.91         0.92 o                         
  -2  -2  11        621.98        649.24        22.97 o                         
  -1  -2  11         34.18         33.24         1.39 o                         
   0  -2  11         24.67         22.54         1.13 o                         
   1  -2  11        121.14         94.08         3.09 o                         
   2  -2  11         12.60          9.38         1.01 o                         
   3  -2  11         23.56         19.60         1.38 o                         
   4  -2  11          0.26          1.29         0.83 o                         
   5  -2  11          0.85          0.21         2.03 o                         
   6  -2  11         28.15         31.14         5.00 o                         
  -6  -1  11         41.71         40.18         3.24 o                         
  -5  -1  11          4.80          6.74         1.27 o                         
  -4  -1  11        252.67        251.91         6.01 o                         
  -3  -1  11         55.58         57.67         1.72 o                         
  -2  -1  11       1636.07       1719.52        60.79 o                         
  -1  -1  11          0.15          7.77         1.74 o                         
   0  -1  11       1077.52       1036.51        30.80 o                         
   1  -1  11          4.22          3.72         0.85 o                         
   2  -1  11        276.58        245.22         7.55 o                         
   3  -1  11         82.81         76.61         4.85 o                         
   4  -1  11        273.16        281.96         7.96 o                         
   5  -1  11         12.74         13.21         1.44 o                         
   6  -1  11         92.42         99.54         9.33 o                         
   7  -1  11          8.92          9.02         1.77 o                         
  -5   0  11         81.26         75.37         4.44 o                         
  -4   0  11         37.99         35.27         1.31 o                         
  -3   0  11        133.74        129.13         3.25 o                         
  -2   0  11        627.07        612.10        14.19 o                         
  -1   0  11        633.36        652.99        23.40 o                         
   1   0  11        463.09        420.45        15.36 o                         
   2   0  11        127.90        113.09         6.02 o                         
   3   0  11        398.13        410.71        15.24 o                         
   4   0  11         32.03         31.18         2.72 o                         
   5   0  11        218.12        227.74         8.68 o                         
   6   0  11         10.42         11.35         1.61 o                         
   7   0  11         57.22         60.42         6.05 o                         
   8   0  11          6.69          9.02         1.79 o                         
  -6   1  11          4.12          6.01         1.69 o                         
  -5   1  11         36.24         32.52         1.65 o                         
  -4   1  11         71.67         64.28         3.20 o                         
  -3   1  11         30.27         24.93         1.01 o                         
  -2   1  11         57.23         54.44         1.41 o                         
  -1   1  11         16.97         16.56         0.69 o                         
   0   1  11        104.33        104.54         3.23 o                         
   1   1  11        268.27        262.36        10.58 o                         
   2   1  11         19.76         18.90         2.35 o                         
   3   1  11         21.64         17.62         2.41 o                         
   4   1  11        215.23        195.75         7.54 o                         
   5   1  11          4.15          1.16         1.17 o                         
   6   1  11         22.78         21.84         2.39 o                         
   7   1  11          3.98          6.11         1.74 o                         
   8   1  11         32.10         33.46         2.44 o                         
  -5   2  11          6.95          7.27         1.80 o                         
  -4   2  11          3.32          0.78         0.97 o                         
  -3   2  11         43.39         40.17         2.46 o                         
  -2   2  11          2.08          2.50         0.78 o                         
  -1   2  11         27.62         24.59         1.24 o                         
   0   2  11        183.35        168.47         4.15 o                         
   1   2  11          0.00          2.42         0.79 o                         
   2   2  11        628.16        609.73        30.33 o                         
   3   2  11         54.13         53.16         2.46 o                         
   4   2  11          5.33          3.92         0.61 o                         
   5   2  11         21.21         20.39         1.53 o                         
   6   2  11          7.22          8.46         1.42 o                         
   7   2  11          0.17          1.13         1.11 o                         
   8   2  11          0.20          2.05         1.43 o                         
  -4   3  11          8.00          6.58         1.82 o                         
  -3   3  11         15.91         13.86         2.64 o                         
  -2   3  11         59.12         52.36         2.04 o                         
  -1   3  11         24.04         17.77         1.08 o                         
   0   3  11         18.01         17.28         0.71 o                         
   1   3  11         18.12         15.02         1.18 o                         
   2   3  11        136.24        116.87         4.50 o                         
   3   3  11         91.81         85.12         3.47 o                         
   4   3  11         78.39         83.13         2.59 o                         
   5   3  11          0.72          1.10         0.56 o                         
   6   3  11          9.99          6.05         0.87 o                         
   7   3  11          0.03          2.45         1.22 o                         
   8   3  11          3.85          5.55         1.18 o                         
   9   3  11          5.46          6.64         1.42 o                         
  -4   4  11         18.21         26.88         2.76 o                         
  -3   4  11         29.13         33.85         3.11 o                         
  -2   4  11          0.07         -1.16         1.16 o                         
  -1   4  11          6.18          3.85         1.06 o                         
   0   4  11          5.05          3.68         0.92 o                         
   1   4  11          6.13          3.87         0.50 o                         
   2   4  11         45.44         45.43         1.57 o                         
   3   4  11        206.09        185.12         6.51 o                         
   4   4  11        173.67        164.70         6.03 o                         
   5   4  11         19.86         20.15         1.05 o                         
   6   4  11         17.40         15.27         1.27 o                         
   7   4  11          0.46         -0.23         0.81 o                         
   8   4  11          0.33          2.08         1.02 o                         
   9   4  11          0.19         -1.05         1.14 o                         
  -4   5  11         47.61         57.67         4.39 o                         
  -3   5  11          4.30          3.44         2.30 o                         
  -2   5  11         61.02         66.23         4.51 o                         
  -1   5  11         62.28         61.26         4.35 o                         
   0   5  11          0.02         -1.10         1.10 o                         
   1   5  11         47.92         49.07         2.47 o                         
   2   5  11         35.40         34.24         2.03 o                         
   3   5  11        121.06        116.76         5.97 o                         
   4   5  11        142.60        137.44         6.25 o                         
   5   5  11         63.24         61.92         2.56 o                         
   6   5  11         98.18        106.35         3.99 o                         
   7   5  11          8.59          7.93         1.01 o                         
   8   5  11         16.51         17.48         2.93 o                         
   9   5  11          3.58          2.28         3.56 o                         
  -3   6  11          0.57          1.58         2.12 o                         
  -2   6  11         47.12         50.95         4.28 o                         
  -1   6  11         10.61         10.58         2.45 o                         
   0   6  11         41.88         45.41         3.59 o                         
   1   6  11         19.70         15.36         2.17 o                         
   2   6  11          2.91          3.53         0.88 o                         
   3   6  11          0.20         -0.19         0.73 o                         
   4   6  11         35.22         36.65         1.83 o                         
   5   6  11         35.90         35.34         3.61 o                         
   6   6  11         46.70         51.62         4.25 o                         
   7   6  11         14.07         13.83         1.49 o                         
   8   6  11          8.92         11.15         1.31 o                         
   9   6  11          0.01          0.81         1.77 o                         
  -2   7  11          8.46          8.99         2.80 o                         
  -1   7  11         16.00         15.19         2.95 o                         
   0   7  11          0.06          2.96         2.29 o                         
   1   7  11          0.11         -1.26         2.00 o                         
   2   7  11          3.06          2.83         0.98 o                         
   3   7  11          3.85          3.75         0.96 o                         
   4   7  11          0.84          1.22         0.91 o                         
   5   7  11          0.28          0.97         1.75 o                         
   6   7  11          0.23         -0.39         1.61 o                         
   7   7  11          8.01          7.83         1.92 o                         
   8   7  11          0.52          1.00         2.76 o                         
   9   7  11          4.64          8.27         2.05 o                         
   0   8  11          2.56          8.65         2.67 o                         
   1   8  11         12.54         15.19         2.77 o                         
   2   8  11          0.00          1.77         2.01 o                         
   3   8  11          1.16          2.45         1.28 o                         
   4   8  11          3.70          1.55         0.98 o                         
   5   8  11          0.63         -0.37         1.36 o                         
   6   8  11          0.16         -0.05         1.28 o                         
   7   8  11          2.25          3.00         1.89 o                         
   8   8  11          0.18         -1.38         1.65 o                         
   1   9  11          9.57         16.15         3.12 o                         
   2   9  11         11.38         12.55         2.91 o                         
   3   9  11         12.74         16.25         2.86 o                         
   4   9  11         32.85         38.10         3.56 o                         
   5   9  11         16.23         17.98         2.82 o                         
   6   9  11         18.58         14.25         2.51 o                         
   7   9  11          5.11          7.16         2.14 o                         
  -2  -6  12          0.44         -0.26         2.03 o                         
  -1  -6  12         23.57         23.75         2.70 o                         
  -4  -5  12          0.00          1.31         1.37 o                         
  -3  -5  12         15.92         14.58         2.21 o                         
  -2  -5  12          8.71          8.59         2.14 o                         
  -1  -5  12          3.69          6.41         2.13 o                         
   1  -5  12          0.28          2.12         2.10 o                         
   2  -5  12         11.03         13.42         2.76 o                         
  -5  -4  12          0.99          0.73         1.47 o                         
  -4  -4  12          0.08         -0.35         1.13 o                         
  -3  -4  12          0.44         -0.21         1.49 o                         
  -2  -4  12          0.69          2.81         1.49 o                         
  -1  -4  12         70.83         72.34         3.12 o                         
   0  -4  12          1.84          2.75         0.92 o                         
   1  -4  12         19.97         29.24         3.00 o                         
   2  -4  12          0.53         -0.26         1.75 o                         
   3  -4  12          2.05          1.07         1.01 o                         
   4  -4  12          4.84          8.21         1.55 o                         
  -5  -3  12          9.26          9.53         1.85 o                         
  -4  -3  12         34.94         37.05         2.04 o                         
  -3  -3  12          0.00         -0.14         1.41 o                         
  -2  -3  12          3.87          2.70         1.49 o                         
  -1  -3  12          8.45          9.08         1.10 o                         
   0  -3  12          0.73         -0.63         1.23 o                         
   1  -3  12         24.06         15.30         1.24 o                         
   2  -3  12         28.32         20.89         1.49 o                         
   3  -3  12         10.28          8.54         1.23 o                         
   4  -3  12          0.53          1.22         1.05 o                         
   5  -3  12          2.57          0.82         1.40 o                         
  -5  -2  12          0.27          3.66         1.95 o                         
  -4  -2  12          4.22          3.34         0.94 o                         
  -3  -2  12         58.73         60.99         2.17 o                         
  -2  -2  12          9.15         10.72         1.82 o                         
  -1  -2  12          1.02         -0.15         1.02 o                         
   0  -2  12         12.80         13.20         0.99 o                         
   1  -2  12        108.98         94.69         3.36 o                         
   2  -2  12          8.76          8.93         1.45 o                         
   3  -2  12         18.92         15.58         1.37 o                         
   4  -2  12         50.13         45.24         5.89 o                         
   5  -2  12          2.25          2.68         1.17 o                         
   6  -2  12          0.51          1.84         2.91 o                         
  -6  -1  12         77.75         69.33         4.44 o                         
  -5  -1  12          2.58          4.12         2.64 o                         
  -4  -1  12        137.44        135.87         4.03 o                         
  -3  -1  12          7.75          8.44         0.74 o                         
  -2  -1  12          0.88          5.28         2.24 o                         
  -1  -1  12          7.34          7.26         1.58 o                         
   0  -1  12        160.16        167.78         6.73 o                         
   1  -1  12          0.01          0.33         0.72 o                         
   2  -1  12        282.89        287.05        10.66 o                         
   3  -1  12         81.77         67.29         3.03 o                         
   4  -1  12        222.55        218.31         8.83 o                         
   5  -1  12         45.71         45.45         3.95 o                         
   6  -1  12         78.88         74.75         3.71 o                         
   7  -1  12          1.82          0.88         1.62 o                         
  -5   0  12         48.78         47.07         3.35 o                         
  -4   0  12         46.33         41.29         1.67 o                         
  -3   0  12        223.16        215.46         5.39 o                         
  -2   0  12         11.02         10.36         0.98 o                         
  -1   0  12         72.79         72.63         3.08 o                         
   0   0  12        336.29        346.64        12.89 o                         
   1   0  12        547.18        541.64        22.82 o                         
   2   0  12          3.08          3.40         1.59 o                         
   3   0  12        603.18        575.59        26.64 o                         
   4   0  12          0.05          2.77         1.81 o                         
   5   0  12        222.49        228.94        11.31 o                         
   6   0  12         15.45         16.89         2.73 o                         
   7   0  12         65.76         69.99         7.98 o                         
  -5   1  12         16.58         10.95         1.84 o                         
  -4   1  12          7.70          6.08         1.48 o                         
  -3   1  12          4.91          5.83         0.65 o                         
  -2   1  12         40.99         40.01         1.78 o                         
  -1   1  12          7.51          7.20         0.57 o                         
   0   1  12        897.68        918.79        32.87 o                         
   1   1  12         85.42         95.47         3.84 o                         
   2   1  12        697.78        730.13        72.43 o                         
   3   1  12          3.08          4.31         1.52 o                         
   4   1  12         85.97         80.67         4.78 o                         
   5   1  12         40.62         38.92         2.91 o                         
   6   1  12         51.49         64.43         4.28 o                         
   7   1  12          4.58          5.08         2.45 o                         
   8   1  12          3.49          5.81         2.72 o                         
  -4   2  12         28.65         23.22         2.35 o                         
  -3   2  12         20.89         16.55         1.56 o                         
  -2   2  12         91.48         81.68         2.38 o                         
  -1   2  12          1.37          0.73         0.32 o                         
   0   2  12          6.40          4.25         0.49 o                         
   1   2  12         16.14         12.45         1.31 o                         
   2   2  12        592.62        589.60        32.27 o                         
   3   2  12          1.77          2.18         0.96 o                         
   4   2  12         28.52         25.75         3.32 o                         
   5   2  12          0.04         -0.65         0.65 o                         
   6   2  12          0.22          1.77         1.18 o                         
   7   2  12          0.04          1.44         1.70 o                         
   8   2  12          1.42          1.84         1.84 o                         
  -4   3  12          0.39         -1.74         1.74 o                         
  -3   3  12         14.42          9.05         1.80 o                         
  -2   3  12         69.44         59.11         6.61 o                         
  -1   3  12          2.78          0.97         0.77 o                         
   0   3  12         90.37         85.95         2.34 o                         
   1   3  12         54.15         57.37         2.07 o                         
   2   3  12        128.96        132.52         9.18 o                         
   3   3  12         61.41         54.40         3.59 o                         
   5   3  12         16.07         15.08         2.61 o                         
   6   3  12          8.31          7.11         0.95 o                         
   7   3  12         28.63         34.15         1.90 o                         
   8   3  12          0.56          1.64         1.13 o                         
   9   3  12          1.88          3.94         1.30 o                         
  -4   4  12          9.76         13.42         2.53 o                         
  -3   4  12          0.02          1.02         1.43 o                         
  -2   4  12         20.91         21.74         2.28 o                         
  -1   4  12        113.71        102.83         7.52 o                         
   0   4  12        121.45        116.71         7.30 o                         
   1   4  12         45.78         37.54         1.96 o                         
   2   4  12          4.69          5.44         1.65 o                         
   3   4  12          7.15          7.95         1.69 o                         
   4   4  12        223.59        219.67        10.86 o                         
   5   4  12         18.95         11.99         1.16 o                         
   6   4  12          6.11          5.76         0.90 o                         
   7   4  12          0.33          0.20         0.91 o                         
   8   4  12          7.44         11.54         2.03 o                         
   9   4  12          4.06          4.50         1.70 o                         
  -3   5  12         22.68         25.18         3.01 o                         
  -2   5  12          3.74          6.63         2.23 o                         
  -1   5  12         36.76         33.85         3.23 o                         
   0   5  12        129.13        136.15         7.52 o                         
   1   5  12         99.31         84.87         3.41 o                         
   2   5  12        150.98        142.30         9.18 o                         
   3   5  12          7.86          8.13         1.84 o                         
   4   5  12          0.34         -0.47         0.47 o                         
   5   5  12         38.71         34.95         1.77 o                         
   6   5  12         21.93         19.60         1.03 o                         
   7   5  12          0.44         -0.68         0.91 o                         
   8   5  12          6.35          4.97         1.21 o                         
   9   5  12          1.13         -0.17         1.14 o                         
  -2   6  12         28.80         41.18         3.85 o                         
  -1   6  12          5.03          6.75         2.43 o                         
   0   6  12          3.06          4.04         1.87 o                         
   1   6  12        141.24        130.00         7.35 o                         
   2   6  12         55.33         52.13         3.25 o                         
   3   6  12         66.94         68.73         2.79 o                         
   4   6  12          3.89          3.32         1.65 o                         
   5   6  12          0.67          0.83         1.08 o                         
   6   6  12         41.99         41.75         4.20 o                         
   7   6  12         57.91         57.42         2.54 o                         
   8   6  12          1.40         -1.38         1.75 o                         
   9   6  12          1.66          2.32         1.59 o                         
  -1   7  12         17.04         25.74         3.49 o                         
   0   7  12          3.84          3.91         2.37 o                         
   1   7  12          5.35          5.48         2.29 o                         
   2   7  12         62.83         67.28         2.93 o                         
   3   7  12         53.58         57.19         2.50 o                         
   4   7  12        100.74        107.31         4.19 o                         
   6   7  12         15.55         14.67         2.13 o                         
   7   7  12          1.13          2.38         1.89 o                         
   8   7  12          0.04         -1.80         1.80 o                         
   0   8  12         18.66         23.11         3.53 o                         
   1   8  12         11.29         13.10         2.26 o                         
   2   8  12          5.50          5.48         1.76 o                         
   3   8  12         14.19         11.77         2.51 o                         
   4   8  12         23.53         29.95         3.03 o                         
   5   8  12          2.39          1.00         1.97 o                         
   6   8  12          3.23          7.83         2.23 o                         
   7   8  12          8.64         10.16         2.27 o                         
   8   8  12          2.21          5.48         2.13 o                         
   2   9  12         11.42         12.94         2.39 o                         
   3   9  12         14.12         15.80         2.56 o                         
   4   9  12         42.50         48.45         4.33 o                         
   5   9  12         24.72         33.33         3.72 o                         
   6   9  12         77.80         92.22         5.97 o                         
   7   9  12          2.58          4.78         2.33 o                         
  -3  -5  13         25.55         26.65         2.87 o                         
  -2  -5  13          1.91         -1.97         1.97 o                         
  -1  -5  13          1.96          2.92         2.21 o                         
   0  -5  13          0.16         -0.73         2.08 o                         
   1  -5  13          0.76          1.49         1.95 o                         
  -4  -4  13          7.01          5.03         2.10 o                         
  -3  -4  13         15.76         17.90         2.26 o                         
  -2  -4  13          0.70          2.14         1.76 o                         
   0  -4  13          8.87          9.80         1.87 o                         
   1  -4  13          4.05          5.44         2.17 o                         
   2  -4  13          4.63          4.59         2.23 o                         
   3  -4  13         11.63         13.67         2.71 o                         
  -5  -3  13          7.46          3.60         2.19 o                         
  -3  -3  13          2.17          1.21         0.96 o                         
  -2  -3  13          3.99          5.39         1.70 o                         
  -1  -3  13          9.55          8.13         1.96 o                         
   0  -3  13         23.51         22.79         2.33 o                         
   1  -3  13          0.03          4.50         1.97 o                         
   2  -3  13          0.68          0.21         1.42 o                         
   3  -3  13         11.80         11.78         2.36 o                         
   4  -3  13          5.97          6.61         1.80 o                         
  -5  -2  13          3.38          6.01         2.29 o                         
  -4  -2  13         64.68         59.53         2.78 o                         
  -3  -2  13          6.52          7.43         1.15 o                         
  -1  -2  13          3.78          2.34         1.22 o                         
   0  -2  13         24.62         26.20         1.42 o                         
   1  -2  13         90.50         91.45         3.47 o                         
   2  -2  13         92.44         82.38         4.66 o                         
   3  -2  13          2.35          0.21         1.64 o                         
   4  -2  13          6.79          6.67         1.81 o                         
   5  -2  13         17.08         15.60         2.87 o                         
  -5  -1  13          1.54          6.08         2.19 o                         
  -4  -1  13         60.86         58.70         2.12 o                         
  -3  -1  13         23.51         22.98         1.27 o                         
  -2  -1  13        258.02        259.63         8.39 o                         
  -1  -1  13          5.41          4.04         1.47 o                         
   0  -1  13         59.16         71.94         4.33 o                         
   1  -1  13          0.37          1.25         0.52 o                         
   2  -1  13        191.77        178.60         7.99 o                         
   3  -1  13          4.96          6.41         1.10 o                         
   4  -1  13         73.23         72.37         3.40 o                         
   5  -1  13          3.88          4.14         1.13 o                         
   6  -1  13         32.88         39.35         6.80 o                         
  -4   0  13          1.85          1.54         1.09 o                         
  -3   0  13          7.27          7.98         0.77 o                         
  -2   0  13         13.56         14.46         1.12 o                         
  -1   0  13        226.33        237.36         8.86 o                         
   0   0  13         12.11         13.76         1.81 o                         
   1   0  13         24.40         24.74         2.54 o                         
   2   0  13          1.32          0.62         1.54 o                         
   3   0  13         38.72         32.06         3.02 o                         
   4   0  13         42.14         38.39         2.23 o                         
   5   0  13          0.40          1.16         1.23 o                         
   6   0  13          1.00          0.15         1.34 o                         
   7   0  13         19.95         17.80         2.53 o                         
  -4   1  13          1.33          0.97         0.92 o                         
  -3   1  13          0.24         -0.30         0.60 o                         
  -2   1  13          3.72          4.01         0.55 o                         
  -1   1  13          0.06          0.52         0.71 o                         
   0   1  13        102.34        107.31         7.33 o                         
   1   1  13         21.04         17.43         2.22 o                         
   2   1  13          2.28          4.40         1.68 o                         
   3   1  13          0.09         -1.60         1.60 o                         
   4   1  13          2.87         -0.54         1.57 o                         
   5   1  13         63.16         59.36         4.10 o                         
   6   1  13          1.95          2.42         1.45 o                         
   7   1  13          3.23          1.49         1.94 o                         
  -4   2  13         10.25         12.62         1.61 o                         
  -3   2  13          0.41          4.08         1.61 o                         
  -2   2  13          3.01          3.00         0.81 o                         
  -1   2  13          2.41          4.78         1.36 o                         
   0   2  13         43.19         38.30         1.44 o                         
   1   2  13         98.55        111.71         6.34 o                         
   2   2  13        282.85        282.90        13.82 o                         
   3   2  13         12.41         10.51         1.80 o                         
   4   2  13         39.80         39.34         3.20 o                         
   5   2  13         55.46         40.61         2.97 o                         
   6   2  13         37.63         39.07         3.06 o                         
   7   2  13         17.03         19.62         2.65 o                         
   8   2  13          0.75          2.63         1.48 o                         
  -4   3  13         21.24         23.11         2.45 o                         
  -3   3  13         44.35         47.07         3.66 o                         
  -2   3  13         55.25         54.04         5.21 o                         
  -1   3  13         34.94         35.22         2.38 o                         
   0   3  13         58.95         49.29         1.69 o                         
   1   3  13         26.58         23.54         1.47 o                         
   2   3  13        480.72        398.91        20.40 o                         
   3   3  13        373.06        381.37        18.65 o                         
   4   3  13        329.20        301.50        14.66 o                         
   5   3  13         35.24         26.08         1.81 o                         
   6   3  13         69.16         53.68         6.27 o                         
   7   3  13          1.31          0.58         1.15 o                         
   8   3  13         46.03         49.19         4.30 o                         
  -3   4  13          0.43          2.85         1.98 o                         
  -2   4  13          0.93          1.05         1.68 o                         
  -1   4  13         38.62         31.26         3.56 o                         
   0   4  13          2.91          0.93         0.89 o                         
   1   4  13         50.62         38.37         2.02 o                         
   2   4  13          1.02         -1.64         1.64 o                         
   3   4  13         93.14         73.08         4.56 o                         
   4   4  13        249.43        263.82        12.98 o                         
   5   4  13         49.22         49.39         3.59 o                         
   6   4  13         32.61         24.96         1.77 o                         
   7   4  13          4.92          2.82         1.01 o                         
   8   4  13          5.64          7.91         1.22 o                         
  -3   5  13          0.02         -2.38         2.40 o                         
  -2   5  13         10.06         14.08         2.59 o                         
  -1   5  13          1.89          0.73         2.03 o                         
   0   5  13          0.98          0.54         1.82 o                         
   1   5  13          3.32          3.19         0.75 o                         
   2   5  13          6.21          3.21         0.45 o                         
   3   5  13          0.03          0.62         1.12 o                         
   4   5  13         59.90         59.22         3.00 o                         
   5   5  13         93.00         91.32         3.46 o                         
   6   5  13         88.64         83.52         5.49 o                         
   7   5  13          0.07         -1.77         1.77 o                         
   8   5  13          0.85         -0.65         1.39 o                         
  -2   6  13         11.70         14.25         2.76 o                         
  -1   6  13         34.71         44.96         4.02 o                         
   0   6  13          0.78          0.14         1.47 o                         
   1   6  13          1.96          0.59         1.52 o                         
   2   6  13         21.12         20.79         1.33 o                         
   3   6  13          0.93          0.08         0.77 o                         
   4   6  13          1.78          2.96         1.76 o                         
   5   6  13         21.94         22.47         2.32 o                         
   6   6  13        108.25        109.38         6.27 o                         
   7   6  13          2.96          2.81         1.90 o                         
   8   6  13         21.45         21.23         1.62 o                         
  -1   7  13          4.86          7.52         2.55 o                         
   0   7  13         72.63         85.53         5.95 o                         
   1   7  13          0.16          0.11         1.53 o                         
   2   7  13         10.39          9.39         2.38 o                         
   3   7  13         43.52         40.18         3.80 o                         
   4   7  13          1.97          2.63         2.12 o                         
   5   7  13         20.36         25.86         2.71 o                         
   6   7  13         31.63         31.06         2.85 o                         
   7   7  13         33.51         38.92         3.46 o                         
   8   7  13         53.58         51.11         3.97 o                         
   1   8  13          0.04          3.19         2.47 o                         
   2   8  13         19.24         23.86         3.25 o                         
   3   8  13         20.66         19.52         2.55 o                         
   4   8  13          7.88         12.94         2.71 o                         
   5   8  13         15.22         18.75         2.69 o                         
   6   8  13          0.44         -1.02         2.02 o                         
   4   9  13         35.23         41.46         4.01 o                         
   5   9  13         22.79         21.74         3.01 o                         
  -3  -4  14          3.15          4.45         2.26 o                         
  -2  -4  14          1.49          7.16         2.02 o                         
  -1  -4  14          9.40          9.95         2.38 o                         
   0  -4  14          0.10          0.17         1.63 o                         
   1  -4  14          1.08          0.21         2.00 o                         
   2  -4  14         13.05         11.99         2.85 o                         
  -4  -3  14          3.02          3.94         2.16 o                         
  -3  -3  14          1.50          5.47         1.37 o                         
  -2  -3  14          3.63          3.28         1.81 o                         
  -1  -3  14         58.21         61.60         4.36 o                         
   0  -3  14         12.30         10.80         2.05 o                         
   2  -3  14         13.41         15.01         2.16 o                         
   3  -3  14          0.00          3.12         2.19 o                         
   4  -3  14         22.42         30.81         3.45 o                         
  -4  -2  14          0.18          2.49         2.00 o                         
  -3  -2  14          0.76         -0.72         1.17 o                         
  -2  -2  14         94.49        101.62         5.82 o                         
  -1  -2  14         13.83         13.42         2.19 o                         
   0  -2  14         32.58         32.06         2.76 o                         
   1  -2  14         27.98         27.81         2.81 o                         
   2  -2  14          1.69          3.23         1.84 o                         
   3  -2  14          0.80          1.08         1.68 o                         
   4  -2  14          3.88         11.99         2.54 o                         
   5  -2  14          2.28         -0.14         1.84 o                         
  -4  -1  14          1.48          0.00         1.23 o                         
  -3  -1  14          0.55          1.14         0.91 o                         
  -2  -1  14          3.17          7.07         1.14 o                         
  -1  -1  14          6.47          7.04         1.76 o                         
   0  -1  14        111.57        121.78         6.87 o                         
   1  -1  14         41.24         43.05         3.50 o                         
   2  -1  14          1.01          3.39         1.38 o                         
   3  -1  14         26.82         20.49         1.59 o                         
   4  -1  14          0.84          1.96         1.98 o                         
   5  -1  14          1.02         -1.49         1.68 o                         
   6  -1  14         10.21         10.37         2.58 o                         
  -4   0  14          0.35          0.25         1.05 o                         
  -3   0  14          0.51          0.54         1.36 o                         
  -2   0  14         13.32         11.74         1.29 o                         
  -1   0  14         88.21         90.74         5.29 o                         
   0   0  14         91.68         95.67         5.65 o                         
   1   0  14         52.74         57.50         4.04 o                         
   2   0  14         73.37         75.37         4.82 o                         
   3   0  14         42.71         37.39         2.56 o                         
   4   0  14          1.46          0.26         1.12 o                         
   5   0  14          0.75          0.84         1.27 o                         
   6   0  14          2.78          6.69         2.29 o                         
   7   0  14          4.18         10.72         3.28 o                         
  -2   1  14          3.80          2.10         0.73 o                         
  -1   1  14          2.89          2.98         0.70 o                         
   0   1  14          4.34          4.67         1.17 o                         
   1   1  14         13.90         11.84         2.06 o                         
   2   1  14        155.04        138.75         7.58 o                         
   3   1  14         44.70         39.21         3.34 o                         
   4   1  14          3.83          6.08         1.97 o                         
   5   1  14        135.75        138.75         7.85 o                         
   6   1  14          5.20          6.75         1.73 o                         
   7   1  14         19.91         17.98         1.82 o                         
  -4   2  14          1.65          0.75         1.64 o                         
  -3   2  14          0.35         -0.55         1.59 o                         
  -2   2  14          4.22          3.00         1.73 o                         
  -1   2  14          5.17          4.67         0.71 o                         
   0   2  14          4.28          6.51         0.63 o                         
   1   2  14        109.75        118.86         4.62 o                         
   2   2  14          6.61          6.24         1.77 o                         
   3   2  14          0.10         -0.07         1.07 o                         
   4   2  14         38.56         29.24         2.88 o                         
   5   2  14         72.05         76.92         5.07 o                         
   6   2  14          6.81          5.54         2.42 o                         
   7   2  14         18.45         13.92         1.74 o                         
   8   2  14          0.50         -1.16         1.96 o                         
  -3   3  14          0.92         -1.11         1.85 o                         
  -2   3  14         46.40         42.61         3.48 o                         
  -1   3  14         63.60         56.28         2.70 o                         
   0   3  14         55.70         48.42         1.88 o                         
   1   3  14        121.96        111.86         4.40 o                         
   2   3  14          0.31          3.28         1.76 o                         
   3   3  14          6.75          5.53         1.77 o                         
   4   3  14         90.71         80.07         5.16 o                         
   5   3  14         83.55         81.87         5.02 o                         
   6   3  14         21.89         14.42         1.43 o                         
   7   3  14        182.47        198.17        10.32 o                         
  -3   4  14         19.59         14.75         2.56 o                         
  -2   4  14          0.06         -1.02         1.75 o                         
  -1   4  14         32.27         27.76         1.91 o                         
   0   4  14         10.71          7.83         1.37 o                         
   1   4  14         57.79         47.63         2.42 o                         
   2   4  14         43.86         39.21         3.06 o                         
   3   4  14          1.51          2.38         1.31 o                         
   4   4  14        119.68        127.48         7.27 o                         
   5   4  14         20.84         21.22         2.45 o                         
   6   4  14          4.99          8.01         2.13 o                         
   7   4  14         70.45         61.52         5.77 o                         
   8   4  14         16.84         18.65         2.59 o                         
  -2   5  14          0.00         -0.35         2.14 o                         
  -1   5  14         18.32         20.72         2.93 o                         
   0   5  14         12.61         12.31         2.42 o                         
   1   5  14          0.10         -1.86         1.86 o                         
   2   5  14         36.66         33.07         3.07 o                         
   3   5  14          0.74          0.71         1.66 o                         
   4   5  14        177.66        157.15        24.23 o                         
   5   5  14        166.63        169.01         8.95 o                         
   6   5  14         63.80         59.71         4.29 o                         
   7   5  14          4.37          6.72         0.99 o                         
   8   5  14         10.56          6.52         2.05 o                         
  -1   6  14          1.47          4.26         2.56 o                         
   1   6  14         19.63         25.51         3.03 o                         
   2   6  14          0.57         -0.65         1.44 o                         
   3   6  14         14.09         15.36         2.44 o                         
   4   6  14          0.34         -2.00         2.00 o                         
   5   6  14         38.84         34.88         3.28 o                         
   6   6  14         68.49         75.19         5.00 o                         
   7   6  14         48.89         53.69         4.07 o                         
   8   6  14          2.15          1.31         2.03 o                         
   0   7  14          0.06          0.94         2.44 o                         
   1   7  14          5.62          6.08         2.47 o                         
   2   7  14          0.02          3.35         2.03 o                         
   3   7  14          4.95          4.40         2.23 o                         
   4   7  14          4.72          9.26         2.29 o                         
   6   7  14         44.26         48.76         3.87 o                         
   7   7  14         30.22         35.02         3.41 o                         
   8   7  14         42.39         41.46         3.43 o                         
   1   8  14          0.07         -1.21         2.66 o                         
   2   8  14          1.56         -1.84         2.55 o                         
   3   8  14         15.46         14.33         2.86 o                         
   4   8  14         13.75         14.25         2.60 o                         
   5   8  14          5.92          8.39         2.32 o                         
   6   8  14          2.13         -0.04         2.03 o                         
   7   8  14          1.96          0.12         2.23 o                         
   4   9  14          7.30         14.25         3.18 o                         
  -1  -4  15         14.20         15.70         2.72 o                         
   0  -4  15          1.11          5.13         1.86 o                         
  -3  -3  15         49.68         55.49         4.14 o                         
  -2  -3  15          0.00          0.39         1.74 o                         
  -1  -3  15          9.43         18.55         2.49 o                         
   0  -3  15          5.10          8.07         2.40 o                         
   1  -3  15         55.90         67.68         4.75 o                         
   2  -3  15         10.69          9.74         2.01 o                         
   3  -3  15         33.66         44.67         4.15 o                         
  -3  -2  15          0.36         -0.01         1.84 o                         
  -2  -2  15          3.12          5.92         1.95 o                         
  -1  -2  15          7.73          3.23         1.84 o                         
   0  -2  15          0.61          2.55         1.89 o                         
   2  -2  15          1.48          4.68         2.26 o                         
   3  -2  15          2.16         -1.66         2.21 o                         
   4  -2  15          5.44         10.65         2.61 o                         
  -4  -1  15          0.32          1.60         1.82 o                         
  -3  -1  15          0.54         -0.08         1.17 o                         
  -2  -1  15          1.40          3.95         1.30 o                         
  -1  -1  15          1.38          1.69         1.73 o                         
   0  -1  15          8.57          7.46         1.89 o                         
   1  -1  15          7.30          8.92         1.86 o                         
   2  -1  15          3.72          4.35         2.08 o                         
   3  -1  15          0.99          0.38         0.82 o                         
   4  -1  15          3.16          5.18         2.17 o                         
   5  -1  15          0.16         -0.79         1.57 o                         
  -4   0  15          0.12          5.92         1.95 o                         
  -3   0  15         19.99         22.15         1.63 o                         
  -2   0  15         65.27         63.09         2.78 o                         
  -1   0  15          8.02          9.21         2.00 o                         
   0   0  15          0.09          0.39         1.85 o                         
   1   0  15          2.84          3.01         0.61 o                         
   2   0  15          3.17          2.13         0.81 o                         
   3   0  15         35.82         34.73         2.03 o                         
   4   0  15         28.06         24.92         1.80 o                         
   5   0  15          0.18         -0.75         1.27 o                         
   6   0  15         19.32         20.38         2.93 o                         
  -3   1  15         13.94         14.45         1.43 o                         
  -2   1  15          4.07          3.27         1.42 o                         
  -1   1  15         55.81         55.18         2.45 o                         
   0   1  15         34.76         33.97         3.11 o                         
   1   1  15         48.15         46.07         2.13 o                         
   2   1  15         37.67         38.23         3.02 o                         
   3   1  15         49.06         55.17         3.96 o                         
   4   1  15          5.96          6.30         1.95 o                         
   5   1  15          9.27          9.80         2.22 o                         
   6   1  15          0.20          2.23         1.20 o                         
   7   1  15          7.73          3.94         2.47 o                         
  -3   2  15          0.01          0.71         1.59 o                         
  -1   2  15          1.01         -0.04         0.86 o                         
   0   2  15         72.51         72.49         2.90 o                         
   1   2  15         53.73         58.80         2.62 o                         
   2   2  15          1.33          1.33         1.33 o                         
   3   2  15         36.24         32.82         3.06 o                         
   4   2  15         18.40         16.33         2.06 o                         
   5   2  15          4.42          5.76         2.23 o                         
   6   2  15          2.74          1.13         2.06 o                         
   7   2  15          0.96          3.23         2.16 o                         
  -3   3  15         26.78         30.07         3.17 o                         
  -2   3  15         17.47         16.79         2.45 o                         
  -1   3  15         38.09         46.16         3.77 o                         
   0   3  15         31.81         27.90         1.23 o                         
   1   3  15         46.31         41.58         1.52 o                         
   2   3  15        168.64        177.19         9.45 o                         
   3   3  15        114.21         87.59         5.40 o                         
   4   3  15         10.76          8.27         2.11 o                         
   5   3  15         72.44         73.26         4.94 o                         
   6   3  15          0.14         -2.13         2.13 o                         
  -2   4  15          1.58          5.39         1.70 o                         
  -1   4  15         12.02         15.01         2.49 o                         
   0   4  15          5.22          5.65         1.11 o                         
   1   4  15          6.43          5.83         0.98 o                         
   2   4  15          7.38          9.99         2.42 o                         
   3   4  15        127.97        110.07         6.52 o                         
   4   4  15          0.11          5.03         2.10 o                         
   5   4  15         40.77         41.32         3.28 o                         
   6   4  15         34.02         32.56         3.04 o                         
   7   4  15          1.03          0.57         2.11 o                         
   8   4  15          0.15          3.19         2.30 o                         
  -2   5  15         28.32         36.61         3.76 o                         
  -1   5  15          1.16         -1.84         2.17 o                         
   0   5  15         24.35         25.29         2.67 o                         
   1   5  15         27.20         19.72         2.37 o                         
   2   5  15         13.10         10.65         2.24 o                         
   3   5  15         60.79         52.24         3.85 o                         
   4   5  15         23.14         23.22         2.56 o                         
   5   5  15          3.78          5.65         2.22 o                         
   6   5  15         16.27         17.14         2.48 o                         
   8   5  15          6.63          4.88         2.35 o                         
  -1   6  15          0.27         -1.66         2.60 o                         
   0   6  15          3.97          6.80         2.55 o                         
   2   6  15          0.02         -1.28         2.06 o                         
   3   6  15          3.13         -0.81         1.87 o                         
   4   6  15         10.35          7.89         2.06 o                         
   5   6  15          5.63          5.13         2.11 o                         
   6   6  15         47.15         45.72         3.91 o                         
   7   6  15          5.46          7.95         2.26 o                         
   1   7  15          3.46          5.60         2.74 o                         
   2   7  15         53.30         56.16         4.66 o                         
   3   7  15          7.35         12.94         2.32 o                         
   4   7  15         20.01         21.95         2.91 o                         
   5   7  15         15.18         14.42         2.44 o                         
   6   7  15          4.02          1.75         2.29 o                         
   7   7  15         14.73         12.86         2.63 o                         
   3   8  15          0.02         -0.88         1.74 o                         
   4   8  15          3.92          7.46         2.49 o                         
   5   8  15          7.85         11.39         2.70 o                         
   6   8  15         15.76         19.23         2.44 o                         
  -1  -3  16         59.64         77.12         5.46 o                         
   0  -3  16         21.05         35.41         3.83 o                         
   1  -3  16         35.76         45.57         4.19 o                         
  -2  -2  16         39.27         52.47         2.90 o                         
  -1  -2  16          0.01         -0.85         2.08 o                         
   0  -2  16         64.51         91.16         5.94 o                         
   1  -2  16          3.43          6.41         2.37 o                         
   2  -2  16          6.91          7.52         2.38 o                         
   3  -2  16          0.15         -2.27         2.27 o                         
  -3  -1  16          0.39         -0.11         1.73 o                         
  -2  -1  16          2.21          3.14         1.28 o                         
  -1  -1  16         29.09         28.88         2.98 o                         
   0  -1  16         40.67         48.30         3.86 o                         
   1  -1  16          6.37          7.40         2.23 o                         
   2  -1  16          3.67          5.60         2.21 o                         
   3  -1  16         60.07         63.72         4.78 o                         
   4  -1  16         13.51         19.72         2.56 o                         
  -3   0  16         11.90         13.38         1.55 o                         
  -2   0  16          1.15          2.92         2.01 o                         
  -1   0  16         10.44          8.97         1.45 o                         
   0   0  16          4.34          0.68         1.86 o                         
   1   0  16          5.85          6.75         2.19 o                         
   2   0  16          2.02          6.13         1.81 o                         
   3   0  16          0.03          0.06         1.00 o                         
   4   0  16          2.88          9.32         2.44 o                         
   5   0  16          2.90          1.70         1.42 o                         
  -3   1  16          6.41          6.58         2.11 o                         
  -2   1  16          3.64          5.40         1.23 o                         
  -1   1  16          1.79          1.77         1.82 o                         
   0   1  16          5.92          3.32         2.06 o                         
   1   1  16          0.56          3.53         1.91 o                         
   2   1  16         20.40         21.79         2.01 o                         
   3   1  16          0.81         -1.05         2.05 o                         
   4   1  16          4.37         -1.60         2.05 o                         
   5   1  16         15.94         20.21         2.80 o                         
   6   1  16          3.15          7.45         1.78 o                         
  -3   2  16          5.73          6.75         2.13 o                         
  -2   2  16         41.73         41.61         3.57 o                         
  -1   2  16         28.16         29.50         1.70 o                         
   0   2  16          1.28         -0.60         1.86 o                         
   1   2  16         14.73         12.94         2.32 o                         
   2   2  16         26.67         21.95         2.50 o                         
   3   2  16          0.06          3.99         2.13 o                         
   4   2  16          2.38          1.00         1.89 o                         
   5   2  16         15.50         19.52         2.75 o                         
   6   2  16          0.28         -2.29         2.29 o                         
   7   2  16          0.66          1.60         2.37 o                         
  -2   3  16          4.53          2.66         1.85 o                         
  -1   3  16          3.03         -0.07         1.89 o                         
   0   3  16         32.67         32.82         3.18 o                         
   1   3  16         13.55         12.66         1.34 o                         
   2   3  16          7.81          8.99         2.19 o                         
   3   3  16         17.50         10.87         1.84 o                         
   4   3  16         13.36         11.70         1.90 o                         
   5   3  16          0.02         -1.33         1.95 o                         
   6   3  16          4.77          8.27         2.43 o                         
   7   3  16          2.86          0.26         2.05 o                         
  -2   4  16         11.82         10.29         2.43 o                         
  -1   4  16          5.09          2.55         1.60 o                         
   0   4  16         17.20         16.42         2.61 o                         
   1   4  16         20.18         18.65         2.79 o                         
   2   4  16          0.27         -0.18         1.05 o                         
   4   4  16          1.95          1.75         2.00 o                         
   5   4  16          5.50          5.08         1.75 o                         
   6   4  16          6.56          8.46         2.33 o                         
   7   4  16         10.21          8.33         2.56 o                         
  -1   5  16          8.18         13.10         2.81 o                         
   1   5  16          6.14          9.26         2.43 o                         
   2   5  16          2.75          4.18         2.08 o                         
   3   5  16          1.08          3.48         2.11 o                         
   4   5  16         55.63         49.70         4.07 o                         
   5   5  16          5.81          9.45         2.39 o                         
   7   5  16          3.63          0.44         2.12 o                         
   0   6  16         12.58         15.62         3.07 o                         
   1   6  16          0.46          0.76         2.08 o                         
   2   6  16          0.10         -0.97         2.06 o                         
   3   6  16          7.37          6.75         2.19 o                         
   4   6  16          9.75         12.78         2.38 o                         
   5   6  16          0.16          3.08         2.02 o                         
   6   6  16         30.09         28.52         3.20 o                         
   7   6  16          0.04         -0.91         1.94 o                         
   1   7  16         34.34         44.52         4.30 o                         
   2   7  16          5.05          8.27         2.49 o                         
   3   7  16         11.54         14.42         2.87 o                         
   4   7  16          1.48         -0.65         1.55 o                         
   5   7  16          0.17          1.69         1.68 o                         
   6   7  16         47.50         45.41         4.04 o                         
   4   8  16         22.32         29.59         3.14 o                         
   0  -2  17          1.42          3.73         2.44 o                         
   1  -2  17          0.08         -2.30         2.30 o                         
   2  -2  17         45.67         60.74         4.84 o                         
  -1  -1  17         17.47         25.74         2.70 o                         
   0  -1  17         75.78         95.45         6.08 o                         
   1  -1  17         64.24         79.87         5.56 o                         
   2  -1  17         47.88         62.31         4.91 o                         
   3  -1  17         17.39         29.11         3.60 o                         
  -2   0  17         21.13         24.92         2.77 o                         
  -1   0  17          6.53         10.46         1.29 o                         
   0   0  17          0.53         -2.29         2.29 o                         
   1   0  17          0.37         -2.21         2.21 o                         
   2   0  17         14.72         22.68         3.07 o                         
   3   0  17          0.31         -0.14         1.54 o                         
   4   0  17          0.84          0.81         2.16 o                         
  -2   1  17         22.72         21.03         2.75 o                         
  -1   1  17         82.32        100.05         3.99 o                         
   0   1  17         26.00         24.74         3.09 o                         
   1   1  17         56.60         68.41         4.95 o                         
   2   1  17         56.17         79.87         5.56 o                         
   3   1  17         75.38         84.70         5.72 o                         
   4   1  17         34.54         46.92         3.96 o                         
   5   1  17          3.13          4.59         2.53 o                         
  -2   2  17          0.04          0.43         1.79 o                         
  -1   2  17          7.51         16.52         2.61 o                         
   0   2  17          5.78          3.08         2.14 o                         
   1   2  17          1.12          3.53         2.26 o                         
   2   2  17          5.86          5.08         1.70 o                         
   3   2  17         15.35         13.83         2.64 o                         
   4   2  17         85.80        108.67         6.94 o                         
   5   2  17          1.21         -2.18         2.27 o                         
   6   2  17         21.18         15.89         2.83 o                         
  -1   3  17          2.57          2.92         2.32 o                         
   0   3  17         18.72         27.70         3.27 o                         
   1   3  17          7.02          9.87         2.44 o                         
   2   3  17          0.06          1.47         2.07 o                         
   3   3  17          7.54         10.01         1.97 o                         
   4   3  17         22.38         22.37         2.63 o                         
   5   3  17          0.22         -1.52         1.91 o                         
   6   3  17         19.98         26.54         3.43 o                         
   0   4  17          0.00          2.42         2.11 o                         
   1   4  17          4.84          6.41         1.80 o                         
   2   4  17          2.10          2.38         2.12 o                         
   4   4  17          0.00         -0.25         1.97 o                         
   5   4  17          0.75          4.22         2.05 o                         
   6   4  17         20.41         17.51         2.88 o                         
   0   5  17          4.13          4.50         2.49 o                         
   1   5  17          7.88          5.18         2.27 o                         
   2   5  17         38.21         35.55         3.57 o                         
   3   5  17          0.00          1.23         2.05 o                         
   4   5  17          0.12          0.25         2.12 o                         
   5   5  17          0.01          6.35         2.35 o                         
   6   5  17          4.31          4.13         2.12 o                         
   1   6  17          0.01          3.48         2.56 o                         
   2   6  17         43.92         49.23         4.20 o                         
   3   6  17          0.09          2.32         1.69 o                         
   4   6  17         56.49         55.00         4.45 o                         
   5   6  17          0.72          6.69         2.42 o                         
   6   6  17         29.32         42.33         3.89 o                         
   3   7  17          0.96         -0.89         2.12 o                         
   4   7  17         13.25         14.49         2.87 o                         
   5   7  17         12.59         11.92         2.83 o                         
   1  -1  18          0.56         -1.75         2.38 o                         
   0   0  18         26.41         25.62         3.25 o                         
   1   0  18          0.29          0.94         2.27 o                         
   2   0  18         25.59         34.76         3.80 o                         
   3   0  18          3.46          8.46         2.71 o                         
   0   1  18         60.75         70.26         5.21 o                         
   1   1  18         26.74         27.81         3.39 o                         
   2   1  18          2.18          1.98         2.32 o                         
   3   1  18          1.29          1.49         1.71 o                         
   4   1  18          1.52          4.31         2.58 o                         
  -1   2  18         61.83         75.95         5.42 o                         
   0   2  18         32.86         39.91         3.51 o                         
   1   2  18         41.32         43.78         3.82 o                         
   2   2  18         31.21         40.18         3.53 o                         
   3   2  18          4.66          8.07         2.47 o                         
   4   2  18          0.26         -1.08         2.39 o                         
   5   2  18         13.27         11.17         2.82 o                         
   0   3  18         14.64         19.62         3.04 o                         
   1   3  18         29.04         37.69         3.69 o                         
   2   3  18         47.16         52.56         4.51 o                         
   3   3  18          8.32         12.86         2.30 o                         
   4   3  18          3.59          1.98         2.01 o                         
   5   3  18         10.58         14.66         2.06 o                         
   0   4  18          5.19          0.71         2.44 o                         
   1   4  18         18.05         21.95         3.33 o                         
   2   4  18         10.94         16.25         3.04 o                         
   3   4  18          3.10         -0.14         1.55 o                         
   4   4  18         37.28         33.59         3.48 o                         
   5   4  18          1.77          3.86         2.32 o                         
   1   5  18         13.15         21.64         3.30 o                         
   2   5  18          5.22          2.18         2.43 o                         
   3   5  18         30.04         29.35         3.13 o                         
   4   5  18          1.29          3.53         2.42 o                         
   5   5  18         10.21         10.44         2.65 o                         
   3   6  18          0.00          0.28         2.48 o                         
   4   6  18          7.69          7.52         2.13 o                         
   2   1  19          9.53         15.89         3.09 o                         
   1   2  19          2.57          2.66         1.85 o                         
   2   2  19          9.03         14.93         2.40 o                         
   3   2  19          0.83         12.62         3.00 o                         
   1   3  19         17.29         16.87         3.19 o                         
   2   3  19          3.45          7.64         2.64 o                         
   3   3  19          1.34         -0.64         2.23 o                         
   4   3  19         11.37         10.65         2.90 o                         
   2   4  19          4.22          6.52         2.66 o                         
   3   4  19         62.10         71.94         5.28 o                         
   4   4  19          0.08         -1.49         2.47 o                         
                                                                                
